# Supplementary material for: De novo characterization of Phenacoccus solenopsis transcriptome and analysis of gene expression profiling during development and hormone biosynthesis
Source: Sci Rep. 2018 May 15;8:7573. doi: 10.1038/s41598-018-25845-3 (PMC5954142; doi:10.1038/s41598-018-25845-3)
Supplement: Supplementary file 1 — Supplementary excel file 1 [file 41598_2018_25845_MOESM1_ESM.xlsx]

## Sheet: Sheet1
api01100 Meta bolic pathways - Acyrthosiphon pisum (pea aphid) (492)		Transcript_ID	Gene_ID	% Identity	e-value	1D_Vs_2C	1D_Vs_3B	1D_Vs_4A	3B_Vs_4a
api:100165236	GPI transamidase component PIG-S	TRINITY_DN16548_c1_g1	gi|497860014|ref|WP_010174170.1|	25	2e-06	8.80191	8.25892	10.8986	2.39356
api:100161065	glyceraldehyde-3-phosphate dehydrogenase 2-like	TRINITY_DN36044_c0_g1	gi|576080555|ref|NP_001276655.1|	100	0	8.19356	5.05048	7.75544	2.46486
api:100167954	glyceraldehyde-3-phosphate dehydrogenase 2-like	TRINITY_DN36044_c0_g1	gi|576080555|ref|NP_001276655.1|	100	0	8.19356	5.05048	7.75544	2.46486
api:100168448	glyceraldehyde-3-phosphate dehydrogenase 2-like	TRINITY_DN36044_c0_g1	gi|576080555|ref|NP_001276655.1|	100	0	8.19356	5.05048	7.75544	2.46486
api:100162003	NAD(P) transhydrogenase, mitochondrial	TRINITY_DN6178_c0_g1	gi|167716839|ref|YP_001686700.1|	91.64	2e-145	7.53346	6.02855	7.70836	1.4364
api:100166871	uridine phosphorylase 2	TRINITY_DN35568_c0_g1	gi|383854140|ref|XP_003702580.1|	60.7	1e-89	4.8908	3.31757	2.02894	-1.31241
api:100167814	NADH dehydrogenase [ubiquinone] 1 beta subcomplex subunit 11, mitochondrial					4.58697		4.44721	4.44178
api:100159658	GPI transamidase component PIG-T					4.03171	4.09337	4.44721	0.120325
api:100159842	DNA polymerase epsilon subunit 2	TRINITY_DN23674_c0_g1	gi|556718435|ref|XP_005955112.1|	47.31	3e-140	3.83802	3.7991	3.6407	-0.160157
api:100159580	UDP-glucuronosyltransferase 2C1	TRINITY_DN475_c0_g1	gi|328701160|ref|XP_001949845.2|	37.02	2e-82	3.72211	0.0121492	1.23357	1.22035
api:100572207	UDP-glucuronosyltransferase 1-1	TRINITY_DN475_c0_g1	gi|328701160|ref|XP_001949845.2|	37.02	2e-82	3.72211	0.0121492	1.23357	1.22035
api:100158855	fatty acid synthase	TRINITY_DN25325_c0_g1	gi|328703183|ref|XP_001944653.2|	33.8	0	3.5529	0.981963	3.43962	2.4566
api:100162692	fatty acid synthase	TRINITY_DN25325_c0_g1	gi|328703183|ref|XP_001944653.2|	33.8	0	3.5529	0.981963	3.43962	2.4566
api:103308252	fatty acid synthase	TRINITY_DN25325_c0_g1	gi|328703183|ref|XP_001944653.2|	33.8	0	3.5529	0.981963	3.43962	2.4566
api:107882750	fatty acid synthase-like	TRINITY_DN25325_c0_g1	gi|328703183|ref|XP_001944653.2|	33.8	0	3.5529	0.981963	3.43962	2.4566
api:107882754	fatty acid synthase-like	TRINITY_DN25325_c0_g1	gi|328703183|ref|XP_001944653.2|	33.8	0	3.5529	0.981963	3.43962	2.4566
api:107882755	fatty acid synthase-like	TRINITY_DN25325_c0_g1	gi|328703183|ref|XP_001944653.2|	33.8	0	3.5529	0.981963	3.43962	2.4566
api:100158821	phosphatidylinositol-glycan biosynthesis class X protein					3.50259	3.73845	4.36666	0.614835
api:100166349	sialic acid synthase	TRINITY_DN20416_c0_g1	gi|270001379|gb|EEZ97826.1|	56.41	1e-105	3.39071	3.40298	3.10626	-0.298184
api:100570600	uncharacterized LOC100570600	TRINITY_DN20416_c0_g1	gi|270001379|gb|EEZ97826.1|	56.41	1e-105	3.39071	3.40298	3.10626	-0.298184
api:100162234	prostaglandin E synthase 2	TRINITY_DN5115_c0_g1	gi|328696659|ref|XP_003240091.1|	48	0	2.72872	2.87176	2.29419	-0.578535
api:100160467	phosphatidylinositol glycan anchor biosynthesis class U protein					2.54961	2.19931	2.60258	0.382368
api:100160599	amidophosphoribosyltransferase	TRINITY_DN23270_c0_g1	gi|201023359|ref|NP_001128421.1|	79.76	0	2.53561	2.82618	2.08821	-0.739
api:100159605	heparan-alpha-glucosaminide N-acetyltransferase	TRINITY_DN63821_c0_g1	gi|242022263|ref|XP_002431560.1|	40.03	1e-114	2.1152	2.59077	3.32753	0.735619
api:100166643	aldose 1-epimerase-like					2.07469	0.0111368
api:100569721	aminopeptidase N	TRINITY_DN23761_c2_g1	gi|270002889|gb|EEZ99336.1|	49.83	0	2.06371	1.83217	1.86347	0.0302693
api:100164627	protein O-mannosyltransferase 1	TRINITY_DN4430_c0_g1	gi|91094823|ref|XP_971065.1|	60.93	0	2.0503	3.23184	4.06432	0.830193
api:103307636	endochitinase	TRINITY_DN17635_c0_g1	gi|195109380|ref|XP_001999265.1|	54.23	0	1.9731	1.32044	1.68175	0.360309
api:107883086	gastric triacylglycerol lipase-like	TRINITY_DN18676_c0_g1	gi|328719670|ref|XP_001952539.2|	55.84	2e-129	1.95133	1.12236	2.50697	1.38324
api:100165561	ribonucleoside-diphosphate reductase subunit M2	TRINITY_DN22300_c0_g1	gi|158286793|ref|XP_308927.4|	76.23	1e-146	1.88362	2.58514	2.59512	0.00897583
api:100168132	DNA polymerase alpha subunit B	TRINITY_DN21200_c0_g1	gi|350400490|ref|XP_003485852.1|	57.05	4e-42	1.83747	2.03848	1.68959	-0.349911
api:103309570	beta-hexosaminidase subunit beta-like	TRINITY_DN10455_c0_g1	gi|149588608|ref|NP_001092298.1|	50.26	4e-170	1.79008	2.08068	1.4265	-0.655239
api:100572734	aldehyde dehydrogenase, cytosolic 2-like	TRINITY_DN19050_c0_g1	gi|66530423|ref|XP_623084.1|	72.55	0	1.7685	1.9963	0.943264	-1.05401
api:100163096	DNA polymerase alpha catalytic subunit	TRINITY_DN17171_c0_g1	gi|556116250|gb|ESP04902.1|	47.18	0	1.76233	2.2962	2.24288	-0.0543743
api:100573983	DNA-directed RNA polymerases I, II, and III subunit RPABC4					1.76189
api:100159788	probable trans-2-enoyl-CoA reductase, mitochondrial	TRINITY_DN21925_c0_g1	gi|153792203|ref|NP_001093281.1|	71.24	6e-152	1.75588	2.09163	1.92634	-0.166252
api:100169337	nose resistant to fluoxetine protein 6	TRINITY_DN25800_c1_g1	gi|328716783|ref|XP_001948519.2|	29.96	7e-62	1.74336	2.16292	1.74035	-0.423865
api:100166001	dihydropteridine reductase	TRINITY_DN16819_c0_g1	gi|321476922|gb|EFX87881.1|	57.79	2e-71	1.67575	1.38958	0.601179	-0.789435
api:100166741	chitobiosyldiphosphodolichol beta-mannosyltransferase	TRINITY_DN2603_c0_g2	gi|193657147|ref|XP_001952785.1|	52.83	2e-06	1.664	1.55189	0.966847	-0.586765
api:100159651	alpha-1,6-mannosyl-glycoprotein 2-beta-N-acetylglucosaminyltransferase	TRINITY_DN15076_c0_g1	gi|498926091|ref|XP_004517821.1|	31.23	3e-29	1.57801	2.3796	4.09273	1.70479
api:100163952	mannosyl-oligosaccharide alpha-1,2-mannosidase IA	TRINITY_DN21657_c0_g1	gi|328710837|ref|XP_001943442.2|	69.93	0	1.53749	1.48548	1.02617	-0.4603
api:100161733	gephyrin	TRINITY_DN25706_c2_g1	gi|321471040|gb|EFX82014.1|	48.96	1e-155	1.44586	1.54226	1.04324	-0.499993
api:100160754	hydroxylysine kinase	TRINITY_DN11581_c0_g4	gi|91087093|ref|XP_975012.1|	33.04	9e-51	1.39545	1.21452	0.921875	-0.293632
api:100161042	DNA primase large subunit	TRINITY_DN18916_c0_g1	gi|571540772|ref|XP_006568442.1|	32	7e-49	1.36415	1.5687	1.406	-0.164545
api:100165151	DNA primase large subunit	TRINITY_DN18916_c0_g1	gi|571540772|ref|XP_006568442.1|	32	7e-49	1.36415	1.5687	1.406	-0.164545
api:100575618	DNA primase large subunit	TRINITY_DN18916_c0_g1	gi|571540772|ref|XP_006568442.1|	32	7e-49	1.36415	1.5687	1.406	-0.164545
api:100168783	neutral alpha-glucosidase AB	TRINITY_DN18151_c0_g1	gi|193685941|ref|XP_001952631.1|	55.98	0	1.33148	1.46293	1.47243	0.00852202
api:100165054	lipoamide acyltransferase component of branched-chain alpha-keto acid dehydrogenase complex, mitochondrial	TRINITY_DN24623_c0_g1	gi|572305144|ref|XP_006618511.1|	44.67	2e-95	1.28921	1.17037	0.615819	-0.555524
api:100162214	polypeptide N-acetylgalactosaminyltransferase 2	TRINITY_DN24998_c5_g5	gi|91088223|ref|XP_973543.1|	75.33	0	1.25452	1.35738	1.34818	-0.0101785
api:100166413	putative polypeptide N-acetylgalactosaminyltransferase 9	TRINITY_DN24998_c5_g5	gi|91088223|ref|XP_973543.1|	75.33	0	1.25452	1.35738	1.34818	-0.0101785
api:100161725	dihydropyrimidinase	TRINITY_DN22590_c0_g1	gi|350412799|ref|XP_003489767.1|	56.88	0	1.24556	1.09831	0.920556	-0.178729
api:100168557	homocysteine S-methyltransferase-like	TRINITY_DN19365_c1_g1	gi|242007818|ref|XP_002424718.1|	44.87	4e-73	1.21594	0.779229	0.0601327	-0.720084
api:100160040	beta-galactosidase	TRINITY_DN17230_c0_g1	gi|193690496|ref|XP_001952133.1|	49.92	2e-159	1.18391	1.13657	0.754577	-0.382999
api:100163383	beta-galactosidase-1-like protein	TRINITY_DN17230_c0_g1	gi|193690496|ref|XP_001952133.1|	49.92	2e-159	1.18391	1.13657	0.754577	-0.382999
api:100165440	beta-galactosidase	TRINITY_DN17230_c0_g1	gi|193690496|ref|XP_001952133.1|	49.92	2e-159	1.18391	1.13657	0.754577	-0.382999
api:100166809	beta-galactosidase	TRINITY_DN17230_c0_g1	gi|193690496|ref|XP_001952133.1|	49.92	2e-159	1.18391	1.13657	0.754577	-0.382999
api:100169081	beta-galactosidase	TRINITY_DN17230_c0_g1	gi|193690496|ref|XP_001952133.1|	49.92	2e-159	1.18391	1.13657	0.754577	-0.382999
api:100161306	beta-hexosaminidase subunit beta-like	TRINITY_DN23552_c0_g4	gi|294988604|gb|ADF56765.1|	47.98	2e-163	1.16234	1.07656	1.42192	0.344384
api:100162104	beta-hexosaminidase subunit beta-like	TRINITY_DN23552_c0_g4	gi|294988604|gb|ADF56765.1|	47.98	2e-163	1.16234	1.07656	1.42192	0.344384
api:100163544	beta-hexosaminidase subunit beta-like	TRINITY_DN23552_c0_g4	gi|294988604|gb|ADF56765.1|	47.98	2e-163	1.16234	1.07656	1.42192	0.344384
api:100169353	chitooligosaccharidolytic beta-N-acetylglucosaminidase	TRINITY_DN23552_c0_g4	gi|294988604|gb|ADF56765.1|	47.98	2e-163	1.16234	1.07656	1.42192	0.344384
api:100169381	phosphatidylinositol N-acetylglucosaminyltransferase subunit C	TRINITY_DN14176_c0_g1	gi|340710930|ref|XP_003394036.1|	75.97	0	1.13504	1.259	1.01807	-0.241928
api:100160379	deoxycytidylate deaminase	TRINITY_DN10083_c0_g1	gi|170037331|ref|XP_001846512.1|	73.71	3e-74	1.11774	1.19005	1.00937	-0.181661
api:100161474	uncharacterized LOC100161474	TRINITY_DN10083_c0_g1	gi|170037331|ref|XP_001846512.1|	73.71	3e-74	1.11774	1.19005	1.00937	-0.181661
api:100164756	very long-chain-fatty-acid--CoA ligase bubblegum	TRINITY_DN20925_c0_g1	gi|307194580|gb|EFN76872.1|	47.65	8e-164	1.10905	1.30411	0.523865	-0.781208
api:100159484	bifunctional coenzyme A synthase	TRINITY_DN17768_c0_g1	gi|383862369|ref|XP_003706656.1|	63.79	8e-79	1.09771	1.48457	1.33499	-0.150557
api:100162867	adenosine kinase-like	TRINITY_DN18666_c0_g1	gi|307187783|gb|EFN72749.1|	60.06	2e-112	1.09763	1.07931	0.026794	-1.05348
api:100167522	adenosine kinase 2	TRINITY_DN18666_c0_g1	gi|307187783|gb|EFN72749.1|	60.06	2e-112	1.09763	1.07931	0.026794	-1.05348
api:100165508	7-methylguanosine phosphate-specific 5'-nucleotidase	TRINITY_DN23064_c0_g1	gi|571517983|ref|XP_006560519.1|	33.58	7e-11	1.0798	1.33068	1.28321	-0.0484641
api:100169137	sphingomyelin phosphodiesterase 4	TRINITY_DN23064_c0_g1	gi|571517983|ref|XP_006560519.1|	33.58	7e-11	1.0798	1.33068	1.28321	-0.0484641
api:100160721	UDP-glucuronosyltransferase 2C1-like	TRINITY_DN25466_c0_g1	gi|328701160|ref|XP_001949845.2|	33.91	1e-75	1.06665	1.25791	1.13442	-0.124507
api:100161517	endoglucanase A-like	TRINITY_DN23596_c1_g1	gi|328704370|ref|XP_001944081.2|	65.06	1e-166	1.04585	0.261612	0.623146	0.360574
api:100167831	N-acetylgalactosaminyltransferase 6	TRINITY_DN18494_c0_g1	gi|328712307|ref|XP_001942933.2|	62.48	0	1.02484	1.18658	1.29559	0.108036
api:100160976	lissencephaly-1 homolog	TRINITY_DN16125_c0_g1	gi|383865387|ref|XP_003708155.1|	94.68	1e-170	1.00678	1.41559	1.64635	0.229777
api:103309658	prostaglandin G/H synthase 2-like	TRINITY_DN24842_c0_g1	gi|307169072|gb|EFN61916.1|	66.71	0	1.00377	0.626998	2.29204	1.66401
api:100166045	chondroitin sulfate synthase 2	TRINITY_DN22492_c0_g1	gi|242006641|ref|XP_002424157.1|	55.44	0	1.00375	0.796729	0.513485	-0.284229
api:100160383	choline-phosphate cytidylyltransferase A	TRINITY_DN4772_c0_g1	gi|380025551|ref|XP_003696534.1|	68.09	9e-132	0.999248	0.854832	0.826089	-0.0297253
api:107883129	UDP-glucuronosyltransferase 2B17-like	TRINITY_DN25331_c0_g2	gi|328706220|ref|XP_003243028.1|	36.17	7e-74	0.975202	0.763296	0.515635	-0.248821
api:100158792	alcohol dehydrogenase [NADP(+)]	TRINITY_DN4783_c0_g1	gi|501292344|dbj|BAN20466.1|	65.4	2e-119	0.959417	1.08595	0.509415	-0.5775
api:100160860	1,5-anhydro-D-fructose reductase	TRINITY_DN4783_c0_g1	gi|501292344|dbj|BAN20466.1|	65.4	2e-119	0.959417	1.08595	0.509415	-0.5775
api:100161529	1,5-anhydro-D-fructose reductase	TRINITY_DN4783_c0_g1	gi|501292344|dbj|BAN20466.1|	65.4	2e-119	0.959417	1.08595	0.509415	-0.5775
api:100165768	aldo-keto reductase family 1 member B10-like	TRINITY_DN4783_c0_g1	gi|501292344|dbj|BAN20466.1|	65.4	2e-119	0.959417	1.08595	0.509415	-0.5775
api:100169456	choline/ethanolamine kinase	TRINITY_DN17519_c0_g1	gi|242022623|ref|XP_002431739.1|	47.4	7e-87	0.940105	0.993131	0.317455	-0.67667
api:100158725	lysosomal alpha-glucosidase	TRINITY_DN22066_c0_g1	gi|193638961|ref|XP_001943284.1|	55.43	0	0.938621	1.18871	0.864425	-0.325251
api:100160797	lysosomal alpha-glucosidase	TRINITY_DN22066_c0_g1	gi|193638961|ref|XP_001943284.1|	55.43	0	0.938621	1.18871	0.864425	-0.325251
api:100164013	glycine dehydrogenase (decarboxylating), mitochondrial	TRINITY_DN24683_c1_g1	gi|524913228|ref|XP_005111446.1|	35.96	7e-26	0.927738	1.00532	0.114559	-0.891722
api:100160677	oxygen-dependent coproporphyrinogen-III oxidase	TRINITY_DN23159_c0_g1	gi|328723650|ref|XP_001942552.2|	50.75	0	0.922024	0.94286	0.830408	-0.113414
api:100163072	dolichyl-diphosphooligosaccharide--protein glycosyltransferase subunit STT3B	TRINITY_DN25876_c0_g1	gi|193621494|ref|XP_001952471.1|	78.4	0	0.903583	1.04197	0.752912	-0.290019
api:100164432	protein 5NUC	TRINITY_DN25041_c1_g1	gi|328716974|ref|XP_001943788.2|	47.17	4e-131	0.899781	0.734121	0.278064	-0.457018
api:103309602	protein 5NUC-like	TRINITY_DN25041_c1_g1	gi|328716974|ref|XP_001943788.2|	47.17	4e-131	0.899781	0.734121	0.278064	-0.457018
api:100165347	DNA-directed RNA polymerases I and III subunit RPAC1	TRINITY_DN14937_c0_g1	gi|66517558|ref|XP_624836.1|	78.97	1e-124	0.867832	0.983303	0.867776	-0.116497
api:100162498	aldose 1-epimerase-like	TRINITY_DN19841_c0_g1	gi|157126610|ref|XP_001654671.1|	47.45	2e-88	0.862185	0.635419	-0.138708	-0.775093
api:103311901	inositol-pentakisphosphate 2-kinase	TRINITY_DN24383_c0_g1	gi|380026852|ref|XP_003697154.1|	29.51	1e-41	0.860659	0.612416	0.162829	-0.450622
api:100572675	DNA (cytosine-5)-methyltransferase 3B-like	TRINITY_DN14648_c0_g1	gi|571552742|ref|XP_006562865.1|	43.3	0	0.850684	0.977254	1.17827	0.200038
api:100158982	DNA-directed RNA polymerase II subunit RPB1-like	TRINITY_DN24862_c1_g1	gi|571531153|ref|XP_006569964.1|	67.05	0	0.842383	0.867402	0.675154	-0.193229
api:100166311	DNA-directed RNA polymerase I subunit RPA1	TRINITY_DN24862_c1_g1	gi|571531153|ref|XP_006569964.1|	67.05	0	0.842383	0.867402	0.675154	-0.193229
api:100159565	glycerol kinase-like	TRINITY_DN25459_c0_g1	gi|270007946|gb|EFA04394.1|	52.7	7e-108	0.828739	1.13959	0.954162	-0.18639
api:100164331	glycerol kinase	TRINITY_DN25459_c0_g1	gi|270007946|gb|EFA04394.1|	52.7	7e-108	0.828739	1.13959	0.954162	-0.18639
api:100168795	glycerol kinase-like	TRINITY_DN25459_c0_g1	gi|270007946|gb|EFA04394.1|	52.7	7e-108	0.828739	1.13959	0.954162	-0.18639
api:103309135	glycerol kinase-like	TRINITY_DN25459_c0_g1	gi|270007946|gb|EFA04394.1|	52.7	7e-108	0.828739	1.13959	0.954162	-0.18639
api:100164869	palmitoyl-protein thioesterase 1	TRINITY_DN25494_c1_g1	gi|332019529|gb|EGI60008.1|	55.31	1e-130	0.817152	0.655674	0.717147	0.0605093
api:103308886	DNA (cytosine-5)-methyltransferase PliMCI	TRINITY_DN73907_c0_g1	gi|449662523|ref|XP_004205565.1|	50.94	7e-08	0.806681	1.48551	1.77266	0.269783
api:100167276	glucosylceramidase	TRINITY_DN24831_c0_g1	gi|91087387|ref|XP_975653.1|	48.57	9e-126	0.777699	0.313461	0.12964	-0.184801
api:100162142	gamma-glutamyltransferase 7	TRINITY_DN14832_c0_g1	gi|193716086|ref|XP_001952519.1|	35.02	3e-17	0.775284	0.857067	1.31986	0.461804
api:100163876	xylulose kinase	TRINITY_DN24712_c3_g1	gi|328712633|ref|XP_001945125.2|	56.32	2e-76	0.773767	0.900721	0.533676	-0.368017
api:100162696	phosphatidylcholine:ceramide cholinephosphotransferase 2	TRINITY_DN23832_c0_g1	gi|157107184|ref|XP_001649662.1|	58.58	1e-80	0.754482	0.731353	-0.0952152	-0.827592
api:100168570	glucosamine-6-phosphate isomerase	TRINITY_DN8116_c0_g1	gi|357611306|gb|EHJ67413.1|	43.69	6e-14	0.741783	-0.558105	-0.436074	0.123283
api:100168660	glycoprotein-N-acetylgalactosamine 3-beta-galactosyltransferase 1	TRINITY_DN19191_c0_g1	gi|193641282|ref|XP_001946311.1|	59.08	8e-123	0.738034	0.68298	0.556456	-0.127506
api:100162718	glycerol kinase-like	TRINITY_DN71021_c0_g1	gi|242019464|ref|XP_002430181.1|	59.74	0	0.732872	0.722897	0.577349	-0.146525
api:100164767	uncharacterized LOC100164767	TRINITY_DN24171_c0_g1	gi|328721868|ref|XP_001942596.2|	30.88	9e-34	0.73162	0.674098	1.56899	0.893929
api:100167575	peroxisomal multifunctional enzyme type 2	TRINITY_DN16411_c0_g1	gi|328711508|ref|XP_003244558.1|	65.61	0	0.726886	0.7136	0.743638	0.0290752
api:103309533	UDP-N-acetylglucosamine transferase subunit ALG14 homolog	TRINITY_DN21298_c0_g1	gi|512932137|ref|XP_004932471.1|	48.36	7e-49	0.705031	0.806243	0.664088	-0.143172
api:100573153	UDP-glucuronic acid decarboxylase 1	TRINITY_DN18108_c0_g1	gi|383863089|ref|XP_003707015.1|	72.49	8e-145	0.70308	0.552124	0.638004	0.0849087
api:100162939	phospholipase B1, membrane-associated	TRINITY_DN14919_c0_g1	gi|307189954|gb|EFN74190.1|	50.25	6e-109	0.698854	1.07061	1.21103	0.139431
api:103308888	dolichyl-diphosphooligosaccharide--protein glycosyltransferase subunit 1	TRINITY_DN17201_c0_g1	gi|328722888|ref|XP_003247701.1|	68.18	2e-129	0.690938	1.01072	1.00975	-0.00193799
api:103308081	DNA-directed RNA polymerase III subunit RPC3	TRINITY_DN21691_c0_g1	gi|383855772|ref|XP_003703384.1|	42.55	5e-38	0.681827	0.644352	0.548962	-0.0963871
api:100169501	multifunctional protein ADE2	TRINITY_DN24471_c0_g1	gi|340711071|ref|XP_003394105.1|	64.8	8e-59	0.660416	0.492484	-0.597002	-1.09045
api:100158788	dolichyl-diphosphooligosaccharide--protein glycosyltransferase subunit DAD1	TRINITY_DN18870_c0_g1	gi|495856285|ref|WP_008580864.1|	32.21	8e-77	0.644665	0.320406	-0.0910869	-0.412465
api:100159562	galactosylgalactosylxylosylprotein 3-beta-glucuronosyltransferase I	TRINITY_DN23248_c0_g1	gi|242004283|ref|XP_002423034.1|	49.25	1e-67	0.641526	0.429215	0.138666	-0.291524
api:100574505	phosphomevalonate kinase	TRINITY_DN21499_c0_g1	gi|242014356|ref|XP_002427857.1|	51.38	5e-23	0.638857	0.696673	1.08954	0.391852
api:100167309	pyridoxal kinase	TRINITY_DN21889_c0_g1	gi|328707432|ref|XP_001943432.2|	41.37	2e-166	0.625858	0.911796	0.858112	-0.0546468
api:100161397	probable pyruvate dehydrogenase E1 component subunit alpha, mitochondrial	TRINITY_DN34934_c0_g1	gi|157118694|ref|XP_001653215.1|	54.71	8e-133	0.619788	0.585829	0.11178	-0.47502
api:100570241	alkaline phosphatase, tissue-nonspecific isozyme-like	TRINITY_DN24365_c0_g1	gi|359801935|gb|AEV66505.1|	48.54	7e-125	0.593936	-0.00455278	-0.634002	-0.630407
api:100165187	vanin-like protein 2	TRINITY_DN21226_c0_g1	gi|307190358|gb|EFN74417.1|	34.93	8e-13	0.590909	0.784719	1.52183	0.7353
api:100165631	cystathionine beta-synthase-like	TRINITY_DN1682_c0_g1	gi|170054257|ref|XP_001863044.1|	63.54	3e-130	0.574991	1.06685	0.811051	-0.256801
api:100164938	dehydrogenase/reductase SDR family member 4	TRINITY_DN16750_c0_g1	gi|158285614|ref|XP_308397.4|	59.93	1e-79	0.573079	0.716815	0.496391	-0.221402
api:100161812	aspartate aminotransferase, cytoplasmic-like	TRINITY_DN19612_c0_g1	gi|526124684|gb|AGR65730.1|	87.1	0	0.570042	0.625149	0.149031	-0.477079
api:100163139	aspartate aminotransferase, cytoplasmic	TRINITY_DN19612_c0_g1	gi|526124684|gb|AGR65730.1|	87.1	0	0.570042	0.625149	0.149031	-0.477079
api:100165255	aspartate aminotransferase, cytoplasmic	TRINITY_DN19612_c0_g1	gi|526124684|gb|AGR65730.1|	87.1	0	0.570042	0.625149	0.149031	-0.477079
api:100164685	exostosin-2	TRINITY_DN22709_c0_g1	gi|478256706|gb|ENN76888.1|	61.22	0	0.560104	0.70051	0.907808	0.2063
api:100159986	Pfas; phosphoribosylformylglycinamidine synthase	TRINITY_DN25441_c0_g1	gi|242003452|ref|XP_002422737.1|	58.75	0	0.55815	0.670621	-0.365136	-1.03673
api:100160636	glutamyl-tRNA(Gln) amidotransferase subunit B, mitochondrial	TRINITY_DN19357_c1_g1	gi|345484765|ref|XP_001599476.2|	48.5	3e-124	0.557246	0.7493	0.541367	-0.208921
api:107883033	aspartyl/glutamyl-tRNA(Asn/Gln) amidotransferase subunit B-like	TRINITY_DN19357_c1_g1	gi|345484765|ref|XP_001599476.2|	48.5	3e-124	0.557246	0.7493	0.541367	-0.208921
api:100162769	DNA-directed RNA polymerase I subunit RPA12	TRINITY_DN24132_c0_g1	gi|321463246|gb|EFX74263.1|	50.24	5e-45	0.53823	0.584179	0.378954	-0.206204
api:100568517	DNA-directed RNA polymerase II subunit RPB9	TRINITY_DN24132_c0_g1	gi|321463246|gb|EFX74263.1|	50.24	5e-45	0.53823	0.584179	0.378954	-0.206204
api:100574233	DNA-directed RNA polymerase II subunit RPB9-like	TRINITY_DN24132_c0_g1	gi|321463246|gb|EFX74263.1|	50.24	5e-45	0.53823	0.584179	0.378954	-0.206204
api:100169249	xanthine dehydrogenase	TRINITY_DN22737_c0_g2	gi|340729536|ref|XP_003403056.1|	49.1	0	0.535427	0.251443	-0.157231	-0.409634
api:100165041	serine palmitoyltransferase 1	TRINITY_DN25737_c0_g1	gi|195127201|ref|XP_002008057.1|	51.75	0	0.522227	0.698525	0.678279	-0.0212085
api:100161708	ethanolamine-phosphate cytidylyltransferase	TRINITY_DN25096_c7_g7	gi|340725055|ref|XP_003400890.1|	55.27	0	0.518514	0.479889	0.257861	-0.222987
api:100160263	phosphatidylinositol 4-kinase alpha	TRINITY_DN12401_c0_g2	gi|91091704|ref|XP_972821.1|	63.1	0	0.516153	0.815881	1.10818	0.291309
api:100160523	adenylosuccinate lyase	TRINITY_DN24019_c0_g1	gi|242010453|ref|XP_002425982.1|	84.16	0	0.514441	0.54328	0.342969	-0.201271
api:100169241	methionine adenosyltransferase 2 subunit beta-like	TRINITY_DN25561_c0_g1	gi|193636669|ref|XP_001945117.1|	77.14	9e-128	0.508058	0.885209	1.12191	0.235739
api:100167268	glyoxylate reductase/hydroxypyruvate reductase	TRINITY_DN17599_c0_g1	gi|328784463|ref|XP_003250454.1|	49.71	1e-80	0.505964	0.653438	0.247333	-0.407092
api:100164461	mannose-1-phosphate guanyltransferase beta	TRINITY_DN19512_c0_g1	gi|195343509|ref|XP_002038340.1|	76.42	9e-168	0.499172	0.71498	0.45098	-0.264966
api:100169009	mannose-1-phosphate guanyltransferase alpha-A	TRINITY_DN19512_c0_g1	gi|195343509|ref|XP_002038340.1|	76.42	9e-168	0.499172	0.71498	0.45098	-0.264966
api:100161123	short/branched chain specific acyl-CoA dehydrogenase, mitochondrial	TRINITY_DN26375_c0_g1	gi|193652742|ref|XP_001942523.1|	59.64	1e-129	0.498009	0.520071	0.302283	-0.218749
api:100568466	DNA (cytosine-5)-methyltransferase 3A-like	TRINITY_DN24161_c0_g2	gi|345489021|ref|XP_001603100.2|	50	0	0.484276	0.826782	1.07566	0.247916
api:100158868	endoplasmic reticulum mannosyl-oligosaccharide 1,2-alpha-mannosidase	TRINITY_DN23399_c0_g1	gi|91091790|ref|XP_970226.1|	60.53	0	0.476666	0.605402	0.387628	-0.218736
api:100167959	multiple inositol polyphosphate phosphatase 1	TRINITY_DN23361_c1_g1	gi|193620161|ref|XP_001952284.1|	48.18	3e-102	0.475482	0.724582	0.738222	0.0126524
api:100160824	putative inositol monophosphatase 3	TRINITY_DN24018_c0_g1	gi|253314422|ref|NP_001156584.1|	66.67	3e-116	0.473863	0.537772	0.34983	-0.188907
api:100160591	myotubularin-related protein 2	TRINITY_DN25166_c0_g1	gi|193631919|ref|XP_001951188.1|	80.67	0	0.471395	0.680644	0.77996	0.0983441
api:100166620	phosphatidylinositol 3-kinase catalytic subunit type 3	TRINITY_DN25511_c0_g1	gi|193659722|ref|XP_001943231.1|	66.7	0	0.465633	0.682228	0.19053	-0.49266
api:100168691	probable galactose-1-phosphate uridylyltransferase	TRINITY_DN25511_c0_g1	gi|193659722|ref|XP_001943231.1|	66.7	0	0.465633	0.682228	0.19053	-0.49266
api:100165165	adenylate kinase 9-like	TRINITY_DN17157_c1_g1	gi|240848861|ref|NP_001155593.1|	68.83	3e-92	0.455433	0.600907	0.185559	-0.416313
api:103308650	adenylate kinase 8-like	TRINITY_DN17157_c1_g1	gi|240848861|ref|NP_001155593.1|	68.83	3e-92	0.455433	0.600907	0.185559	-0.416313
api:100165297	aminoacylase-1A-like	TRINITY_DN25494_c2_g1	gi|571544452|ref|XP_006563910.1|	32.95	7e-117	0.452687	0.499888	0.560715	0.0598562
api:100162008	CDP-diacylglycerol--glycerol-3-phosphate 3-phosphatidyltransferase, mitochondrial	TRINITY_DN15550_c0_g1	gi|242005089|ref|XP_002423407.1|	41.13	5e-24	0.449275	0.501215	0.483311	-0.0188708
api:103308133	phosphopantothenoylcysteine decarboxylase-like	TRINITY_DN23183_c0_g1	gi|572309160|ref|XP_006620380.1|	54.9	9e-109	0.447452	0.475438	0.504037	0.0276367
api:103308134	phosphopantothenoylcysteine decarboxylase-like	TRINITY_DN23183_c0_g1	gi|572309160|ref|XP_006620380.1|	54.9	9e-109	0.447452	0.475438	0.504037	0.0276367
api:100164999	spermidine synthase-like	TRINITY_DN19948_c1_g1	gi|572307585|ref|XP_006619650.1|	63.73	6e-106	0.441874	0.752205	0.170555	-0.582619
api:100166892	cytosolic purine 5'-nucleotidase	TRINITY_DN21696_c0_g1	gi|340725916|ref|XP_003401310.1|	76.29	0	0.426765	0.710941	0.591956	-0.119947
api:100167692	DNA-directed RNA polymerase I subunit RPA2	TRINITY_DN25434_c0_g1	gi|66517310|ref|XP_625037.1|	70.01	0	0.422985	0.577202	0.316144	-0.26202
api:100168370	DNA-directed RNA polymerase II subunit RPB2-like	TRINITY_DN25434_c0_g1	gi|66517310|ref|XP_625037.1|	70.01	0	0.422985	0.577202	0.316144	-0.26202
api:100159558	UDP-glucuronosyltransferase 2B2-like	TRINITY_DN18727_c0_g2	gi|193690721|ref|XP_001948117.1|	50.53	3e-131	0.414466	-0.18643	-1.27006	-1.08459
api:100160324	UDP-glucuronosyltransferase 2C1-like	TRINITY_DN18727_c0_g2	gi|193690721|ref|XP_001948117.1|	50.53	3e-131	0.414466	-0.18643	-1.27006	-1.08459
api:100160634	UDP-glucuronosyltransferase 2C1-like	TRINITY_DN18727_c0_g2	gi|193690721|ref|XP_001948117.1|	50.53	3e-131	0.414466	-0.18643	-1.27006	-1.08459
api:100166164	UDP-glucuronosyltransferase 2A3-like	TRINITY_DN18727_c0_g2	gi|193690721|ref|XP_001948117.1|	50.53	3e-131	0.414466	-0.18643	-1.27006	-1.08459
api:100168798	UDP-glucuronosyltransferase 2B15-like	TRINITY_DN18727_c0_g2	gi|193690721|ref|XP_001948117.1|	50.53	3e-131	0.414466	-0.18643	-1.27006	-1.08459
api:100169313	UDP-glucuronosyltransferase 2B20	TRINITY_DN18727_c0_g2	gi|193690721|ref|XP_001948117.1|	50.53	3e-131	0.414466	-0.18643	-1.27006	-1.08459
api:103309591	UDP-glucuronosyltransferase 2B17-like	TRINITY_DN18727_c0_g2	gi|193690721|ref|XP_001948117.1|	50.53	3e-131	0.414466	-0.18643	-1.27006	-1.08459
api:100160466	aromatic-L-amino-acid decarboxylase	TRINITY_DN10120_c1_g1	gi|383858387|ref|XP_003704683.1|	59.16	2e-173	0.412808	0.4673	0.00070234	-0.467558
api:100160920	fatty acid synthase	TRINITY_DN21534_c0_g1	gi|328705164|ref|XP_003242717.1|	64.99	0	0.406458	0.0313025	-2.4811	-2.51336
api:100163154	fatty acid synthase	TRINITY_DN21534_c0_g1	gi|328705164|ref|XP_003242717.1|	64.99	0	0.406458	0.0313025	-2.4811	-2.51336
api:100167255	fatty acid synthase	TRINITY_DN21534_c0_g1	gi|328705164|ref|XP_003242717.1|	64.99	0	0.406458	0.0313025	-2.4811	-2.51336
api:100163475	probable DNA-directed RNA polymerase III subunit RPC6	TRINITY_DN22912_c2_g1	gi|380025937|ref|XP_003696719.1|	58.54	2e-94	0.404504	0.67723	0.683016	0.00480262
api:100161533	pyruvate kinase	TRINITY_DN10472_c0_g1	gi|563354904|gb|AHB50486.1|	75.79	0	0.403607	0.425031	-1.39905	-1.82504
api:100163284	pyruvate kinase-like	TRINITY_DN10472_c0_g1	gi|563354904|gb|AHB50486.1|	75.79	0	0.403607	0.425031	-1.39905	-1.82504
api:100568549	pyruvate kinase-like	TRINITY_DN10472_c0_g1	gi|563354904|gb|AHB50486.1|	75.79	0	0.403607	0.425031	-1.39905	-1.82504
api:100166026	glycogen [starch] synthase	TRINITY_DN70877_c0_g1	gi|332028889|gb|EGI68911.1|	78.74	0	0.395292	0.479888	0.300334	-0.180529
api:100168614	DNA polymerase subunit gamma-2, mitochondrial	TRINITY_DN11124_c0_g1	gi|556105140|gb|ESO93792.1|	61.72	3e-176	0.393387	0.62876	0.202469	-0.427255
api:100164377	thiamin pyrophosphokinase 1	TRINITY_DN18687_c0_g1	gi|170039093|ref|XP_001847380.1|	65.56	2e-56	0.390126	0.074115	-0.661921	-0.736993
api:100164819	enolase	TRINITY_DN14738_c0_g1	gi|563354902|gb|AHB50485.1|	78.16	0	0.388258	0.14376	-1.45245	-1.59717
api:100162752	acetyl-CoA acetyltransferase, mitochondrial	TRINITY_DN24978_c0_g2	gi|307208194|gb|EFN85668.1|	70.04	0	0.385745	0.613618	0.47654	-0.138041
api:100167580	trifunctional enzyme subunit beta, mitochondrial	TRINITY_DN24978_c0_g2	gi|307208194|gb|EFN85668.1|	70.04	0	0.385745	0.613618	0.47654	-0.138041
api:100165708	3-hydroxy-3-methylglutaryl-coenzyme A reductase-like	TRINITY_DN18973_c0_g1	gi|442803463|gb|AGC79113.1|	57.87	0	0.383851	0.358338	0.261622	-0.0976809
api:100163282	hexosaminidase D	TRINITY_DN23266_c0_g1	gi|328704651|ref|XP_001950809.2|	53.66	0	0.38031	0.205277	0.36523	0.158994
api:100165452	probable chitinase 3	TRINITY_DN22203_c0_g1	gi|385258475|gb|AFI55112.1|	55.53	3e-122	0.372962	0.266323	0.984263	0.716971
api:100169240	chitinase-3-like protein 2	TRINITY_DN22203_c0_g1	gi|385258475|gb|AFI55112.1|	55.53	3e-122	0.372962	0.266323	0.984263	0.716971
api:100162330	beta-ureidopropionase	TRINITY_DN22428_c0_g2	gi|556116442|gb|ESP05094.1|	62.68	2e-144	0.36956	0.423851	0.399234	-0.0255795
api:100162443	molybdopterin synthase catalytic subunit 1	TRINITY_DN14026_c0_g1	gi|242022061|ref|XP_002431460.1|	66.67	1e-65	0.364722	0.627534	0.781113	0.152614
api:100167425	AMP deaminase 2	TRINITY_DN7373_c0_g2	gi|572305384|ref|XP_006618621.1|	73.68	0	0.359578	-0.106752	-0.676291	-0.570493
api:100163589	probable phosphoserine aminotransferase	TRINITY_DN23304_c0_g1	gi|332373556|gb|AEE61919.1|	58.36	9e-116	0.353773	0.0302669	-0.899209	-0.930433
api:100164481	inositol-trisphosphate 3-kinase A	TRINITY_DN14887_c0_g1	gi|328708818|ref|XP_001952324.2|	66.49	3e-124	0.337533	0.217911	0.517952	0.299082
api:100166192	inositol polyphosphate multikinase beta	TRINITY_DN14887_c0_g1	gi|328708818|ref|XP_001952324.2|	66.49	3e-124	0.337533	0.217911	0.517952	0.299082
api:100159919	INPP5B; inositol polyphosphate 5-phosphatase OCRL-1	TRINITY_DN23888_c0_g1	gi|383864943|ref|XP_003707937.1|	60.02	0	0.335949	0.20674	-0.337952	-0.545651
api:100167396	isocitrate dehydrogenase [NADP] cytoplasmic	TRINITY_DN52983_c0_g1	gi|193666869|ref|XP_001946553.1|	85.29	0	0.324187	0.556739	0.754569	0.19687
api:100168194	bifunctional purine biosynthesis protein PURH	TRINITY_DN8650_c0_g1	gi|270004161|gb|EFA00609.1|	33.78	5e-12	0.321446	0.313278	0.511595	0.197353
api:100165754	UDP-N-acetylglucosamine--dolichyl-phosphate N-acetylglucosaminephosphotransferase	TRINITY_DN27419_c0_g1	gi|328716943|ref|XP_003246081.1|	77.14	1e-44	0.314902	0.39644	0.597513	0.200108
api:100159019	putative aldehyde dehydrogenase family 7 member A1 homolog	TRINITY_DN53023_c0_g1	gi|193652450|ref|XP_001949031.1|	65.83	3e-180	0.31201	0.039415	-0.972134	-1.01251
api:100168589	probable methylmalonate-semialdehyde dehydrogenase [acylating], mitochondrial	TRINITY_DN53023_c0_g1	gi|193652450|ref|XP_001949031.1|	65.83	3e-180	0.31201	0.039415	-0.972134	-1.01251
api:100162296	sphingosine-1-phosphate lyase	TRINITY_DN21264_c0_g1	gi|328712953|ref|XP_001943099.2|	60.8	0	0.29358	0.119985	-0.337588	-0.458532
api:100163593	GPI-anchored wall transfer protein 1	TRINITY_DN23261_c0_g1	gi|321475131|gb|EFX86094.1|	50.72	2e-134	0.291758	0.340417	0.0656221	-0.275764
api:100165015	sphingomyelin phosphodiesterase	TRINITY_DN24415_c0_g1	gi|328702440|ref|XP_003241902.1|	67.93	0	0.279937	0.182673	0.284728	0.101097
api:100167180	3-ketoacyl-CoA thiolase, mitochondrial	TRINITY_DN53193_c0_g1	gi|350427397|ref|XP_003494745.1|	64.19	3e-138	0.278325	0.0786302	-0.0862694	-0.165858
api:100159375	glucose-6-phosphate 1-dehydrogenase	TRINITY_DN17027_c0_g1	gi|61394184|gb|AAX45785.1|	71.18	0	0.278153	0.259964	-0.668972	-0.929895
api:100574163	prostaglandin G/H synthase 2-like	TRINITY_DN24173_c9_g1	gi|193598869|ref|XP_001951916.1|	47.14	2e-158	0.275532	-0.00717375	-0.116856	-0.110639
api:100166604	trehalase	TRINITY_DN52972_c0_g1	gi|386266701|gb|AFJ00065.1|	63.9	0	0.275155	0.193758	-0.658902	-0.853618
api:100168671	trehalase	TRINITY_DN52972_c0_g1	gi|386266701|gb|AFJ00065.1|	63.9	0	0.275155	0.193758	-0.658902	-0.853618
api:100571987	trehalase-like	TRINITY_DN52972_c0_g1	gi|386266701|gb|AFJ00065.1|	63.9	0	0.275155	0.193758	-0.658902	-0.853618
api:100163409	cytochrome b-c1 complex subunit 6, mitochondrial					0.274181	0.109146	0.308921	0.198816
api:100161327	1-phosphatidylinositol 4,5-bisphosphate phosphodiesterase gamma-1	TRINITY_DN23793_c0_g1	gi|350401088|ref|XP_003486046.1|	64.38	0	0.268327	0.335719	0.345347	0.00866422
api:100166969	1-phosphatidylinositol 4,5-bisphosphate phosphodiesterase gamma-1	TRINITY_DN23793_c0_g1	gi|350401088|ref|XP_003486046.1|	64.38	0	0.268327	0.335719	0.345347	0.00866422
api:100161512	glycosyltransferase-like protein LARGE1	TRINITY_DN22025_c0_g1	gi|193669092|ref|XP_001944635.1|	61.61	0	0.266236	0.286664	0.44463	0.157005
api:100160697	probable Dol-P-Man:Man(7)GlcNAc(2)-PP-Dol alpha-1,6-mannosyltransferase	TRINITY_DN19139_c0_g1	gi|572302725|ref|XP_006617369.1|	47.62	1e-55	0.25601	0.398912	0.181781	-0.218099
api:100159050	phytoene desaturase	TRINITY_DN24017_c0_g1	gi|328722668|ref|XP_003247632.1|	69.98	0	0.251781	0.305003	0.104423	-0.201544
api:103308067	lethal(2)neighbour of Tid protein	TRINITY_DN11727_c0_g2	gi|242007144|ref|XP_002424402.1|	62.15	4e-111	0.24867	0.455869	0.254643	-0.202199
api:100163729	GDP-mannose 4,6 dehydratase-like	TRINITY_DN23393_c1_g1	gi|242019803|ref|XP_002430348.1|	82.29	1e-165	0.246204	0.715215	0.451269	-0.264927
api:100168839	GDP-mannose 4,6 dehydratase	TRINITY_DN23393_c1_g1	gi|242019803|ref|XP_002430348.1|	82.29	1e-165	0.246204	0.715215	0.451269	-0.264927
api:100163933	myotubularin-related protein 14	TRINITY_DN15800_c0_g1	gi|383851403|ref|XP_003701222.1|	50.98	8e-37	0.234719	0.290695	0.408262	0.116607
api:100167896	myotubularin-related protein 4	TRINITY_DN15800_c0_g1	gi|383851403|ref|XP_003701222.1|	50.98	8e-37	0.234719	0.290695	0.408262	0.116607
api:100164844	V-type proton ATPase 116 kDa subunit a-like	TRINITY_DN21492_c0_g1	gi|328721215|ref|XP_001949631.2|	72.95	0	0.232547	0.438181	0.102023	-0.337118
api:100166586	V-type proton ATPase 116 kDa subunit a	TRINITY_DN21492_c0_g1	gi|328721215|ref|XP_001949631.2|	72.95	0	0.232547	0.438181	0.102023	-0.337118
api:100159954	enoyl-CoA hydratase, mitochondrial	TRINITY_DN43998_c0_g1	gi|91089059|ref|XP_970538.1|	60.98	8e-87	0.227001	0.215833	0.00498297	-0.211812
api:100165102	methylthioribose-1-phosphate isomerase	TRINITY_DN15882_c0_g1	gi|193704600|ref|XP_001943893.1|	74.08	9e-147	0.224223	0.603806	0.72157	0.116796
api:100574964	bifunctional lycopene cyclase/phytoene synthase	TRINITY_DN22040_c3_g5	gi|328723785|ref|XP_001947898.2|	56.96	4e-107	0.211697	0.23057	0.185105	-0.0464252
api:100164878	cystathionine beta-synthase-like	TRINITY_DN1682_c0_g2	gi|170054257|ref|XP_001863044.1|	63.54	5e-130	0.204892	0.530796	0.993101	0.461327
api:100166111	cystathionine beta-synthase	TRINITY_DN1682_c0_g2	gi|170054257|ref|XP_001863044.1|	63.54	5e-130	0.204892	0.530796	0.993101	0.461327
api:100168243	lipoyltransferase 1, mitochondrial	TRINITY_DN22906_c0_g1	gi|383857102|ref|XP_003704045.1|	31.43	4e-08	0.194943	-0.0419037	-0.457307	-0.416358
api:100573623	cytochrome c oxidase copper chaperone	TRINITY_DN25754_c1_g1	gi|195398885|ref|XP_002058051.1|	80	7e-08	0.187532	0.353615	-0.0266642	-0.381244
api:103309064	probable dolichyl pyrophosphate Glc1Man9GlcNAc2 alpha-1,3-glucosyltransferase	TRINITY_DN24695_c0_g1	gi|513016828|ref|XP_004869736.1|	53.65	1e-112	0.17305	0.256551	0.273149	0.0156275
api:100571171	lysosomal acid phosphatase	TRINITY_DN21404_c0_g1	gi|193713872|ref|XP_001949280.1|	32.37	1e-49	0.17149	-0.67303	-1.15311	-0.481023
api:100573621	lysosomal acid phosphatase	TRINITY_DN21404_c0_g1	gi|193713872|ref|XP_001949280.1|	32.37	1e-49	0.17149	-0.67303	-1.15311	-0.481023
api:100165758	ubiquinone biosynthesis monooxygenase COQ6, mitochondrial	TRINITY_DN35220_c0_g1	gi|383863837|ref|XP_003707386.1|	44.42	1e-101	0.168494	0.522574	0.49039	-0.0331521
api:100158857	fatty acid synthase	TRINITY_DN24633_c2_g1	gi|328721179|ref|XP_001949072.2|	62.24	0	0.167155	-0.596127	-0.482164	0.113009
api:100164777	fatty acid synthase	TRINITY_DN24633_c2_g1	gi|328721179|ref|XP_001949072.2|	62.24	0	0.167155	-0.596127	-0.482164	0.113009
api:100574913	phosphatidylinositol N-acetylglucosaminyltransferase subunit Q					0.166262	0.298282	0.700405	0.40058
api:100159884	probable methylthioribulose-1-phosphate dehydratase	TRINITY_DN25936_c0_g1	gi|345492640|ref|XP_001600878.2|	52.17	0	0.157281	0.234098	-0.137496	-0.372554
api:100164266	glycogenin-1	TRINITY_DN20675_c0_g1	gi|328704439|ref|XP_003242490.1|	63.33	2e-123	0.153726	0.335386	-0.543371	-0.879716
api:100161939	isocitrate dehydrogenase [NAD] subunit beta, mitochondrial	TRINITY_DN12317_c0_g3	gi|189237290|ref|XP_974070.2|	75.36	7e-151	0.150865	0.212646	-0.21021	-0.423817
api:100571286	isocitrate dehydrogenase [NAD] subunit beta, mitochondrial-like	TRINITY_DN12317_c0_g3	gi|189237290|ref|XP_974070.2|	75.36	7e-151	0.150865	0.212646	-0.21021	-0.423817
api:100160586	hydroxymethylglutaryl-CoA lyase, mitochondrial	TRINITY_DN18884_c0_g1	gi|193657026|ref|XP_001944099.1|	67.57	2e-104	0.150266	0.226308	-0.270309	-0.497578
api:100168200	nucleoside diphosphate kinase 6	TRINITY_DN13247_c0_g1	gi|546676376|gb|ERL87398.1|	62.5	6e-27	0.14177	0.14115	-0.0813884	-0.223512
api:100168238	ceramide synthase 6-like	TRINITY_DN17500_c0_g1	gi|240848627|ref|NP_001155629.1|	47.88	4e-88	0.133599	0.364586	0.327386	-0.038181
api:100162521	type I inositol 3,4-bisphosphate 4-phosphatase	TRINITY_DN25126_c0_g1	gi|332026771|gb|EGI66880.1|	55.08	0	0.129206	0.0961446	0.111671	0.0145673
api:100159339	probable malonyl-CoA-acyl carrier protein transacylase, mitochondrial	TRINITY_DN23597_c0_g1	gi|158294542|ref|XP_315668.4|	50.41	4e-29	0.129179	0.452005	0.214731	-0.23824
api:100169073	GPI ethanolamine phosphate transferase 1	TRINITY_DN18308_c0_g2	gi|488586765|ref|XP_004478713.1|	43.75	9e-20	0.109623	0.512647	0.681175	0.16755
api:100167369	tyrosine 3-monooxygenase	TRINITY_DN20795_c0_g1	gi|242017617|ref|XP_002429284.1|	77.49	0	0.107151	0.0745456	-0.900114	-0.975617
api:100162959	glutamyl-tRNA(Gln) amidotransferase subunit A, mitochondrial	TRINITY_DN25300_c0_g1	gi|307169065|gb|EFN61909.1|	51.02	2e-177	0.100628	0.0750802	0.231395	0.155356
api:100159933	isocitrate dehydrogenase [NADP] cytoplasmic	TRINITY_DN14969_c0_g1	gi|91083633|ref|XP_970446.1|	78.99	0	0.0845184	0.115014	-0.139601	-0.255574
api:100165269	alanine--glyoxylate aminotransferase 2-like	TRINITY_DN24039_c1_g2	gi|557765620|ref|XP_005182509.1|	61.46	1e-177	0.0816003	0.635878	0.599257	-0.0376415
api:100168809	ornithine aminotransferase, mitochondrial	TRINITY_DN24039_c1_g2	gi|557765620|ref|XP_005182509.1|	61.46	1e-177	0.0816003	0.635878	0.599257	-0.0376415
api:100161606	UDP-glucuronosyltransferase 2B15	TRINITY_DN3527_c0_g1	gi|193690721|ref|XP_001948117.1|	44.84	2e-121	0.0645637	-0.546406	-1.24241	-0.696959
api:100168531	UDP-glucuronosyltransferase 2C1-like	TRINITY_DN3527_c0_g1	gi|193690721|ref|XP_001948117.1|	44.84	2e-121	0.0645637	-0.546406	-1.24241	-0.696959
api:100168987	UDP-glucuronosyltransferase 2B13	TRINITY_DN3527_c0_g1	gi|193690721|ref|XP_001948117.1|	44.84	2e-121	0.0645637	-0.546406	-1.24241	-0.696959
api:100572443	UDP-glucuronosyltransferase 2B2	TRINITY_DN3527_c0_g1	gi|193690721|ref|XP_001948117.1|	44.84	2e-121	0.0645637	-0.546406	-1.24241	-0.696959
api:100167867	porphobilinogen deaminase	TRINITY_DN24738_c0_g1	gi|350400702|ref|XP_003485929.1|	54.09	3e-91	0.0594081	-0.16302	-0.541332	-0.379266
api:100169347	delta-aminolevulinic acid dehydratase	TRINITY_DN15663_c0_g1	gi|170039024|ref|XP_001847346.1|	66.77	1e-119	0.0283707	0.490019	0.574305	0.0833009
api:100158700	hexokinase type 2-like	TRINITY_DN22600_c0_g1	gi|568254745|gb|ETN63660.1|	69.46	4e-177	0.0281871	-0.16155	-1.89234	-1.73175
api:100169524	hexokinase type 2	TRINITY_DN22600_c0_g1	gi|568254745|gb|ETN63660.1|	69.46	4e-177	0.0281871	-0.16155	-1.89234	-1.73175
api:100162962	GPI inositol-deacylase	TRINITY_DN20198_c0_g2	gi|328714205|ref|XP_001946985.2|	32.04	2e-123	0.0234316	-0.152996	0.277826	0.429874
api:100163420	2-aminoethanethiol dioxygenase	TRINITY_DN18066_c0_g2	gi|571560622|ref|XP_006566593.1|	39.57	2e-73	0.0228595	-0.0879627	-0.150974	-0.0639663
api:100168375	sphingosine kinase 2	TRINITY_DN18066_c0_g2	gi|571560622|ref|XP_006566593.1|	39.57	2e-73	0.0228595	-0.0879627	-0.150974	-0.0639663
api:100159332	bifunctional lycopene cyclase/phytoene synthase	TRINITY_DN21216_c0_g1	gi|328716998|ref|XP_003246092.1|	55.65	0	0.0186504	-0.0598231	-0.208599	-0.149731
api:100161189	probable cardiolipin synthase (CMP-forming)	TRINITY_DN17151_c0_g1	gi|568256470|gb|ETN64980.1|	48.92	6e-47	0.0161884	0.252182	-0.140049	-0.393194
api:100573207	UDP-N-acetylglucosamine transferase subunit ALG13 homolog	TRINITY_DN15830_c0_g1	gi|193690675|ref|XP_001952337.1|	55.65	1e-78	0.00627507	0.136451	0.171232	0.0338201
api:100161726	glycoprotein 3-alpha-L-fucosyltransferase A	TRINITY_DN20388_c0_g1	gi|350423087|ref|XP_003493381.1|	45.3	2e-82	0.00471489	-0.00816722	0.0910821	0.0982927
api:100165601	glycoprotein 3-alpha-L-fucosyltransferase A-like	TRINITY_DN20388_c0_g1	gi|350423087|ref|XP_003493381.1|	45.3	2e-82	0.00471489	-0.00816722	0.0910821	0.0982927
api:100167629	glycoprotein 3-alpha-L-fucosyltransferase A-like	TRINITY_DN20388_c0_g1	gi|350423087|ref|XP_003493381.1|	45.3	2e-82	0.00471489	-0.00816722	0.0910821	0.0982927
api:100574117	glycoprotein 3-alpha-L-fucosyltransferase A-like	TRINITY_DN20388_c0_g1	gi|350423087|ref|XP_003493381.1|	45.3	2e-82	0.00471489	-0.00816722	0.0910821	0.0982927
api:100167190	GPI mannosyltransferase 2	TRINITY_DN21736_c1_g1	gi|148230112|ref|NP_001090481.1|	33.17	4e-21	0.0043697	-0.29129	-0.581962	-0.291575
api:100164899	alanine aminotransferase 2	TRINITY_DN24903_c0_g3	gi|572317012|ref|XP_006624116.1|	36.02	2e-76	-0.00818816	-1.62392	-2.23043	-0.607199
api:100165726	thyrotropin-releasing hormone-degrading ectoenzyme	TRINITY_DN9631_c0_g1	gi|242016965|ref|XP_002428965.1|	35.88	1e-155	-0.0119543	0.0879202	-0.919484	-1.00836
api:100569970	uncharacterized LOC100569970	TRINITY_DN7180_c0_g1	gi|224994817|ref|NP_001139342.1|	42.66	1e-25	-0.0173997	0.145347	-0.358923	-0.505238
api:100168550	bifunctional 3'-phosphoadenosine 5'-phosphosulfate synthase-like	TRINITY_DN25319_c0_g1	gi|328709543|ref|XP_003243990.1|	69.39	0	-0.0204045	-0.398684	-1.01221	-0.614483
api:100168762	isovaleryl-CoA dehydrogenase, mitochondrial	TRINITY_DN25319_c0_g1	gi|328709543|ref|XP_003243990.1|	69.39	0	-0.0204045	-0.398684	-1.01221	-0.614483
api:100571805	bifunctional 3'-phosphoadenosine 5'-phosphosulfate synthase	TRINITY_DN25319_c0_g1	gi|328709543|ref|XP_003243990.1|	69.39	0	-0.0204045	-0.398684	-1.01221	-0.614483
api:107882139	bifunctional 3'-phosphoadenosine 5'-phosphosulfate synthase-like	TRINITY_DN25319_c0_g1	gi|328709543|ref|XP_003243990.1|	69.39	0	-0.0204045	-0.398684	-1.01221	-0.614483
api:107882140	isovaleryl-CoA dehydrogenase, mitochondrial-like	TRINITY_DN25319_c0_g1	gi|328709543|ref|XP_003243990.1|	69.39	0	-0.0204045	-0.398684	-1.01221	-0.614483
api:100162851	PTS-dependent dihydroxyacetone kinase, dihydroxyacetone-binding subunit DhaK	TRINITY_DN25701_c1_g1	gi|405950913|gb|EKC18869.1|	49.28	5e-25	-0.0306703	-0.0134164	-0.801718	-0.789258
api:100162078	glucose dehydrogenase [FAD, quinone]	TRINITY_DN21049_c0_g1	gi|193713741|ref|XP_001944712.1|	75.65	0	-0.0402195	-0.139953	-0.371159	-0.232162
api:100163673	glucose dehydrogenase [FAD, quinone]	TRINITY_DN21049_c0_g1	gi|193713741|ref|XP_001944712.1|	75.65	0	-0.0402195	-0.139953	-0.371159	-0.232162
api:100167784	exostosin-3	TRINITY_DN9895_c0_g2	gi|242020116|ref|XP_002430502.1|	58.33	0	-0.0751744	0.0382375	0.11191	0.0727136
api:100167795	exostosin-1	TRINITY_DN9895_c0_g2	gi|242020116|ref|XP_002430502.1|	58.33	0	-0.0751744	0.0382375	0.11191	0.0727136
api:100160090	serine palmitoyltransferase 2-like	TRINITY_DN20344_c0_g1	gi|383864225|ref|XP_003707580.1|	45.68	1e-114	-0.0755826	-0.306814	-1.51921	-1.2133
api:100159938	DNA-directed RNA polymerase III subunit RPC1	TRINITY_DN23414_c0_g1	gi|324120560|dbj|BAJ78671.1|	89.39	0	-0.0817796	0.30095	0.486101	0.18419
api:100160652	diphosphomevalonate decarboxylase-like	TRINITY_DN10943_c0_g1	gi|153791289|ref|NP_001093300.1|	53.63	4e-111	-0.0883476	-0.11287	-0.513493	-0.401579
api:100162284	leukotriene A-4 hydrolase	TRINITY_DN21681_c0_g1	gi|328703032|ref|XP_003242073.1|	69.8	0	-0.0975044	1.36145	2.39082	1.02836
api:100161889	phosphatidylinositol 4-phosphate 5-kinase type-1 beta	TRINITY_DN24220_c0_g1	gi|572303913|ref|XP_006617932.1|	60.73	0	-0.102683	0.0440307	0.00502464	-0.039964
api:100167842	phosphatidylinositol 4-phosphate 5-kinase type-1 alpha-like	TRINITY_DN24220_c0_g1	gi|572303913|ref|XP_006617932.1|	60.73	0	-0.102683	0.0440307	0.00502464	-0.039964
api:100167299	ornithine decarboxylase 1	TRINITY_DN14795_c0_g1	gi|307194296|gb|EFN76671.1|	61.19	6e-137	-0.10407	-0.0848399	-0.665113	-0.581231
api:100161922	adenine phosphoribosyltransferase-like					-0.107703		-0.396016
api:100162885	alpha-1,3-mannosyl-glycoprotein 4-beta-N-acetylglucosaminyltransferase B					-0.107703	0.929002	0.510125	-0.431821
api:100163885	alpha-aminoadipic semialdehyde synthase, mitochondrial					-0.107703
api:100166221	alpha-aminoadipic semialdehyde synthase, mitochondrial					-0.107703
api:100165537	putative phosphatidate phosphatase	TRINITY_DN24396_c0_g1	gi|350407025|ref|XP_003487959.1|	44.05	2e-46	-0.108123	0.196284	0.285544	0.0882958
api:100572435	kynurenine formamidase					-0.114034	-4.08158	-1.32525
api:100159257	trifunctional nucleotide phosphoesterase protein YfkN	TRINITY_DN21073_c1_g2	gi|328706049|ref|XP_003242982.1|	64.6	0	-0.134886	-0.343801	-0.31802	0.0248278
api:100159649	ethanolaminephosphotransferase 1	TRINITY_DN15922_c0_g1	gi|498924909|ref|XP_004517541.1|	55.35	3e-126	-0.141658	-0.319557	-0.219099	0.0995111
api:103309293	synaptojanin-1	TRINITY_DN23421_c0_g1	gi|193690649|ref|XP_001951741.1|	51.16	0	-0.144716	0.0230104	-0.0739611	-0.097929
api:100162988	phosphatidate phosphatase LPIN3	TRINITY_DN21747_c0_g1	gi|189239526|ref|XP_975581.2|	42.04	0	-0.148997	0.224162	-0.427936	-0.653056
api:100164453	inositol polyphosphate 5-phosphatase K	TRINITY_DN25579_c2_g1	gi|572261314|ref|XP_006608946.1|	59.1	0	-0.150138	0.115014	0.33512	0.219146
api:103309860	fumarylacetoacetase	TRINITY_DN17300_c0_g1	gi|572303992|ref|XP_006617970.1|	52.63	3e-11	-0.156125	-0.0166091	0.243671	0.259324
api:100162779	adenosylhomocysteinase	TRINITY_DN24654_c0_g1	gi|534293303|gb|AGU16824.1|	82.07	0	-0.15994	-0.0715702	-0.192692	-0.122076
api:103307715	DNA polymerase subunit gamma-1, mitochondrial	TRINITY_DN23749_c0_g1	gi|242012173|ref|XP_002426811.1|	42.71	5e-35	-0.166678	-0.203963	0.0617172	0.264727
api:100164274	uncharacterized LOC100164274	TRINITY_DN24998_c0_g2	gi|52630941|gb|AAU84934.1|	44.62	1e-19	-0.170433	0.0706919	-0.661598	-0.733248
api:100569679	ATP synthase subunit b, mitochondrial-like	TRINITY_DN24998_c0_g2	gi|52630941|gb|AAU84934.1|	44.62	1e-19	-0.170433	0.0706919	-0.661598	-0.733248
api:100162051	very long-chain specific acyl-CoA dehydrogenase, mitochondrial	TRINITY_DN11715_c0_g1	gi|321470919|gb|EFX81893.1|	35.67	6e-103	-0.174614	-0.0417897	-0.363738	-0.322905
api:100168781	glycerol-3-phosphate acyltransferase 3	TRINITY_DN22064_c2_g5	gi|345481852|ref|XP_003424471.1|	48.59	8e-49	-0.176309	0.104262	-0.138635	-0.243856
api:100165501	cyclic pyranopterin monophosphate synthase, mitochondrial	TRINITY_DN25654_c1_g2	gi|557778289|ref|XP_005188775.1|	66.07	2e-12	-0.180423	-0.358574	-0.851591	-0.493963
api:100161158	uracil phosphoribosyltransferase homolog	TRINITY_DN19451_c0_g1	gi|237874168|ref|NP_001153854.1|	74.46	0	-0.180703	0.0863341	0.415514	0.328221
api:100160845	acetyl-coenzyme A transporter 1	TRINITY_DN23795_c0_g1	gi|157128258|ref|XP_001661369.1|	57.2	2e-163	-0.187817	-0.262415	-0.3161	-0.0546372
api:100161039	acetyl-coenzyme A transporter 1	TRINITY_DN23795_c0_g1	gi|157128258|ref|XP_001661369.1|	57.2	2e-163	-0.187817	-0.262415	-0.3161	-0.0546372
api:100161783	acetyl-coenzyme A transporter 1-like	TRINITY_DN23795_c0_g1	gi|157128258|ref|XP_001661369.1|	57.2	2e-163	-0.187817	-0.262415	-0.3161	-0.0546372
api:100162947	acetyl-coenzyme A transporter 1-like	TRINITY_DN23795_c0_g1	gi|157128258|ref|XP_001661369.1|	57.2	2e-163	-0.187817	-0.262415	-0.3161	-0.0546372
api:100163065	acetyl-coenzyme A transporter 1	TRINITY_DN23795_c0_g1	gi|157128258|ref|XP_001661369.1|	57.2	2e-163	-0.187817	-0.262415	-0.3161	-0.0546372
api:100163610	acetyl-coenzyme A transporter 1	TRINITY_DN23795_c0_g1	gi|157128258|ref|XP_001661369.1|	57.2	2e-163	-0.187817	-0.262415	-0.3161	-0.0546372
api:100164131	acetyl-coenzyme A transporter 1	TRINITY_DN23795_c0_g1	gi|157128258|ref|XP_001661369.1|	57.2	2e-163	-0.187817	-0.262415	-0.3161	-0.0546372
api:100166703	acetyl-coenzyme A transporter 1	TRINITY_DN23795_c0_g1	gi|157128258|ref|XP_001661369.1|	57.2	2e-163	-0.187817	-0.262415	-0.3161	-0.0546372
api:100167181	acetyl-coenzyme A transporter 1-like	TRINITY_DN23795_c0_g1	gi|157128258|ref|XP_001661369.1|	57.2	2e-163	-0.187817	-0.262415	-0.3161	-0.0546372
api:100167419	acetyl-coenzyme A transporter 1	TRINITY_DN23795_c0_g1	gi|157128258|ref|XP_001661369.1|	57.2	2e-163	-0.187817	-0.262415	-0.3161	-0.0546372
api:100169490	acetyl-coenzyme A transporter 1	TRINITY_DN23795_c0_g1	gi|157128258|ref|XP_001661369.1|	57.2	2e-163	-0.187817	-0.262415	-0.3161	-0.0546372
api:100572445	acetyl-coenzyme A transporter 1-like	TRINITY_DN23795_c0_g1	gi|157128258|ref|XP_001661369.1|	57.2	2e-163	-0.187817	-0.262415	-0.3161	-0.0546372
api:107883474	acetyl-coenzyme A transporter 1-like	TRINITY_DN23795_c0_g1	gi|157128258|ref|XP_001661369.1|	57.2	2e-163	-0.187817	-0.262415	-0.3161	-0.0546372
api:100169612	alpha-1,3-mannosyl-glycoprotein 4-beta-N-acetylglucosaminyltransferase B					-0.189306	0.515736	0.63518	0.118289
api:100159683	ATP-dependent 6-phosphofructokinase-like	TRINITY_DN25767_c1_g2	gi|328700027|ref|XP_003241125.1|	27.37	5e-26	-0.19191	-0.222394	-0.996399	-0.774961
api:100160659	ATP-dependent 6-phosphofructokinase	TRINITY_DN25767_c1_g2	gi|328700027|ref|XP_003241125.1|	27.37	5e-26	-0.19191	-0.222394	-0.996399	-0.774961
api:100164739	acetyl-CoA carboxylase	TRINITY_DN24265_c0_g1	gi|322788220|gb|EFZ14002.1|	55.41	0	-0.193203	-0.276375	-0.647666	-0.372238
api:100159277	delta-1-pyrroline-5-carboxylate synthase	TRINITY_DN21815_c0_g1	gi|156539933|ref|XP_001599193.1|	83.02	2e-101	-0.194572	0.131568	0.266579	0.134051
api:100162105	pyruvate carboxylase, mitochondrial	TRINITY_DN25408_c0_g1	gi|328699551|ref|XP_003240970.1|	84.41	0	-0.203389	-0.462868	-1.90604	-1.44413
api:100165961	methylcrotonoyl-CoA carboxylase subunit alpha, mitochondrial	TRINITY_DN25408_c0_g1	gi|328699551|ref|XP_003240970.1|	84.41	0	-0.203389	-0.462868	-1.90604	-1.44413
api:100164748	85/88 kDa calcium-independent phospholipase A2	TRINITY_DN24107_c0_g1	gi|307214406|gb|EFN89477.1|	46.28	3e-133	-0.213626	0.0731524	-0.376852	-0.450963
api:100161355	V-type proton ATPase catalytic subunit A	TRINITY_DN17577_c0_g2	gi|383854658|ref|XP_003702837.1|	91.73	0	-0.218839	-0.110406	-0.782691	-0.673242
api:100160201	alpha-(1,6)-fucosyltransferase-like	TRINITY_DN23942_c0_g1	gi|328709459|ref|XP_001947095.2|	48.84	1e-154	-0.234126	-0.254554	-0.545318	-0.29171
api:100163054	alpha-(1,6)-fucosyltransferase	TRINITY_DN23942_c0_g1	gi|328709459|ref|XP_001947095.2|	48.84	1e-154	-0.234126	-0.254554	-0.545318	-0.29171
api:100166919	alpha-(1,6)-fucosyltransferase-like	TRINITY_DN23942_c0_g1	gi|328709459|ref|XP_001947095.2|	48.84	1e-154	-0.234126	-0.254554	-0.545318	-0.29171
api:100168928	alpha-(1,6)-fucosyltransferase	TRINITY_DN23942_c0_g1	gi|328709459|ref|XP_001947095.2|	48.84	1e-154	-0.234126	-0.254554	-0.545318	-0.29171
api:100162303	phosphoglycerate mutase 1-like	TRINITY_DN22242_c2_g1	gi|121543655|gb|ABM55529.1|	91.34	5e-121	-0.242457	-0.213392	-1.1601	-0.947668
api:100166128	fructose-bisphosphate aldolase	TRINITY_DN5191_c0_g1	gi|170047374|ref|XP_001851198.1|	63.53	3e-120	-0.2621	-1.07431	-0.85625	0.21808
api:100165680	5-aminolevulinate synthase, erythroid-specific, mitochondrial	TRINITY_DN16362_c0_g1	gi|383864225|ref|XP_003707580.1|	59.56	2e-172	-0.274389	-0.381763	-0.846871	-0.466063
api:100163830	1,4-alpha-glucan-branching enzyme	TRINITY_DN23837_c0_g1	gi|187097094|ref|NP_001119607.1|	54.41	1e-178	-0.277924	-0.104932	-1.9406	-1.83662
api:100160427	pantothenate kinase 3	TRINITY_DN21812_c0_g1	gi|383866241|ref|XP_003708579.1|	81.69	1e-155	-0.283044	-0.284244	-0.481616	-0.198327
api:100162362	PANK4; pantothenate kinase 4	TRINITY_DN21812_c0_g1	gi|383866241|ref|XP_003708579.1|	81.69	1e-155	-0.283044	-0.284244	-0.481616	-0.198327
api:100164363	bifunctional methylenetetrahydrofolate dehydrogenase/cyclohydrolase, mitochondrial	TRINITY_DN5134_c0_g2	gi|193606139|ref|XP_001943654.1|	56.9	1e-09	-0.286514	0.585493	0.441727	-0.144779
api:100160041	dihydrolipoyllysine-residue acetyltransferase component of pyruvate dehydrogenase complex, mitochondrial	TRINITY_DN18594_c1_g1	gi|328697856|ref|XP_001945646.2|	55.91	4e-160	-0.286747	-0.101224	-1.03798	-0.937717
api:100162014	multiple inositol polyphosphate phosphatase 1	TRINITY_DN44278_c0_g1	gi|328709476|ref|XP_001943809.2|	33.48	2e-66	-0.325888	-1.06092	-2.7241	-1.66399
api:100162318	multiple inositol polyphosphate phosphatase 1-like	TRINITY_DN44278_c0_g1	gi|328709476|ref|XP_001943809.2|	33.48	2e-66	-0.325888	-1.06092	-2.7241	-1.66399
api:100168459	1-acyl-sn-glycerol-3-phosphate acyltransferase beta-like	TRINITY_DN18852_c0_g1	gi|328705889|ref|XP_003242934.1|	55.77	8e-84	-0.360902	-0.255185	-0.31425	-0.0600185
api:100166501	biotin--protein ligase	TRINITY_DN22644_c1_g2	gi|193627250|ref|XP_001952712.1|	34.81	1e-76	-0.371455	-0.360625	-0.321425	0.0382533
api:100570817	lactosylceramide 4-alpha-galactosyltransferase	TRINITY_DN22842_c0_g1	gi|321453435|gb|EFX64671.1|	40.29	3e-54	-0.381637	0.000250447	-0.299748	-0.300955
api:100571406	lactosylceramide 4-alpha-galactosyltransferase-like	TRINITY_DN22842_c0_g1	gi|321453435|gb|EFX64671.1|	40.29	3e-54	-0.381637	0.000250447	-0.299748	-0.300955
api:100159778	glycogen phosphorylase	TRINITY_DN23967_c1_g1	gi|571549030|ref|XP_006561774.1|	80.24	0	-0.383179	-0.3086	-1.21547	-0.90783
api:100163196	alanine--glyoxylate aminotransferase 2, mitochondrial	TRINITY_DN44076_c0_g1	gi|557765620|ref|XP_005182509.1|	58.53	6e-171	-0.395707	-0.390938	-1.22738	-0.837382
api:100164587	4-aminobutyrate aminotransferase, mitochondrial	TRINITY_DN44076_c0_g1	gi|557765620|ref|XP_005182509.1|	58.53	6e-171	-0.395707	-0.390938	-1.22738	-0.837382
api:100168933	selenide, water dikinase	TRINITY_DN53228_c0_g1	gi|328786961|ref|XP_003250866.1|	80.2	0	-0.427172	1.29069	1.73671	0.445038
api:100165203	alpha,alpha-trehalose-phosphate synthase [UDP-forming]	TRINITY_DN17827_c0_g2	gi|193657175|ref|XP_001943616.1|	72.13	0	-0.430727	-0.235992	-0.838668	-0.603632
api:100166104	alpha,alpha-trehalose-phosphate synthase [UDP-forming]-like	TRINITY_DN17827_c0_g2	gi|193657175|ref|XP_001943616.1|	72.13	0	-0.430727	-0.235992	-0.838668	-0.603632
api:100159743	aminopeptidase N	TRINITY_DN24817_c0_g1	gi|307210584|gb|EFN87052.1|	57.2	0	-0.433741	-0.744097	-0.199504	0.543645
api:100160616	aminopeptidase N	TRINITY_DN24817_c0_g1	gi|307210584|gb|EFN87052.1|	57.2	0	-0.433741	-0.744097	-0.199504	0.543645
api:100161264	aminopeptidase N	TRINITY_DN24817_c0_g1	gi|307210584|gb|EFN87052.1|	57.2	0	-0.433741	-0.744097	-0.199504	0.543645
api:100165428	aminopeptidase N	TRINITY_DN24817_c0_g1	gi|307210584|gb|EFN87052.1|	57.2	0	-0.433741	-0.744097	-0.199504	0.543645
api:100167045	aminopeptidase N	TRINITY_DN24817_c0_g1	gi|307210584|gb|EFN87052.1|	57.2	0	-0.433741	-0.744097	-0.199504	0.543645
api:100169117	aminopeptidase N	TRINITY_DN24817_c0_g1	gi|307210584|gb|EFN87052.1|	57.2	0	-0.433741	-0.744097	-0.199504	0.543645
api:100570553	aminopeptidase N	TRINITY_DN24817_c0_g1	gi|307210584|gb|EFN87052.1|	57.2	0	-0.433741	-0.744097	-0.199504	0.543645
api:100572512	aminopeptidase 1	TRINITY_DN24817_c0_g1	gi|307210584|gb|EFN87052.1|	57.2	0	-0.433741	-0.744097	-0.199504	0.543645
api:103308784	glutamyl aminopeptidase-like	TRINITY_DN24817_c0_g1	gi|307210584|gb|EFN87052.1|	57.2	0	-0.433741	-0.744097	-0.199504	0.543645
api:103309259	aminopeptidase N	TRINITY_DN24817_c0_g1	gi|307210584|gb|EFN87052.1|	57.2	0	-0.433741	-0.744097	-0.199504	0.543645
api:100163091	nicotinate phosphoribosyltransferase	TRINITY_DN24426_c0_g1	gi|193662093|ref|XP_001947591.1|	70.59	0	-0.43581	-0.542648	-0.744333	-0.202633
api:100161104	bifunctional lycopene cyclase/phytoene synthase	TRINITY_DN13894_c0_g1	gi|251736857|gb|ACT10281.1|	54.46	2e-128	-0.45793	-0.361118	-0.748388	-0.388224
api:100159894	GPI mannosyltransferase 3	TRINITY_DN18137_c0_g4	gi|383849031|ref|XP_003700150.1|	43.36	6e-88	-0.468932	-0.410989	0.0896134	0.499665
api:100166756	1-phosphatidylinositol 4,5-bisphosphate phosphodiesterase classes I and II	TRINITY_DN19312_c0_g1	gi|345484939|ref|XP_003425160.1|	74.26	0	-0.494515	-0.501298	-0.547992	-0.0476196
api:100573650	acetyl-CoA acetyltransferase, cytosolic-like	TRINITY_DN23429_c0_g1	gi|260836913|ref|XP_002613450.1|	43.54	6e-177	-0.502992	-0.184057	-0.348023	-0.164923
api:100572983	uroporphyrinogen-III synthase	TRINITY_DN7160_c0_g2	gi|328703405|ref|XP_003242191.1|	38.5	3e-30	-0.506043	0.780822	1.03501	0.252882
api:100169640	DNA polymerase delta subunit 3					-0.517439	-0.944961	-2.28852	-1.33763
api:100165747	delta-1-pyrroline-5-carboxylate dehydrogenase, mitochondrial	TRINITY_DN20787_c0_g1	gi|340728537|ref|XP_003402578.1|	67.82	0	-0.51943	-0.538924	-0.712127	-0.174157
api:100574722	glyoxylate reductase/hydroxypyruvate reductase-like	TRINITY_DN20779_c0_g1	gi|240848783|ref|NP_001155438.1|	49.53	3e-84	-0.524528	-0.484525	-0.6371	-0.153522
api:100159988	uncharacterized LOC100159988	TRINITY_DN24406_c0_g1	gi|189233711|ref|XP_968604.2|	41.59	0	-0.570116	-0.62821	-0.725321	-0.0980632
api:100167414	cytoplasmic aconitate hydratase	TRINITY_DN25020_c3_g2	gi|328716624|ref|XP_001947595.2|	80.9	0	-0.577496	-0.552122	-0.865549	-0.314373
api:100571777	bifunctional lycopene cyclase/phytoene synthase-like	TRINITY_DN71997_c0_g1	gi|260819722|ref|XP_002605185.1|	27.83	2e-09	-0.593956	-0.205889	-1.22303	-1.01737
api:100158737	tryptophan 5-hydroxylase 1	TRINITY_DN17447_c0_g1	gi|193704478|ref|XP_001952801.1|	78.54	0	-0.596099	-0.358478	-0.180387	0.177141
api:100164451	acetyl-CoA acetyltransferase	TRINITY_DN13890_c0_g1	gi|426355051|ref|XP_004044951.1|	61.89	5e-94	-0.597111	-0.825832	-3.0591	-2.23414
api:100165942	acetyl-CoA acetyltransferase, cytosolic-like	TRINITY_DN13890_c0_g1	gi|426355051|ref|XP_004044951.1|	61.89	5e-94	-0.597111	-0.825832	-3.0591	-2.23414
api:100160544	phosphatidylinositol 4-kinase beta	TRINITY_DN12401_c0_g1	gi|91091704|ref|XP_972821.1|	52.3	2e-79	-0.602315	-7.39467	-7.63921
api:100168938	glutathione synthetase	TRINITY_DN20089_c0_g1	gi|156547583|ref|XP_001603007.1|	67.62	3e-32	-0.627514	-0.603512	-0.709913	-0.107342
api:100571540	phosphatidylinositol 4-kinase alpha-like	TRINITY_DN23874_c0_g1	gi|242009570|ref|XP_002425556.1|	27.62	2e-42	-0.650611	-0.819608	0.0462218	0.864961
api:100168819	beta-1,3-galactosyltransferase 6	TRINITY_DN9186_c0_g1	gi|307207986|gb|EFN85545.1|	38.49	4e-52	-0.658074	-1.10854	-1.19851	-0.0906812
api:100160464	kynurenine--oxoglutarate transaminase 3	TRINITY_DN23416_c0_g1	gi|332376807|gb|AEE63543.1|	52.73	2e-131	-0.662275	-1.31331	-1.62888	-0.316505
api:100164839	kynurenine--oxoglutarate transaminase 3	TRINITY_DN23416_c0_g1	gi|332376807|gb|AEE63543.1|	52.73	2e-131	-0.662275	-1.31331	-1.62888	-0.316505
api:100168016	putative cystathionine gamma-lyase 2	TRINITY_DN6705_c0_g1	gi|170033744|ref|XP_001844736.1|	62.53	1e-139	-0.685944	-1.75265	-2.95657	-1.20487
api:100163767	E3 ubiquitin-protein ligase RFWD2	TRINITY_DN14719_c0_g2	gi|572262105|ref|XP_006609318.1|	57.03	3e-144	-0.697395	-0.119779	-0.292386	-0.173562
api:100167278	pyruvate dehydrogenase protein X component, mitochondrial	TRINITY_DN15568_c0_g1	gi|328696627|ref|XP_001943838.2|	59.45	5e-149	-0.698849	-0.612631	-1.93219	-1.32051
api:100158795	UDP-glucuronosyltransferase 1-1-like	TRINITY_DN23600_c0_g1	gi|189236219|ref|XP_971626.2|	47.29	3e-132	-0.71512	-0.770344	-1.27101	-0.501616
api:100159463	UDP-glucuronosyltransferase 2B4	TRINITY_DN23600_c0_g1	gi|189236219|ref|XP_971626.2|	47.29	3e-132	-0.71512	-0.770344	-1.27101	-0.501616
api:100159691	UDP-glucuronosyltransferase 1-7C-like	TRINITY_DN23600_c0_g1	gi|189236219|ref|XP_971626.2|	47.29	3e-132	-0.71512	-0.770344	-1.27101	-0.501616
api:100160142	UDP-glucuronosyltransferase 1-7	TRINITY_DN23600_c0_g1	gi|189236219|ref|XP_971626.2|	47.29	3e-132	-0.71512	-0.770344	-1.27101	-0.501616
api:100160783	UDP-glucuronosyltransferase 2C1	TRINITY_DN23600_c0_g1	gi|189236219|ref|XP_971626.2|	47.29	3e-132	-0.71512	-0.770344	-1.27101	-0.501616
api:100161618	UDP-glucuronosyltransferase 2C1	TRINITY_DN23600_c0_g1	gi|189236219|ref|XP_971626.2|	47.29	3e-132	-0.71512	-0.770344	-1.27101	-0.501616
api:100161787	UDP-glucuronosyltransferase 2C1	TRINITY_DN23600_c0_g1	gi|189236219|ref|XP_971626.2|	47.29	3e-132	-0.71512	-0.770344	-1.27101	-0.501616
api:100163870	UDP-glucuronosyltransferase 2C1	TRINITY_DN23600_c0_g1	gi|189236219|ref|XP_971626.2|	47.29	3e-132	-0.71512	-0.770344	-1.27101	-0.501616
api:100168108	UDP-glucuronosyltransferase 2B15-like	TRINITY_DN23600_c0_g1	gi|189236219|ref|XP_971626.2|	47.29	3e-132	-0.71512	-0.770344	-1.27101	-0.501616
api:100169323	UDP-glucuronosyltransferase 2B15	TRINITY_DN23600_c0_g1	gi|189236219|ref|XP_971626.2|	47.29	3e-132	-0.71512	-0.770344	-1.27101	-0.501616
api:100169551	UDP-glucuronosyltransferase 2B14	TRINITY_DN23600_c0_g1	gi|189236219|ref|XP_971626.2|	47.29	3e-132	-0.71512	-0.770344	-1.27101	-0.501616
api:100572074	UDP-glucuronosyltransferase 2B20	TRINITY_DN23600_c0_g1	gi|189236219|ref|XP_971626.2|	47.29	3e-132	-0.71512	-0.770344	-1.27101	-0.501616
api:100573763	UDP-glucuronosyltransferase 2C1-like	TRINITY_DN23600_c0_g1	gi|189236219|ref|XP_971626.2|	47.29	3e-132	-0.71512	-0.770344	-1.27101	-0.501616
api:103308717	UDP-glucuronosyltransferase 2B2-like	TRINITY_DN23600_c0_g1	gi|189236219|ref|XP_971626.2|	47.29	3e-132	-0.71512	-0.770344	-1.27101	-0.501616
api:107885051	UDP-glucuronosyltransferase 1-7C-like	TRINITY_DN23600_c0_g1	gi|189236219|ref|XP_971626.2|	47.29	3e-132	-0.71512	-0.770344	-1.27101	-0.501616
api:100160307	alpha-1,3-mannosyl-glycoprotein 2-beta-N-acetylglucosaminyltransferase	TRINITY_DN22647_c0_g2	gi|241244489|ref|XP_002402316.1|	63.33	0	-0.739867	-0.296963	1.11545	1.41147
api:100168068	2-oxoglutarate dehydrogenase, mitochondrial	TRINITY_DN25471_c1_g1	gi|571554588|ref|XP_006566128.1|	82.5	0	-0.748247	-0.691283	-0.830686	-0.140357
api:100163059	phosphatidate cytidylyltransferase, photoreceptor-specific					-0.759194	-0.841963	-0.48789	0.353451
api:100162258	aminoacylase-1A	TRINITY_DN1356_c0_g2	gi|195119844|ref|XP_002004439.1|	61.09	6e-166	-0.787686	-1.69234	-0.250017	1.44163
api:100169089	aminoacylase-1-like	TRINITY_DN1356_c0_g2	gi|195119844|ref|XP_002004439.1|	61.09	6e-166	-0.787686	-1.69234	-0.250017	1.44163
api:100571036	V-type proton ATPase subunit e 2-like					-0.830956	-0.300972	-0.434315	-0.132972
api:100166369	diacylglycerol kinase eta	TRINITY_DN24036_c0_g1	gi|328705226|ref|XP_001946214.2|	48.27	0	-0.910159	-0.948326	-0.879138	0.0682858
api:100161650	geranylgeranyl pyrophosphate synthase	TRINITY_DN26287_c0_g2	gi|91077592|ref|XP_973319.1|	66.51	4e-154	-0.926825	-1.3984	-0.947123	0.450471
api:100161583	aminomethyltransferase, mitochondrial	TRINITY_DN21739_c0_g1	gi|170063393|ref|XP_001867085.1|	54.55	0	-0.929055	-0.504827	-1.81267	-1.3088
api:100166408	NADH dehydrogenase [ubiquinone] 1 alpha subcomplex subunit 10, mitochondrial	TRINITY_DN23290_c0_g1	gi|518061341|ref|WP_019231549.1|	28.48	2e-42	-0.931398	-1.65448	-1.82779	-0.174076
api:100168560	succinyl-CoA ligase [GDP-forming] subunit beta, mitochondrial	TRINITY_DN14618_c0_g1	gi|501297758|dbj|BAN21224.1|	77.83	0	-1.02792	-1.00639	-1.20248	-0.197032
api:103309012	trehalase-like	TRINITY_DN24362_c0_g1	gi|328701959|ref|XP_001952606.2|	41.09	5e-130	-1.04853	-0.995987	-1.23671	-0.241669
api:100162688	UDP-glucuronosyltransferase 2B2	TRINITY_DN25659_c1_g1	gi|328697561|ref|XP_001948228.2|	37.07	7e-88	-1.07766	-1.3201	-2.07931	-0.760115
api:100167174	cysteine desulfurase, mitochondrial	TRINITY_DN19252_c0_g2	gi|161524319|ref|YP_001579331.1|	58.44	3e-121	-1.09997	-1.0817	-1.03736	0.0438022
api:100160514	lipoyl synthase, mitochondrial	TRINITY_DN23241_c0_g9	gi|573021939|gb|AHF77475.1|	58.29	2e-140	-1.15884	-2.33979	-1.32641	1.01401
api:100159541	acyl-CoA synthetase short-chain family member 3, mitochondrial	TRINITY_DN22682_c0_g1	gi|237858784|ref|NP_001153823.1|	76.1	0	-1.19093	-1.76048	-2.17892	-0.419379
api:100161622	aminopeptidase N	TRINITY_DN19552_c0_g1	gi|328703710|ref|XP_003242279.1|	29.55	4e-27	-1.26822	-2.04849	-3.01086	-0.963291
api:100163851	aminopeptidase N	TRINITY_DN19552_c0_g1	gi|328703710|ref|XP_003242279.1|	29.55	4e-27	-1.26822	-2.04849	-3.01086	-0.963291
api:100169554	UDP-glucuronosyltransferase 1-1	TRINITY_DN2037_c0_g1	gi|328714616|ref|XP_001947708.2|	52.34	3e-61	-1.31897	-1.56061	-1.43637	0.125129
api:100162863	maltase 1-like	TRINITY_DN19644_c0_g1	gi|557752444|ref|XP_005175972.1|	68.86	2e-66	-1.35917	-1.07301	-3.15737	-2.08526
api:100163751	eye-specific diacylglycerol kinase	TRINITY_DN22927_c0_g2	gi|189234316|ref|XP_972412.2|	56.87	0	-1.3899	-1.60354	-1.54457	0.0580427
api:100568607	eye-specific diacylglycerol kinase	TRINITY_DN22927_c0_g2	gi|189234316|ref|XP_972412.2|	56.87	0	-1.3899	-1.60354	-1.54457	0.0580427
api:100159821	long-chain-fatty-acid--CoA ligase 5	TRINITY_DN20768_c0_g1	gi|193624896|ref|XP_001949298.1|	67.49	0	-1.39778	-1.52392	-1.51526	0.00774424
api:100165952	UDP-glucuronosyltransferase 2B15-like	TRINITY_DN24581_c0_g1	gi|193643610|ref|XP_001943715.1|	35.39	2e-83	-1.50119	-1.60809	-1.11926	0.487935
api:100169605	lysophosphatidylcholine acyltransferase	TRINITY_DN23893_c0_g1	gi|572300577|ref|XP_006616376.1|	65.57	2e-64	-1.5963	-1.76895	-1.66019	0.107876
api:100572474	UDP-glucuronosyltransferase 1-5-like	TRINITY_DN2037_c0_g2	gi|328714616|ref|XP_001947708.2|	48.95	5e-64	-1.66388	-6.18366	-6.42644
api:100163680	dihydropyrimidine dehydrogenase [NADP(+)]	TRINITY_DN25577_c0_g1	gi|526124691|gb|AGR65733.1|	93.27	0	-1.77183	-2.01946	-2.24973	-0.231211
api:100162683	inositol polyphosphate 1-phosphatase	TRINITY_DN21802_c0_g1	gi|156543794|ref|XP_001606411.1|	39.69	1e-62	-1.8289	-1.56277	-1.66582	-0.103934
api:100167128	probable glutamate--tRNA ligase, mitochondrial	TRINITY_DN23241_c0_g13	gi|488603693|ref|YP_007919326.1|	60.07	0	-1.8817	-1.77539	-1.51105	0.263406
api:100163164	putative adenosylhomocysteinase 3	TRINITY_DN44499_c0_g1	gi|340709197|ref|XP_003393198.1|	67.65	6e-148	-2.07527	-1.51119	0.0104071	1.52095
api:107882882	prolyl 4-hydroxylase subunit alpha-3-like	TRINITY_DN23241_c1_g1	gi|197284595|ref|YP_002150467.1|	50.47	2e-120	-2.08888	-1.46445	-1.44261	0.0213622
api:100573388	cytochrome c oxidase subunit 7C, mitochondrial					-2.14462	-2.84441	-0.331544	2.51657
api:100162429	dihydrolipoyl dehydrogenase, mitochondrial	TRINITY_DN23241_c0_g3	gi|94676976|ref|YP_588941.1|	54.35	2e-139	-2.44747	-2.28254	-1.90069	0.380994
api:100162325	polypeptide N-acetylgalactosaminyltransferase 35A	TRINITY_DN35199_c0_g2	gi|340727930|ref|XP_003402286.1|	61.89	2e-109	-2.61915	-1.36285	-4.90349	-3.54092
api:100159557	histidine decarboxylase	TRINITY_DN23091_c0_g1	gi|325302237|dbj|BAJ83478.1|	69.87	0	-3.25182	-3.33204	-2.1373	1.19411
api:100168964	aromatic-L-amino-acid decarboxylase	TRINITY_DN23091_c0_g1	gi|325302237|dbj|BAJ83478.1|	69.87	0	-3.25182	-3.33204	-2.1373	1.19411
api:100169118	cytochrome c oxidase subunit NDUFA4	TRINITY_DN17057_c0_g2	gi|307174812|gb|EFN65120.1|	25.33	3e-49	-3.30377	-4.36954	-4.8491	-0.48031
api:100164132	glutamate decarboxylase	TRINITY_DN45964_c0_g1	gi|193596571|ref|XP_001950847.1|	66.27	0	-3.43295	-4.65818	-2.7909	1.86684
api:100160293	phosphoglucomutase	TRINITY_DN68567_c0_g1	gi|169770839|ref|XP_001819889.1|	100	5e-20	-4.14575	-4.08158	-4.31406
api:100162912	NADH-ubiquinone oxidoreductase 75 kDa subunit, mitochondrial	TRINITY_DN51289_c0_g1	gi|238503367|ref|XP_002382917.1|	100	2e-35	-4.14575	-4.08158	-4.31406
api:100165142	inositol-3-phosphate synthase	TRINITY_DN40529_c0_g1	gi|46136849|ref|XP_390116.1|	100	6e-56	-4.14575	-4.08158	-4.31406
api:100165291	6-phosphogluconolactonase	TRINITY_DN31626_c0_g1	gi|169766680|ref|XP_001817811.1|	100	4e-42	-4.14575	-4.08158	-4.31406
api:100166877	UDP-glucose 6-dehydrogenase	TRINITY_DN61714_c0_g1	gi|255644991|gb|ACU22995.1|	92	1e-35	-4.14575	-4.08158	-4.31406
api:100166301	NADH dehydrogenase [ubiquinone] 1 alpha subcomplex subunit 9, mitochondrial	TRINITY_DN33111_c0_g1	gi|462396467|gb|EMJ02266.1|	90.91	7e-28	-4.14575	-4.08158	-4.31406
api:100167596	isopentenyl-diphosphate Delta-isomerase 1-like	TRINITY_DN19271_c0_g1	gi|189239583|ref|XP_975691.2|	53.33	0	-4.45815	-4.38861	-2.93828	1.44977
api:100158672	NADH dehydrogenase [ubiquinone] flavoprotein 1, mitochondrial	TRINITY_DN26845_c0_g1	gi|531989816|emb|CCT64601.1|	100	2e-60	-5.10441	-5.03833	-5.27733
api:100164394	non-lysosomal glucosylceramidase					-5.37115	-9.89009	-5.68853	4.44178
api:100166159	hyaluronidase-like					-5.41792	-5.35145	-2.60299
api:100166699	ATP synthase subunit gamma, mitochondrial-like	TRINITY_DN70155_c0_g1	gi|238483361|ref|XP_002372919.1|	100	9e-53	-5.67532	-5.60859	-5.84984
api:100164058	S-adenosylmethionine synthase-like	TRINITY_DN74970_c0_g1	gi|169781656|ref|XP_001825291.1|	99.39	4e-77	-6.08329	-6.01621	-6.25861
api:100570205	cytochrome b-c1 complex subunit 9	TRINITY_DN35496_c0_g1	gi|317142658|ref|XP_001819011.2|	100	3e-31	-6.25084	-6.18366	-6.42644
api:100570401	fructose-1,6-bisphosphatase 1	TRINITY_DN44787_c0_g1	gi|9955389|dbj|BAB12208.1|	100	7e-71	-6.25084	-6.18366	-6.42644
api:100573220	cytochrome b-c1 complex subunit 9-like	TRINITY_DN35496_c0_g1	gi|317142658|ref|XP_001819011.2|	100	3e-31	-6.25084	-6.18366	-6.42644
api:100161454	non-specific lipid-transfer protein	TRINITY_DN26481_c0_g1	gi|238487278|ref|XP_002374877.1|	100	3e-64	-6.77552	-6.70805	-6.95178
api:100167791	6-phosphogluconate dehydrogenase, decarboxylating	TRINITY_DN27797_c0_g1	gi|169769763|ref|XP_001819351.1|	100	3e-96	-6.77552	-6.70805	-6.95178
api:100162475	probable citrate synthase 2, mitochondrial	TRINITY_DN38795_c0_g1	gi|169776615|ref|XP_001822774.1|	100	2e-119	-6.98021	-6.91266	-7.15668
api:100169093	aldehyde dehydrogenase, mitochondrial	TRINITY_DN21028_c0_g2	gi|46108194|ref|XP_381155.1|	99.09	0	-7.5929	-7.52516	-7.76983
api:100159186	probable transaldolase	TRINITY_DN53558_c0_g1	gi|238505090|ref|XP_002383774.1|	100	2e-174	-8.15439	-8.08653	-8.33159
api:100159783	sorbitol dehydrogenase	TRINITY_DN53077_c0_g1	gi|238486406|ref|XP_002374441.1|	100	0	-8.49213	-8.42422	-8.66945
api:100167046	probable phosphoglycerate kinase	TRINITY_DN73316_c0_g1	gi|238498522|ref|XP_002380496.1|	100	4e-151	-8.55754	-8.48962	-8.73488
api:100571474	glyceraldehyde-3-phosphate dehydrogenase-like	TRINITY_DN18195_c0_g1	gi|391874753|gb|EIT83598.1|	98.48	0	-9.66354	-9.59553	-9.84113
api:100161161	glucose-6-phosphate isomerase	TRINITY_DN55146_c0_g1	gi|169783586|ref|XP_001826255.1|	100	6e-43
api:100569599	cytochrome c oxidase subunit 6B2	TRINITY_DN44176_c0_g1	gi|238496739|ref|XP_002379605.1|	100	9e-36
api:100169170	L-xylulose reductase	TRINITY_DN8715_c0_g2	gi|54287924|gb|AAV31409.1|	98.98	5e-106			5.63131	5.62573
api:100575362	DNA-directed RNA polymerase II 16 kDa polypeptide-like	TRINITY_DN76420_c0_g1	gi|302925302|ref|XP_003054071.1|	98.89	2e-42
api:100163008	cytochrome b-c1 complex subunit 2, mitochondrial	TRINITY_DN59396_c0_g1	gi|52630937|gb|AAU84932.1|	95.06	4e-36				-0.408039
api:100166540	succinate dehydrogenase [ubiquinone] flavoprotein subunit, mitochondrial	TRINITY_DN8643_c0_g1	gi|389642649|ref|XP_003718957.1|	88.89	5e-37
api:100158825	prolyl 4-hydroxylase subunit alpha-2-like	TRINITY_DN8712_c0_g2	gi|347964867|ref|XP_309164.4|	79.71	8e-24			3.89495	3.88963
api:100161929	prolyl 4-hydroxylase subunit alpha-2	TRINITY_DN8712_c0_g2	gi|347964867|ref|XP_309164.4|	79.71	8e-24			3.89495	3.88963
api:100166186	prolyl 4-hydroxylase subunit alpha-1	TRINITY_DN8712_c0_g2	gi|347964867|ref|XP_309164.4|	79.71	8e-24			3.89495	3.88963
api:100568765	prolyl 4-hydroxylase subunit alpha-2-like	TRINITY_DN8712_c0_g2	gi|347964867|ref|XP_309164.4|	79.71	8e-24			3.89495	3.88963
api:100572240	prolyl 4-hydroxylase subunit alpha-2-like	TRINITY_DN8712_c0_g2	gi|347964867|ref|XP_309164.4|	79.71	8e-24			3.89495	3.88963
api:100574212	1,4-alpha-glucan-branching enzyme-like	TRINITY_DN72267_c0_g1	gi|357608234|gb|EHJ65887.1|	39.53	2e-10		4.09337		-4.32146
api:100162902	thymidine phosphorylase	TRINITY_DN64342_c0_g1	gi|328696989|ref|XP_001948591.2|	36.78	4e-08
api:100160914	proline dehydrogenase 1, mitochondrial							3.89495	0.497767
api:100161380	phytoene desaturase
api:100163548	S-methyl-5'-thioadenosine phosphorylase							4.84562	4.84013
api:100165610	V-type proton ATPase subunit C
api:100165684	adenylosuccinate synthetase
api:100166182	phosphatidylserine synthase 1							3.89495	3.88963
api:100167150	glycerate kinase						0.929002		-4.32146
api:100167541	N-acetylglucosaminyl-phosphatidylinositol de-N-acetylase						0.929002	-0.396016	-1.33763
api:100169110	phytoene desaturase
api:100569000	phosphatidylinositol 4-kinase alpha						4.09337		-1.33763
api:100571074	proline dehydrogenase 1, mitochondrial-like							3.89495	0.497767
api:100573406	putative ATP synthase subunit f, mitochondrial
api:103309503	V-type proton ATPase subunit E

## Sheet: Sheet2
api04142 Lysosome - Acyrthosiphon pisum (pea aphid) (59)		Transcript_ID	Gene_ID	% Identity	e-value	1D_Vs_2C	1D_Vs_3B	1D_Vs_4A	3B_Vs_4a
api:100161779	CD63 antigen	TRINITY_DN4719_c0_g2	gi|328713879|ref|XP_001948078.2|	42.38	1e-46	8.37132	5.83906	7.50297	1.42098
api:100160257	prosaposin-like	TRINITY_DN12373_c0_g1	gi|449687595|ref|XP_002160800.2|	18.75	2e-07	2.65738	2.88184	1.96195	-0.920895
api:100159991	legumain	TRINITY_DN17200_c0_g1	gi|321469736|gb|EFX80715.1|	45.48	1e-97	2.23777	2.3554	2.57006	0.213641
api:100162169	legumain	TRINITY_DN17200_c0_g1	gi|321469736|gb|EFX80715.1|	45.48	1e-97	2.23777	2.3554	2.57006	0.213641
api:100165598	legumain	TRINITY_DN17200_c0_g1	gi|321469736|gb|EFX80715.1|	45.48	1e-97	2.23777	2.3554	2.57006	0.213641
api:100159605	heparan-alpha-glucosaminide N-acetyltransferase	TRINITY_DN63821_c0_g1	gi|242022263|ref|XP_002431560.1|	40.03	1e-114	2.1152	2.59077	3.32753	0.735619
api:100168306	Niemann-Pick C1 protein	TRINITY_DN24828_c1_g1	gi|328720305|ref|XP_001943131.2|	61.63	0	1.96705	1.2045	2.77975	1.57424
api:100164068	lipopolysaccharide-induced tumor necrosis factor-alpha factor homolog	TRINITY_DN61958_c0_g1	gi|307193933|gb|EFN76513.1|	44.16	3e-14	1.80076	1.78716	1.3086	-0.479535
api:103309570	beta-hexosaminidase subunit beta-like	TRINITY_DN10455_c0_g1	gi|149588608|ref|NP_001092298.1|	50.26	4e-170	1.79008	2.08068	1.4265	-0.655239
api:100572803	cathepsin O-like	TRINITY_DN20716_c0_g1	gi|6448469|dbj|BAA86911.1|	63.58	0	1.44923	1.55222	1.36675	-0.186441
api:100167920	cathepsin L1	TRINITY_DN11702_c0_g1	gi|121543825|gb|ABM55577.1|	78.27	2e-159	1.28513	1.81703	1.78349	-0.0345061
api:100160040	beta-galactosidase	TRINITY_DN17230_c0_g1	gi|193690496|ref|XP_001952133.1|	49.92	2e-159	1.18391	1.13657	0.754577	-0.382999
api:100163383	beta-galactosidase-1-like protein	TRINITY_DN17230_c0_g1	gi|193690496|ref|XP_001952133.1|	49.92	2e-159	1.18391	1.13657	0.754577	-0.382999
api:100165440	beta-galactosidase	TRINITY_DN17230_c0_g1	gi|193690496|ref|XP_001952133.1|	49.92	2e-159	1.18391	1.13657	0.754577	-0.382999
api:100166809	beta-galactosidase	TRINITY_DN17230_c0_g1	gi|193690496|ref|XP_001952133.1|	49.92	2e-159	1.18391	1.13657	0.754577	-0.382999
api:100169081	beta-galactosidase	TRINITY_DN17230_c0_g1	gi|193690496|ref|XP_001952133.1|	49.92	2e-159	1.18391	1.13657	0.754577	-0.382999
api:100161306	beta-hexosaminidase subunit beta-like	TRINITY_DN23552_c0_g4	gi|294988604|gb|ADF56765.1|	47.98	2e-163	1.16234	1.07656	1.42192	0.344384
api:100162104	beta-hexosaminidase subunit beta-like	TRINITY_DN23552_c0_g4	gi|294988604|gb|ADF56765.1|	47.98	2e-163	1.16234	1.07656	1.42192	0.344384
api:100163544	beta-hexosaminidase subunit beta-like	TRINITY_DN23552_c0_g4	gi|294988604|gb|ADF56765.1|	47.98	2e-163	1.16234	1.07656	1.42192	0.344384
api:100169353	chitooligosaccharidolytic beta-N-acetylglucosaminidase	TRINITY_DN23552_c0_g4	gi|294988604|gb|ADF56765.1|	47.98	2e-163	1.16234	1.07656	1.42192	0.344384
api:100159965	alpha-N-acetylgalactosaminidase	TRINITY_DN23596_c1_g1	gi|328704370|ref|XP_001944081.2|	65.06	1e-166	1.04585	0.261612	0.623146	0.360574
api:100163871	alpha-N-acetylgalactosaminidase	TRINITY_DN23596_c1_g1	gi|328704370|ref|XP_001944081.2|	65.06	1e-166	1.04585	0.261612	0.623146	0.360574
api:100164194	N(4)-(Beta-N-acetylglucosaminyl)-L-asparaginase	TRINITY_DN21118_c0_g1	gi|193669086|ref|XP_001944435.1|	56.11	2e-89	0.945364	0.896974	0.939339	0.0413651
api:100158725	lysosomal alpha-glucosidase	TRINITY_DN22066_c0_g1	gi|193638961|ref|XP_001943284.1|	55.43	0	0.938621	1.18871	0.864425	-0.325251
api:100160797	lysosomal alpha-glucosidase	TRINITY_DN22066_c0_g1	gi|193638961|ref|XP_001943284.1|	55.43	0	0.938621	1.18871	0.864425	-0.325251
api:100165417	cystinosin homolog	TRINITY_DN18845_c0_g1	gi|307175251|gb|EFN65297.1|	55.91	3e-103	0.869707	0.591901	0.443901	-0.148967
api:100165788	cystinosin homolog	TRINITY_DN18845_c0_g1	gi|307175251|gb|EFN65297.1|	55.91	3e-103	0.869707	0.591901	0.443901	-0.148967
api:100164869	palmitoyl-protein thioesterase 1	TRINITY_DN25494_c1_g1	gi|332019529|gb|EGI60008.1|	55.31	1e-130	0.817152	0.655674	0.717147	0.0605093
api:100167276	glucosylceramidase	TRINITY_DN24831_c0_g1	gi|91087387|ref|XP_975653.1|	48.57	9e-126	0.777699	0.313461	0.12964	-0.184801
api:100572592	uncharacterized LOC100572592	TRINITY_DN14690_c0_g1	gi|157104500|ref|XP_001648436.1|	41.56	7e-28	0.731243	0.676715	0.158421	-0.51927
api:100574901	MD-2-related lipid-recognition protein-like	TRINITY_DN14690_c0_g1	gi|157104500|ref|XP_001648436.1|	41.56	7e-28	0.731243	0.676715	0.158421	-0.51927
api:103308303	MD-2-related lipid-recognition protein-like	TRINITY_DN14690_c0_g1	gi|157104500|ref|XP_001648436.1|	41.56	7e-28	0.731243	0.676715	0.158421	-0.51927
api:103311439	MD-2-related lipid-recognition protein-like	TRINITY_DN14690_c0_g1	gi|157104500|ref|XP_001648436.1|	41.56	7e-28	0.731243	0.676715	0.158421	-0.51927
api:103311951	MD-2-related lipid-recognition protein-like	TRINITY_DN14690_c0_g1	gi|157104500|ref|XP_001648436.1|	41.56	7e-28	0.731243	0.676715	0.158421	-0.51927
api:100159850	cathepsin B-like	TRINITY_DN18110_c0_g13	gi|161343863|tpg|DAA06112.1|	67.73	6e-131	0.714984	0.782569	0.667899	-0.115629
api:100571179	lipopolysaccharide-induced tumor necrosis factor-alpha factor homolog	TRINITY_DN21389_c0_g2	gi|270004059|gb|EFA00507.1|	38.53	1e-13	0.669571	1.02925	0.651957	-0.378259
api:100161159	alpha-N-acetylgalactosaminidase-like	TRINITY_DN23596_c1_g3	gi|307213390|gb|EFN88826.1|	79.82	0	0.603767	0.314476	1.01955	0.704102
api:100168844	alpha-N-acetylgalactosaminidase	TRINITY_DN23596_c1_g3	gi|307213390|gb|EFN88826.1|	79.82	0	0.603767	0.314476	1.01955	0.704102
api:100159888	AP-1 complex subunit gamma-1	TRINITY_DN22460_c0_g1	gi|328696810|ref|XP_003240137.1|	84.49	0	0.50331	0.678948	0.643651	-0.0362598
api:100159760	23 kDa integral membrane protein	TRINITY_DN20519_c0_g1	gi|557758860|ref|XP_005179156.1|	31.86	1e-15	0.474383	0.215329	0.215865	-0.000465263
api:100165015	sphingomyelin phosphodiesterase	TRINITY_DN24415_c0_g1	gi|328702440|ref|XP_003241902.1|	67.93	0	0.279937	0.182673	0.284728	0.101097
api:100164844	V-type proton ATPase 116 kDa subunit a-like	TRINITY_DN21492_c0_g1	gi|328721215|ref|XP_001949631.2|	72.95	0	0.232547	0.438181	0.102023	-0.337118
api:100166586	V-type proton ATPase 116 kDa subunit a	TRINITY_DN21492_c0_g1	gi|328721215|ref|XP_001949631.2|	72.95	0	0.232547	0.438181	0.102023	-0.337118
api:100164225	AP-3 complex subunit beta-1	TRINITY_DN21561_c0_g1	gi|193683802|ref|XP_001945401.1|	85.5	0	0.196787	0.528422	0.569575	0.0401924
api:100571171	lysosomal acid phosphatase	TRINITY_DN21404_c0_g1	gi|193713872|ref|XP_001949280.1|	32.37	1e-49	0.17149	-0.67303	-1.15311	-0.481023
api:100573621	lysosomal acid phosphatase	TRINITY_DN21404_c0_g1	gi|193713872|ref|XP_001949280.1|	32.37	1e-49	0.17149	-0.67303	-1.15311	-0.481023
api:100160691	lysosomal-associated transmembrane protein 4A					0.15278	-0.73667	-1.44423	-0.708449
api:100167849	AP-1 complex subunit beta-1	TRINITY_DN17154_c0_g1	gi|345485002|ref|XP_001605478.2|	59.46	0	0.128269	0.233291	0.255428	0.0211766
api:100164923	group XV phospholipase A2-like	TRINITY_DN16565_c0_g1	gi|307188073|gb|EFN72905.1|	56.55	6e-48	-0.0844412	0.0492243	-0.0740731	-0.124256
api:100161890	cell-death-related nuclease 7	TRINITY_DN21059_c0_g1	gi|48138800|ref|XP_396933.1|	43.85	2e-82	-0.37865	0.127822	0.454566	0.325783
api:100162523	ADP-ribosylation factor-binding protein GGA1	TRINITY_DN11100_c0_g1	gi|270004201|gb|EFA00649.1|	54.42	1e-138	-0.69409	-0.578401	-0.550046	0.0274062
api:100160081	battenin					-0.836195	-1.9685	-1.6557	0.314788
api:100165185	CD63 antigen	TRINITY_DN17389_c0_g1	gi|328704941|ref|XP_003242650.1|	31.06	8e-28	-0.896611	-0.906079	-0.722122	0.183003
api:100159094	cathepsin B-like cysteine proteinase 3	TRINITY_DN24968_c0_g1	gi|501299162|dbj|BAN21462.1|	41.91	1e-67	-1.64965	-2.08976	-3.31496	-1.22607
api:100161139	cathepsin B-like cysteine proteinase 3	TRINITY_DN24968_c0_g1	gi|501299162|dbj|BAN21462.1|	41.91	1e-67	-1.64965	-2.08976	-3.31496	-1.22607
api:100162979	cathepsin B-like cysteine proteinase 5	TRINITY_DN24968_c0_g1	gi|501299162|dbj|BAN21462.1|	41.91	1e-67	-1.64965	-2.08976	-3.31496	-1.22607
api:100162259	sulfatase-modifying factor 1	TRINITY_DN17612_c0_g2	gi|340367863|ref|XP_003382472.1|	71.62	1e-27
api:100168040	clathrin heavy chain						4.09337		-4.32146
api:103309588	cathepsin B-like	TRINITY_DN75352_c0_g1	gi|161343879|tpg|DAA06120.1|	95.93	9e-101			5.41376	5.4082

## Sheet: Sheet3
api01200 Carbon metabolism - Acyrthosiphon pisum (pea aphid) (51)		Transcript_ID	Gene_ID	% Identity	e-value	1D_Vs_2C	1D_Vs_3B	1D_Vs_4A	3B_Vs_4a
api:100161065	glyceraldehyde-3-phosphate dehydrogenase 2-like	TRINITY_DN36044_c0_g1	gi|576080555|ref|NP_001276655.1|	100	0	8.19356	5.05048	7.75544	2.46486
api:100167954	glyceraldehyde-3-phosphate dehydrogenase 2-like	TRINITY_DN36044_c0_g1	gi|576080555|ref|NP_001276655.1|	100	0	8.19356	5.05048	7.75544	2.46486
api:100168448	glyceraldehyde-3-phosphate dehydrogenase 2-like	TRINITY_DN36044_c0_g1	gi|576080555|ref|NP_001276655.1|	100	0	8.19356	5.05048	7.75544	2.46486
api:100572619	peroxisomal membrane protein PEX13-like					4.98692
api:100163998	S-formylglutathione hydrolase	TRINITY_DN24995_c1_g2	gi|332030606|gb|EGI70294.1|	37.55	1e-46	4.24034	3.54333	5.33053	1.77791
api:100159729	peroxisomal membrane protein 11B					4.03171
api:100168085	putative fatty acyl-CoA reductase CG5065	TRINITY_DN21806_c0_g1	gi|482667465|gb|AGK27745.1|	60.94	0	3.48433	3.78642	4.15182	0.363644
api:100162150	cleavage and polyadenylation specificity factor 73	TRINITY_DN11108_c0_g2	gi|91086147|ref|XP_969343.1|	72.9	0	3.21955	4.65627	2.48464	-2.17641
api:100169618	probable cleavage and polyadenylation specificity factor subunit 2	TRINITY_DN11108_c0_g2	gi|91086147|ref|XP_969343.1|	72.9	0	3.21955	4.65627	2.48464	-2.17641
api:100161592	peroxisomal biogenesis factor 19	TRINITY_DN24279_c3_g4	gi|194768639|ref|XP_001966419.1|	37.68	5e-11	2.08743	1.97475	1.72348	-0.252334
api:100162989	putative fatty acyl-CoA reductase CG5065	TRINITY_DN15760_c0_g1	gi|571535600|ref|XP_006570570.1|	56.25	4e-163	2.02631	1.67046	3.14743	1.47593
api:100159854	phytanoyl-CoA dioxygenase, peroxisomal-like	TRINITY_DN22106_c0_g1	gi|350396915|ref|XP_003484709.1|	52.88	2e-83	1.96431	2.06821	1.65268	-0.416565
api:100165994	phytanoyl-CoA dioxygenase, peroxisomal-like	TRINITY_DN22106_c0_g1	gi|350396915|ref|XP_003484709.1|	52.88	2e-83	1.96431	2.06821	1.65268	-0.416565
api:100164551	eukaryotic peptide chain release factor subunit 1	TRINITY_DN11959_c0_g1	gi|501293575|dbj|BAN20622.1|	92.91	0	1.82378	4.25853	4.32132	0.0615324
api:100160094	peroxisomal biogenesis factor 6	TRINITY_DN8053_c0_g1	gi|546683914|gb|ERL93660.1|	91.25	0	1.18389	1.51187	1.23062	-0.28221
api:100168233	peroxisome biogenesis factor 1	TRINITY_DN18334_c0_g1	gi|328705530|ref|XP_001948878.2|	33.94	2e-143	1.06713	0.97442	0.805232	-0.170193
api:100159296	cleavage stimulation factor subunit 2	TRINITY_DN17910_c0_g1	gi|193598819|ref|XP_001951232.1|	45.57	3e-08	1.0233	1.47823	1.289	-0.190262
api:100159978	cleavage stimulation factor subunit 1-like	TRINITY_DN16125_c0_g1	gi|383865387|ref|XP_003708155.1|	94.68	1e-170	1.00678	1.41559	1.64635	0.229777
api:100167480	cleavage stimulation factor subunit 1-like	TRINITY_DN16125_c0_g1	gi|383865387|ref|XP_003708155.1|	94.68	1e-170	1.00678	1.41559	1.64635	0.229777
api:100573622	cleavage stimulation factor subunit 1	TRINITY_DN16125_c0_g1	gi|383865387|ref|XP_003708155.1|	94.68	1e-170	1.00678	1.41559	1.64635	0.229777
api:100164013	glycine dehydrogenase (decarboxylating), mitochondrial	TRINITY_DN24683_c1_g1	gi|524913228|ref|XP_005111446.1|	35.96	7e-26	0.927738	1.00532	0.114559	-0.891722
api:100162037	nuclear RNA export factor 1	TRINITY_DN11171_c0_g2	gi|501298984|dbj|BAN21434.1|	40.26	6e-35	0.906326	0.795133	1.08275	0.286631
api:100575301	nuclear RNA export factor 1	TRINITY_DN11171_c0_g2	gi|501298984|dbj|BAN21434.1|	40.26	6e-35	0.906326	0.795133	1.08275	0.286631
api:100161250	protein suppressor of forked	TRINITY_DN25569_c0_g1	gi|328697442|ref|XP_001942746.2|	68.18	9e-20	0.90081	1.08606	1.06481	-0.022227
api:100169301	protein pelota	TRINITY_DN7163_c0_g1	gi|157117107|ref|XP_001658703.1|	70.35	8e-148	0.877987	-0.101499	0.250256	0.35082
api:100161938	ATP-dependent RNA helicase WM6	TRINITY_DN9553_c0_g1	gi|66532824|ref|XP_624894.1|	86.32	0	0.867447	1.39574	1.52925	0.132552
api:100167151	cleavage and polyadenylation specificity factor subunit CG7185	TRINITY_DN19929_c0_g1	gi|340715105|ref|XP_003396060.1|	64.62	1e-57	0.860749	1.37936	1.65489	0.274559
api:100165134	cleavage and polyadenylation specificity factor subunit 1	TRINITY_DN24805_c0_g1	gi|110750698|ref|XP_624382.2|	63.34	0	0.850645	1.01814	1.05028	0.0311573
api:100167492	putative fatty acyl-CoA reductase CG5065	TRINITY_DN2597_c0_g1	gi|328709177|ref|XP_001950123.2|	64.12	6e-180	0.767745	1.16048	3.17026	2.00874
api:100167575	peroxisomal multifunctional enzyme type 2	TRINITY_DN16411_c0_g1	gi|328711508|ref|XP_003244558.1|	65.61	0	0.726886	0.7136	0.743638	0.0290752
api:100571536	peroxisomal targeting signal 2 receptor	TRINITY_DN18879_c0_g2	gi|345483539|ref|XP_003424838.1|	95.74	0	0.713303	1.3001	1.41942	0.118349
api:100162401	partner of Y14 and mago	TRINITY_DN1394_c0_g1	gi|156550757|ref|XP_001601998.1|	55.81	2e-18	0.68959	1.37793	1.09601	-0.283047
api:100169017	fatty acyl-CoA reductase 1	TRINITY_DN18806_c0_g1	gi|328706792|ref|XP_001949683.2|	70.83	0	0.665957	0.486838	2.20825	1.72043
api:100574620	peroxisome biogenesis factor 10	TRINITY_DN21693_c0_g1	gi|530598606|ref|XP_005292814.1|	41.86	3e-09	0.660783	0.631615	0.515841	-0.116779
api:100574505	phosphomevalonate kinase	TRINITY_DN21499_c0_g1	gi|242014356|ref|XP_002427857.1|	51.38	5e-23	0.638857	0.696673	1.08954	0.391852
api:100164727	polyadenylate-binding protein 1-like	TRINITY_DN19621_c1_g4	gi|383862669|ref|XP_003706806.1|	76.23	0	0.637362	0.913111	0.576567	-0.337502
api:100169275	polyadenylate-binding protein 4-like	TRINITY_DN19621_c1_g4	gi|383862669|ref|XP_003706806.1|	76.23	0	0.637362	0.913111	0.576567	-0.337502
api:100162295	WD repeat-containing protein 82	TRINITY_DN26199_c0_g1	gi|332373966|gb|AEE62124.1|	83.17	2e-159	0.63554	0.895339	1.12162	0.225164
api:100161397	probable pyruvate dehydrogenase E1 component subunit alpha, mitochondrial	TRINITY_DN34934_c0_g1	gi|157118694|ref|XP_001653215.1|	54.71	8e-133	0.619788	0.585829	0.11178	-0.47502
api:100570523	nuclear cap-binding protein subunit 2-like	TRINITY_DN20018_c2_g1	gi|156542829|ref|XP_001608109.1|	72.93	8e-69	0.57914	0.838115	1.10684	0.267737
api:100164938	dehydrogenase/reductase SDR family member 4	TRINITY_DN16750_c0_g1	gi|158285614|ref|XP_308397.4|	59.93	1e-79	0.573079	0.716815	0.496391	-0.221402
api:100161812	aspartate aminotransferase, cytoplasmic-like	TRINITY_DN19612_c0_g1	gi|526124684|gb|AGR65730.1|	87.1	0	0.570042	0.625149	0.149031	-0.477079
api:100163139	aspartate aminotransferase, cytoplasmic	TRINITY_DN19612_c0_g1	gi|526124684|gb|AGR65730.1|	87.1	0	0.570042	0.625149	0.149031	-0.477079
api:100165255	aspartate aminotransferase, cytoplasmic	TRINITY_DN19612_c0_g1	gi|526124684|gb|AGR65730.1|	87.1	0	0.570042	0.625149	0.149031	-0.477079
api:100163513	nucleoside diphosphate-linked moiety X motif 19	TRINITY_DN22265_c0_g1	gi|328706965|ref|XP_001950833.2|	34.62	5e-44	0.564872	0.655588	0.501986	-0.154583
api:100573128	peroxisome biogenesis factor 2	TRINITY_DN21270_c0_g1	gi|307190490|gb|EFN74505.1|	51.01	0	0.562899	0.690721	0.554861	-0.136829
api:100169249	xanthine dehydrogenase	TRINITY_DN22737_c0_g2	gi|340729536|ref|XP_003403056.1|	49.1	0	0.535427	0.251443	-0.157231	-0.409634
api:100162870	transcriptional regulator DEF1	TRINITY_DN23840_c0_g1	gi|478251597|gb|ENN72059.1|	30.47	3e-39	0.508003	1.01107	1.17138	0.159327
api:100161237	pinin	TRINITY_DN20228_c0_g1	gi|383849794|ref|XP_003700521.1|	75.75	1e-113	0.503057	0.60113	1.04519	0.443098
api:100169363	protein CLP1 homolog	TRINITY_DN14992_c0_g1	gi|193652415|ref|XP_001945272.1|	38.01	6e-48	0.425751	0.533524	0.167868	-0.366625
api:100161533	pyruvate kinase	TRINITY_DN10472_c0_g1	gi|563354904|gb|AHB50486.1|	75.79	0	0.403607	0.425031	-1.39905	-1.82504
api:100163284	pyruvate kinase-like	TRINITY_DN10472_c0_g1	gi|563354904|gb|AHB50486.1|	75.79	0	0.403607	0.425031	-1.39905	-1.82504
api:100568549	pyruvate kinase-like	TRINITY_DN10472_c0_g1	gi|563354904|gb|AHB50486.1|	75.79	0	0.403607	0.425031	-1.39905	-1.82504
api:100164819	enolase	TRINITY_DN14738_c0_g1	gi|563354902|gb|AHB50485.1|	78.16	0	0.388258	0.14376	-1.45245	-1.59717
api:100162752	acetyl-CoA acetyltransferase, mitochondrial	TRINITY_DN24978_c0_g2	gi|307208194|gb|EFN85668.1|	70.04	0	0.385745	0.613618	0.47654	-0.138041
api:100163589	probable phosphoserine aminotransferase	TRINITY_DN23304_c0_g1	gi|332373556|gb|AEE61919.1|	58.36	9e-116	0.353773	0.0302669	-0.899209	-0.930433
api:100162576	pre-mRNA 3' end processing protein WDR33	TRINITY_DN24740_c0_g1	gi|307203105|gb|EFN82285.1|	65.43	0	0.332087	0.289228	0.37031	0.0801157
api:100167396	isocitrate dehydrogenase [NADP] cytoplasmic	TRINITY_DN52983_c0_g1	gi|193666869|ref|XP_001946553.1|	85.29	0	0.324187	0.556739	0.754569	0.19687
api:100167396	isocitrate dehydrogenase [NADP] cytoplasmic	TRINITY_DN52983_c0_g1	gi|193666869|ref|XP_001946553.1|	85.29	0	0.324187	0.556739	0.754569	0.19687
api:100168589	probable methylmalonate-semialdehyde dehydrogenase [acylating], mitochondrial	TRINITY_DN53023_c0_g1	gi|193652450|ref|XP_001949031.1|	65.83	3e-180	0.31201	0.039415	-0.972134	-1.01251
api:100159375	glucose-6-phosphate 1-dehydrogenase	TRINITY_DN17027_c0_g1	gi|61394184|gb|AAX45785.1|	71.18	0	0.278153	0.259964	-0.668972	-0.929895
api:100169090	protein phosphatase PP2A 55 kDa regulatory subunit	TRINITY_DN17936_c0_g1	gi|328783306|ref|XP_394082.3|	85.96	0	0.253349	0.459598	0.413368	-0.0471965
api:100573870	dihydroxyacetone phosphate acyltransferase	TRINITY_DN21924_c0_g1	gi|270009671|gb|EFA06119.1|	35.1	9e-93	0.240125	0.0783017	0.236032	0.156771
api:100161542	serine/threonine-protein phosphatase 2A 65 kDa regulatory subunit A alpha isoform	TRINITY_DN16552_c0_g1	gi|307189141|gb|EFN73589.1|	85.52	0	0.236178	0.751461	0.753927	0.00150529
api:100161727	probable serine/threonine-protein phosphatase PP2A regulatory subunit	TRINITY_DN16552_c0_g1	gi|307189141|gb|EFN73589.1|	85.52	0	0.236178	0.751461	0.753927	0.00150529
api:100159954	enoyl-CoA hydratase, mitochondrial	TRINITY_DN43998_c0_g1	gi|91089059|ref|XP_970538.1|	60.98	8e-87	0.227001	0.215833	0.00498297	-0.211812
api:100164637	apoptotic chromatin condensation inducer in the nucleus	TRINITY_DN61890_c0_g1	gi|307190212|gb|EFN74327.1|	24.35	3e-57	0.223822	0.418138	0.558136	0.139039
api:100166925	peroxisomal targeting signal 1 receptor	TRINITY_DN23079_c0_g1	gi|380019749|ref|XP_003693765.1|	86.07	0	0.18442	0.296782	0.429913	0.132173
api:100162806	enoyl-CoA delta isomerase 2, mitochondrial	TRINITY_DN23443_c0_g1	gi|328724440|ref|XP_003248149.1|	32.28	7e-100	0.170424	0.467634	0.746574	0.277979
api:100161939	isocitrate dehydrogenase [NAD] subunit beta, mitochondrial	TRINITY_DN12317_c0_g3	gi|189237290|ref|XP_974070.2|	75.36	7e-151	0.150865	0.212646	-0.21021	-0.423817
api:100571286	isocitrate dehydrogenase [NAD] subunit beta, mitochondrial-like	TRINITY_DN12317_c0_g3	gi|189237290|ref|XP_974070.2|	75.36	7e-151	0.150865	0.212646	-0.21021	-0.423817
api:100160586	hydroxymethylglutaryl-CoA lyase, mitochondrial	TRINITY_DN18884_c0_g1	gi|193657026|ref|XP_001944099.1|	67.57	2e-104	0.150266	0.226308	-0.270309	-0.497578
api:100162404	nuclear cap-binding protein subunit 1	TRINITY_DN21385_c0_g1	gi|328711239|ref|XP_001943019.2|	66.22	0	0.148993	0.478191	0.490733	0.0115762
api:100167764	ATP-binding cassette sub-family D member 1	TRINITY_DN18461_c0_g1	gi|328719069|ref|XP_001947679.2|	71.49	0	0.0918901	-0.00202278	0.00746556	0.00853116
api:100159933	isocitrate dehydrogenase [NADP] cytoplasmic	TRINITY_DN14969_c0_g1	gi|91083633|ref|XP_970446.1|	78.99	0	0.0845184	0.115014	-0.139601	-0.255574
api:100159933	isocitrate dehydrogenase [NADP] cytoplasmic	TRINITY_DN14969_c0_g1	gi|91083633|ref|XP_970446.1|	78.99	0	0.0845184	0.115014	-0.139601	-0.255574
api:100159395	serine/threonine-protein phosphatase 2A 56 kDa regulatory subunit gamma isoform	TRINITY_DN16275_c2_g1	gi|512898945|ref|XP_004924522.1|	91.81	0	0.0827589	0.323838	0.180301	-0.144499
api:100572390	uncharacterized LOC100572390	TRINITY_DN16275_c2_g1	gi|512898945|ref|XP_004924522.1|	91.81	0	0.0827589	0.323838	0.180301	-0.144499
api:100573540	serine/threonine-protein phosphatase 2A 56 kDa regulatory subunit gamma isoform-like	TRINITY_DN16275_c2_g1	gi|512898945|ref|XP_004924522.1|	91.81	0	0.0827589	0.323838	0.180301	-0.144499
api:100162850	serine/threonine-protein phosphatase 2A regulatory subunit B'' subunit alpha	TRINITY_DN21292_c0_g1	gi|307174693|gb|EFN65076.1|	64.8	3e-156	0.0696807	0.609886	0.751797	0.140922
api:100159278	serine/threonine-protein phosphatase 2A 56 kDa regulatory subunit epsilon isoform	TRINITY_DN20733_c1_g1	gi|242010263|ref|XP_002425888.1|	77.22	0	0.0459215	-0.0170876	-0.0775999	-0.0614694
api:100167840	protein SMG5	TRINITY_DN4655_c0_g2	gi|340728076|ref|XP_003402357.1|	80.26	2e-151	0.0407278	0.246706	0.102111	-0.145555
api:100158700	hexokinase type 2-like	TRINITY_DN22600_c0_g1	gi|568254745|gb|ETN63660.1|	69.46	4e-177	0.0281871	-0.16155	-1.89234	-1.73175
api:100169524	hexokinase type 2	TRINITY_DN22600_c0_g1	gi|568254745|gb|ETN63660.1|	69.46	4e-177	0.0281871	-0.16155	-1.89234	-1.73175
api:100164899	alanine aminotransferase 2	TRINITY_DN24903_c0_g3	gi|572317012|ref|XP_006624116.1|	36.02	2e-76	-0.00818816	-1.62392	-2.23043	-0.607199
api:100159585	polyadenylate-binding protein 4-like	TRINITY_DN21156_c0_g1	gi|307165845|gb|EFN60208.1|	77.24	0	-0.0294801	0.0208076	-0.135698	-0.157463
api:100162851	PTS-dependent dihydroxyacetone kinase, dihydroxyacetone-binding subunit DhaK	TRINITY_DN25701_c1_g1	gi|405950913|gb|EKC18869.1|	49.28	5e-25	-0.0306703	-0.0134164	-0.801718	-0.789258
api:100160197	regulator of nonsense transcripts 1-like	TRINITY_DN9928_c0_g1	gi|345491348|ref|XP_003426578.1|	78.35	0	-0.0891934	-0.170875	0.0998307	0.269755
api:100569716	regulator of nonsense transcripts 1	TRINITY_DN9928_c0_g1	gi|345491348|ref|XP_003426578.1|	78.35	0	-0.0891934	-0.170875	0.0998307	0.269755
api:100159683	ATP-dependent 6-phosphofructokinase-like	TRINITY_DN25767_c1_g2	gi|328700027|ref|XP_003241125.1|	27.37	5e-26	-0.19191	-0.222394	-0.996399	-0.774961
api:100160659	ATP-dependent 6-phosphofructokinase	TRINITY_DN25767_c1_g2	gi|328700027|ref|XP_003241125.1|	27.37	5e-26	-0.19191	-0.222394	-0.996399	-0.774961
api:100162105	pyruvate carboxylase, mitochondrial	TRINITY_DN25408_c0_g1	gi|328699551|ref|XP_003240970.1|	84.41	0	-0.203389	-0.462868	-1.90604	-1.44413
api:100162303	phosphoglycerate mutase 1-like	TRINITY_DN22242_c2_g1	gi|121543655|gb|ABM55529.1|	91.34	5e-121	-0.242457	-0.213392	-1.1601	-0.947668
api:100163504	peroxisome assembly protein 12	TRINITY_DN22553_c0_g1	gi|328717959|ref|XP_003246347.1|	83.69	3e-137	-0.259828	0.10847	0.56458	0.455143
api:100166128	fructose-bisphosphate aldolase	TRINITY_DN5191_c0_g1	gi|170047374|ref|XP_001851198.1|	63.53	3e-120	-0.2621	-1.07431	-0.85625	0.21808
api:100166367	cleavage and polyadenylation specificity factor subunit 4	TRINITY_DN22445_c0_g1	gi|345495262|ref|XP_003427471.1|	28.61	2e-22	-0.284969	-0.253708	0.0411073	0.293865
api:100160041	dihydrolipoyllysine-residue acetyltransferase component of pyruvate dehydrogenase complex, mitochondrial	TRINITY_DN18594_c1_g1	gi|328697856|ref|XP_001945646.2|	55.91	4e-160	-0.286747	-0.101224	-1.03798	-0.937717
api:100160275	eukaryotic initiation factor 4A-III	TRINITY_DN10720_c0_g2	gi|124487920|gb|ABN12043.1|	98.92	0	-0.37988	-0.982733	-1.35495	-0.373168
api:100163362	serine/threonine-protein phosphatase alpha-2 isoform	TRINITY_DN22833_c1_g1	gi|501296673|dbj|BAN21003.1|	94.95	3e-179	-0.45382	-0.239753	0.00282179	0.24162
api:100164165	serine/threonine-protein phosphatase PP1-beta catalytic subunit	TRINITY_DN22833_c1_g1	gi|501296673|dbj|BAN21003.1|	94.95	3e-179	-0.45382	-0.239753	0.00282179	0.24162
api:100167086	serine/threonine-protein phosphatase PP1 isozyme 2-like	TRINITY_DN22833_c1_g1	gi|501296673|dbj|BAN21003.1|	94.95	3e-179	-0.45382	-0.239753	0.00282179	0.24162
api:103311237	mpv17-like protein 2	TRINITY_DN19232_c0_g1	gi|478252911|gb|ENN73295.1|	53.72	1e-23	-0.465724	-0.653894	-0.385994	0.266974
api:100573650	acetyl-CoA acetyltransferase, cytosolic-like	TRINITY_DN23429_c0_g1	gi|260836913|ref|XP_002613450.1|	43.54	6e-177	-0.502992	-0.184057	-0.348023	-0.164923
api:100167414	cytoplasmic aconitate hydratase	TRINITY_DN25020_c3_g2	gi|328716624|ref|XP_001947595.2|	80.9	0	-0.577496	-0.552122	-0.865549	-0.314373
api:100164181	fatty acyl-CoA reductase 1	TRINITY_DN25143_c5_g5	gi|193622556|ref|XP_001950244.1|	53.86	2e-159	-0.580237	-0.470029	-0.663754	-0.19468
api:100164451	acetyl-CoA acetyltransferase	TRINITY_DN13890_c0_g1	gi|426355051|ref|XP_004044951.1|	61.89	5e-94	-0.597111	-0.825832	-3.0591	-2.23414
api:100165942	acetyl-CoA acetyltransferase, cytosolic-like	TRINITY_DN13890_c0_g1	gi|426355051|ref|XP_004044951.1|	61.89	5e-94	-0.597111	-0.825832	-3.0591	-2.23414
api:100167278	pyruvate dehydrogenase protein X component, mitochondrial	TRINITY_DN15568_c0_g1	gi|328696627|ref|XP_001943838.2|	59.45	5e-149	-0.698849	-0.612631	-1.93219	-1.32051
api:100168068	2-oxoglutarate dehydrogenase, mitochondrial	TRINITY_DN25471_c1_g1	gi|571554588|ref|XP_006566128.1|	82.5	0	-0.748247	-0.691283	-0.830686	-0.140357
api:100159092	mpv17-like protein 2	TRINITY_DN14994_c0_g1	gi|340384238|ref|XP_003390621.1|	41.61	3e-26	-0.779473	-0.723334	-0.607906	0.114505
api:107882720	protein Mpv17-like	TRINITY_DN14994_c0_g1	gi|340384238|ref|XP_003390621.1|	41.61	3e-26	-0.779473	-0.723334	-0.607906	0.114505
api:100161583	aminomethyltransferase, mitochondrial	TRINITY_DN21739_c0_g1	gi|170063393|ref|XP_001867085.1|	54.55	0	-0.929055	-0.504827	-1.81267	-1.3088
api:100168560	succinyl-CoA ligase [GDP-forming] subunit beta, mitochondrial	TRINITY_DN14618_c0_g1	gi|501297758|dbj|BAN21224.1|	77.83	0	-1.02792	-1.00639	-1.20248	-0.197032
api:100159637	fatty acyl-CoA reductase 1	TRINITY_DN21050_c0_g1	gi|328706692|ref|XP_001948318.2|	52.5	2e-135	-1.04809	-1.47608	-1.11578	0.359386
api:100166788	fatty acyl-CoA reductase 1	TRINITY_DN21050_c0_g1	gi|328706692|ref|XP_001948318.2|	52.5	2e-135	-1.04809	-1.47608	-1.11578	0.359386
api:100166872	fatty acyl-CoA reductase 1-like	TRINITY_DN21050_c0_g1	gi|328706692|ref|XP_001948318.2|	52.5	2e-135	-1.04809	-1.47608	-1.11578	0.359386
api:100168112	fatty acyl-CoA reductase 1-like	TRINITY_DN21050_c0_g1	gi|328706692|ref|XP_001948318.2|	52.5	2e-135	-1.04809	-1.47608	-1.11578	0.359386
api:100168713	fatty acyl-CoA reductase 1-like	TRINITY_DN21050_c0_g1	gi|328706692|ref|XP_001948318.2|	52.5	2e-135	-1.04809	-1.47608	-1.11578	0.359386
api:100169263	fatty acyl-CoA reductase 1	TRINITY_DN21050_c0_g1	gi|328706692|ref|XP_001948318.2|	52.5	2e-135	-1.04809	-1.47608	-1.11578	0.359386
api:100572496	fatty acyl-CoA reductase 1	TRINITY_DN21050_c0_g1	gi|328706692|ref|XP_001948318.2|	52.5	2e-135	-1.04809	-1.47608	-1.11578	0.359386
api:100573602	fatty acyl-CoA reductase 2-like	TRINITY_DN21050_c0_g1	gi|328706692|ref|XP_001948318.2|	52.5	2e-135	-1.04809	-1.47608	-1.11578	0.359386
api:100575819	putative fatty acyl-CoA reductase CG5065	TRINITY_DN21050_c0_g1	gi|328706692|ref|XP_001948318.2|	52.5	2e-135	-1.04809	-1.47608	-1.11578	0.359386
api:103309349	fatty acyl-CoA reductase 2	TRINITY_DN21050_c0_g1	gi|328706692|ref|XP_001948318.2|	52.5	2e-135	-1.04809	-1.47608	-1.11578	0.359386
api:107882160	fatty acyl-CoA reductase 1-like	TRINITY_DN21050_c0_g1	gi|328706692|ref|XP_001948318.2|	52.5	2e-135	-1.04809	-1.47608	-1.11578	0.359386
api:107884029	fatty acyl-CoA reductase 2-like	TRINITY_DN21050_c0_g1	gi|328706692|ref|XP_001948318.2|	52.5	2e-135	-1.04809	-1.47608	-1.11578	0.359386
api:103308712	D-aspartate oxidase	TRINITY_DN23220_c0_g1	gi|157133215|ref|XP_001662804.1|	35.35	2e-10	-1.30193	-1.14312	-1.2482	-0.105981
api:100159821	long-chain-fatty-acid--CoA ligase 5	TRINITY_DN20768_c0_g1	gi|193624896|ref|XP_001949298.1|	67.49	0	-1.39778	-1.52392	-1.51526	0.00774424
api:100169639	cleavage and polyadenylation specificity factor subunit 5-like					-1.49838	-0.788539	0.651808	1.44035
api:100570391	putative fatty acyl-CoA reductase CG8306	TRINITY_DN15363_c0_g1	gi|328706694|ref|XP_003243174.1|	46.94	4e-126	-1.50279	-1.15415	-1.41523	-0.262024
api:100169433	RNA-binding protein Musashi homolog 2	TRINITY_DN23920_c0_g1	gi|270002456|gb|EEZ98903.1|	67.98	1e-114	-1.90611	-0.733794	0.262029	0.994941
api:100571350	RNA-binding protein Musashi homolog Rbp6	TRINITY_DN24449_c1_g1	gi|501298012|dbj|BAN21264.1|	66.89	1e-154	-1.95517	-1.30806	-1.93703	-0.629713
api:100572393	RNA-binding protein Musashi homolog Rbp6	TRINITY_DN24449_c1_g1	gi|501298012|dbj|BAN21264.1|	66.89	1e-154	-1.95517	-1.30806	-1.93703	-0.629713
api:100167049	mpv17-like protein	TRINITY_DN10699_c0_g1	gi|193678951|ref|XP_001949566.1|	68.26	6e-63	-2.10061	-4.68724	-3.04375	1.64547
api:100162429	dihydrolipoyl dehydrogenase, mitochondrial	TRINITY_DN23241_c0_g3	gi|94676976|ref|YP_588941.1|	54.35	2e-139	-2.44747	-2.28254	-1.90069	0.380994
api:100163299	pre-mRNA 3'-end-processing factor FIP1					-2.67477	-3.25678	-2.01449	1.24935
api:100165291	6-phosphogluconolactonase	TRINITY_DN31626_c0_g1	gi|169766680|ref|XP_001817811.1|	100	4e-42	-4.14575	-4.08158	-4.31406
api:100161268	peroxisomal membrane protein PEX13					-4.70328	-4.63786	-4.87464
api:100574473	protein CLP1 homolog					-5.41792	-5.35145	-5.5918
api:100168598	symplekin	TRINITY_DN14611_c0_g2	gi|242015077|ref|XP_002428201.1|	61.43	3e-144	-6.08329	0.465728	3.37066	2.90297
api:100570401	fructose-1,6-bisphosphatase 1	TRINITY_DN44787_c0_g1	gi|9955389|dbj|BAB12208.1|	100	7e-71	-6.25084	-6.18366	-6.42644
api:100167791	6-phosphogluconate dehydrogenase, decarboxylating	TRINITY_DN27797_c0_g1	gi|169769763|ref|XP_001819351.1|	100	3e-96	-6.77552	-6.70805	-6.95178
api:100161454	non-specific lipid-transfer protein	TRINITY_DN26481_c0_g1	gi|238487278|ref|XP_002374877.1|	100	3e-64	-6.77552	-6.70805	-6.95178
api:100162475	probable citrate synthase 2, mitochondrial	TRINITY_DN38795_c0_g1	gi|169776615|ref|XP_001822774.1|	100	2e-119	-6.98021	-6.91266	-7.15668
api:100159186	probable transaldolase	TRINITY_DN53558_c0_g1	gi|238505090|ref|XP_002383774.1|	100	2e-174	-8.15439	-8.08653	-8.33159
api:100167046	probable phosphoglycerate kinase	TRINITY_DN73316_c0_g1	gi|238498522|ref|XP_002380496.1|	100	4e-151	-8.55754	-8.48962	-8.73488
api:100571474	glyceraldehyde-3-phosphate dehydrogenase-like	TRINITY_DN18195_c0_g1	gi|391874753|gb|EIT83598.1|	98.48	0	-9.66354	-9.59553	-9.84113
api:100166832	eukaryotic peptide chain release factor GTP-binding subunit ERF3A	TRINITY_DN25668_c0_g1	gi|408388142|gb|EKJ67832.1|	96.98	8e-109	-11.1124	-4.69823	-7.39512	-2.69484
api:100161161	glucose-6-phosphate isomerase	TRINITY_DN55146_c0_g1	gi|169783586|ref|XP_001826255.1|	100	6e-43
api:100166540	succinate dehydrogenase [ubiquinone] flavoprotein subunit, mitochondrial	TRINITY_DN8643_c0_g1	gi|389642649|ref|XP_003718957.1|	88.89	5e-37
api:100167150	glycerate kinase						0.929002		-4.32146
api03015 mRNA	surveillance pathway - Acyrthosiphon pisum (pea aphid) (51)
api:100163726	uncharacterized LOC100163726
api04146 Pero	xisome - Acyrthosiphon pisum (pea aphid) (49)

## Sheet: Sheet4
api00040 Pentose and glucuronate interconversions - Acyrthosiphon pisum (pea aphid) (42)		Transcript_ID	Gene_ID	% Identity	e-value	1D_Vs_2C	1D_Vs_3B	1D_Vs_4A	3B_Vs_4a
api:100159580	UDP-glucuronosyltransferase 2C1	TRINITY_DN475_c0_g1	gi|328701160|ref|XP_001949845.2|	37.02	2e-82	3.72211	0.0121492	1.23357	1.22035
api:100572207	UDP-glucuronosyltransferase 1-1	TRINITY_DN475_c0_g1	gi|328701160|ref|XP_001949845.2|	37.02	2e-82	3.72211	0.0121492	1.23357	1.22035
api:100160721	UDP-glucuronosyltransferase 2C1-like	TRINITY_DN25466_c0_g1	gi|328701160|ref|XP_001949845.2|	33.91	1e-75	1.06665	1.25791	1.13442	-0.124507
api:107883129	UDP-glucuronosyltransferase 2B17-like	TRINITY_DN25331_c0_g2	gi|328706220|ref|XP_003243028.1|	36.17	7e-74	0.975202	0.763296	0.515635	-0.248821
api:100158792	alcohol dehydrogenase [NADP(+)]	TRINITY_DN4783_c0_g1	gi|501292344|dbj|BAN20466.1|	65.4	2e-119	0.959417	1.08595	0.509415	-0.5775
api:100160860	1,5-anhydro-D-fructose reductase	TRINITY_DN4783_c0_g1	gi|501292344|dbj|BAN20466.1|	65.4	2e-119	0.959417	1.08595	0.509415	-0.5775
api:100161529	1,5-anhydro-D-fructose reductase	TRINITY_DN4783_c0_g1	gi|501292344|dbj|BAN20466.1|	65.4	2e-119	0.959417	1.08595	0.509415	-0.5775
api:100165768	aldo-keto reductase family 1 member B10-like	TRINITY_DN4783_c0_g1	gi|501292344|dbj|BAN20466.1|	65.4	2e-119	0.959417	1.08595	0.509415	-0.5775
api:100163876	xylulose kinase	TRINITY_DN24712_c3_g1	gi|328712633|ref|XP_001945125.2|	56.32	2e-76	0.773767	0.900721	0.533676	-0.368017
api:100159558	UDP-glucuronosyltransferase 2B2-like	TRINITY_DN18727_c0_g2	gi|193690721|ref|XP_001948117.1|	50.53	3e-131	0.414466	-0.18643	-1.27006	-1.08459
api:100160324	UDP-glucuronosyltransferase 2C1-like	TRINITY_DN18727_c0_g2	gi|193690721|ref|XP_001948117.1|	50.53	3e-131	0.414466	-0.18643	-1.27006	-1.08459
api:100160634	UDP-glucuronosyltransferase 2C1-like	TRINITY_DN18727_c0_g2	gi|193690721|ref|XP_001948117.1|	50.53	3e-131	0.414466	-0.18643	-1.27006	-1.08459
api:100166164	UDP-glucuronosyltransferase 2A3-like	TRINITY_DN18727_c0_g2	gi|193690721|ref|XP_001948117.1|	50.53	3e-131	0.414466	-0.18643	-1.27006	-1.08459
api:100168798	UDP-glucuronosyltransferase 2B15-like	TRINITY_DN18727_c0_g2	gi|193690721|ref|XP_001948117.1|	50.53	3e-131	0.414466	-0.18643	-1.27006	-1.08459
api:100169313	UDP-glucuronosyltransferase 2B20	TRINITY_DN18727_c0_g2	gi|193690721|ref|XP_001948117.1|	50.53	3e-131	0.414466	-0.18643	-1.27006	-1.08459
api:103309591	UDP-glucuronosyltransferase 2B17-like	TRINITY_DN18727_c0_g2	gi|193690721|ref|XP_001948117.1|	50.53	3e-131	0.414466	-0.18643	-1.27006	-1.08459
api:100161606	UDP-glucuronosyltransferase 2B15	TRINITY_DN3527_c0_g1	gi|193690721|ref|XP_001948117.1|	44.84	2e-121	0.0645637	-0.546406	-1.24241	-0.696959
api:100168531	UDP-glucuronosyltransferase 2C1-like	TRINITY_DN3527_c0_g1	gi|193690721|ref|XP_001948117.1|	44.84	2e-121	0.0645637	-0.546406	-1.24241	-0.696959
api:100168987	UDP-glucuronosyltransferase 2B13	TRINITY_DN3527_c0_g1	gi|193690721|ref|XP_001948117.1|	44.84	2e-121	0.0645637	-0.546406	-1.24241	-0.696959
api:100572443	UDP-glucuronosyltransferase 2B2	TRINITY_DN3527_c0_g1	gi|193690721|ref|XP_001948117.1|	44.84	2e-121	0.0645637	-0.546406	-1.24241	-0.696959
api:100158795	UDP-glucuronosyltransferase 1-1-like	TRINITY_DN23600_c0_g1	gi|189236219|ref|XP_971626.2|	47.29	3e-132	-0.71512	-0.770344	-1.27101	-0.501616
api:100159463	UDP-glucuronosyltransferase 2B4	TRINITY_DN23600_c0_g1	gi|189236219|ref|XP_971626.2|	47.29	3e-132	-0.71512	-0.770344	-1.27101	-0.501616
api:100159691	UDP-glucuronosyltransferase 1-7C-like	TRINITY_DN23600_c0_g1	gi|189236219|ref|XP_971626.2|	47.29	3e-132	-0.71512	-0.770344	-1.27101	-0.501616
api:100160142	UDP-glucuronosyltransferase 1-7	TRINITY_DN23600_c0_g1	gi|189236219|ref|XP_971626.2|	47.29	3e-132	-0.71512	-0.770344	-1.27101	-0.501616
api:100160783	UDP-glucuronosyltransferase 2C1	TRINITY_DN23600_c0_g1	gi|189236219|ref|XP_971626.2|	47.29	3e-132	-0.71512	-0.770344	-1.27101	-0.501616
api:100161618	UDP-glucuronosyltransferase 2C1	TRINITY_DN23600_c0_g1	gi|189236219|ref|XP_971626.2|	47.29	3e-132	-0.71512	-0.770344	-1.27101	-0.501616
api:100161787	UDP-glucuronosyltransferase 2C1	TRINITY_DN23600_c0_g1	gi|189236219|ref|XP_971626.2|	47.29	3e-132	-0.71512	-0.770344	-1.27101	-0.501616
api:100163870	UDP-glucuronosyltransferase 2C1	TRINITY_DN23600_c0_g1	gi|189236219|ref|XP_971626.2|	47.29	3e-132	-0.71512	-0.770344	-1.27101	-0.501616
api:100168108	UDP-glucuronosyltransferase 2B15-like	TRINITY_DN23600_c0_g1	gi|189236219|ref|XP_971626.2|	47.29	3e-132	-0.71512	-0.770344	-1.27101	-0.501616
api:100169323	UDP-glucuronosyltransferase 2B15	TRINITY_DN23600_c0_g1	gi|189236219|ref|XP_971626.2|	47.29	3e-132	-0.71512	-0.770344	-1.27101	-0.501616
api:100169551	UDP-glucuronosyltransferase 2B14	TRINITY_DN23600_c0_g1	gi|189236219|ref|XP_971626.2|	47.29	3e-132	-0.71512	-0.770344	-1.27101	-0.501616
api:100572074	UDP-glucuronosyltransferase 2B20	TRINITY_DN23600_c0_g1	gi|189236219|ref|XP_971626.2|	47.29	3e-132	-0.71512	-0.770344	-1.27101	-0.501616
api:100573763	UDP-glucuronosyltransferase 2C1-like	TRINITY_DN23600_c0_g1	gi|189236219|ref|XP_971626.2|	47.29	3e-132	-0.71512	-0.770344	-1.27101	-0.501616
api:103308717	UDP-glucuronosyltransferase 2B2-like	TRINITY_DN23600_c0_g1	gi|189236219|ref|XP_971626.2|	47.29	3e-132	-0.71512	-0.770344	-1.27101	-0.501616
api:107885051	UDP-glucuronosyltransferase 1-7C-like	TRINITY_DN23600_c0_g1	gi|189236219|ref|XP_971626.2|	47.29	3e-132	-0.71512	-0.770344	-1.27101	-0.501616
api:100162688	UDP-glucuronosyltransferase 2B2	TRINITY_DN25659_c1_g1	gi|328697561|ref|XP_001948228.2|	37.07	7e-88	-1.07766	-1.3201	-2.07931	-0.760115
api:100169554	UDP-glucuronosyltransferase 1-1	TRINITY_DN2037_c0_g1	gi|328714616|ref|XP_001947708.2|	52.34	3e-61	-1.31897	-1.56061	-1.43637	0.125129
api:100165952	UDP-glucuronosyltransferase 2B15-like	TRINITY_DN24581_c0_g1	gi|193643610|ref|XP_001943715.1|	35.39	2e-83	-1.50119	-1.60809	-1.11926	0.487935
api:100572474	UDP-glucuronosyltransferase 1-5-like	TRINITY_DN2037_c0_g2	gi|328714616|ref|XP_001947708.2|	48.95	5e-64	-1.66388	-6.18366	-6.42644
api:100166877	UDP-glucose 6-dehydrogenase	TRINITY_DN61714_c0_g1	gi|255644991|gb|ACU22995.1|	92	1e-35	-4.14575	-4.08158	-4.31406
api:100159783	sorbitol dehydrogenase	TRINITY_DN53077_c0_g1	gi|238486406|ref|XP_002374441.1|	100	0	-8.49213	-8.42422	-8.66945
api:100169170	L-xylulose reductase	TRINITY_DN8715_c0_g2	gi|54287924|gb|AAV31409.1|	98.98	5e-106			5.63131	5.62573

## Sheet: Sheet5
api00240 Pyrimidine metabolism - Acyrthosiphon pisum (pea aphid) (42)		Transcript_ID	Gene_ID	% Identity	e-value	1D_Vs_2C	1D_Vs_3B	1D_Vs_4A	3B_Vs_4a
api:100166871	uridine phosphorylase 2	TRINITY_DN35568_c0_g1	gi|383854140|ref|XP_003702580.1|	60.7	1e-89	4.8908	3.31757	2.02894	-1.31241
api:100159842	DNA polymerase epsilon subunit 2	TRINITY_DN23674_c0_g1	gi|556718435|ref|XP_005955112.1|	47.31	3e-140	3.83802	3.7991	3.6407	-0.160157
api:100165561	ribonucleoside-diphosphate reductase subunit M2	TRINITY_DN22300_c0_g1	gi|158286793|ref|XP_308927.4|	76.23	1e-146	1.88362	2.58514	2.59512	0.00897583
api:100168132	DNA polymerase alpha subunit B	TRINITY_DN21200_c0_g1	gi|350400490|ref|XP_003485852.1|	57.05	4e-42	1.83747	2.03848	1.68959	-0.349911
api:100163096	DNA polymerase alpha catalytic subunit	TRINITY_DN17171_c0_g1	gi|556116250|gb|ESP04902.1|	47.18	0	1.76233	2.2962	2.24288	-0.0543743
api:100573983	DNA-directed RNA polymerases I, II, and III subunit RPABC4					1.76189
api:100161042	DNA primase large subunit	TRINITY_DN18916_c0_g1	gi|571540772|ref|XP_006568442.1|	32	7e-49	1.36415	1.5687	1.406	-0.164545
api:100165151	DNA primase large subunit	TRINITY_DN18916_c0_g1	gi|571540772|ref|XP_006568442.1|	32	7e-49	1.36415	1.5687	1.406	-0.164545
api:100575618	DNA primase large subunit	TRINITY_DN18916_c0_g1	gi|571540772|ref|XP_006568442.1|	32	7e-49	1.36415	1.5687	1.406	-0.164545
api:100161725	dihydropyrimidinase	TRINITY_DN22590_c0_g1	gi|350412799|ref|XP_003489767.1|	56.88	0	1.24556	1.09831	0.920556	-0.178729
api:103308894	soluble calcium-activated nucleotidase 1	TRINITY_DN21023_c0_g1	gi|242022109|ref|XP_002431484.1|	66.51	0	1.2371	1.47454	1.45072	-0.0248661
api:100160379	deoxycytidylate deaminase	TRINITY_DN10083_c0_g1	gi|170037331|ref|XP_001846512.1|	73.71	3e-74	1.11774	1.19005	1.00937	-0.181661
api:100161474	uncharacterized LOC100161474	TRINITY_DN10083_c0_g1	gi|170037331|ref|XP_001846512.1|	73.71	3e-74	1.11774	1.19005	1.00937	-0.181661
api:100570291	uncharacterized sugar kinase YeiI	TRINITY_DN18666_c0_g1	gi|307187783|gb|EFN72749.1|	60.06	2e-112	1.09763	1.07931	0.026794	-1.05348
api:100165128	pseudouridine-5'-phosphate glycosidase	TRINITY_DN19401_c0_g1	gi|242008436|ref|XP_002425012.1|	49.61	9e-88	1.09059	0.814372	0.614891	-0.200512
api:100165508	7-methylguanosine phosphate-specific 5'-nucleotidase	TRINITY_DN23064_c0_g1	gi|571517983|ref|XP_006560519.1|	33.58	7e-11	1.0798	1.33068	1.28321	-0.0484641
api:100164432	protein 5NUC	TRINITY_DN25041_c1_g1	gi|328716974|ref|XP_001943788.2|	47.17	4e-131	0.899781	0.734121	0.278064	-0.457018
api:103309602	protein 5NUC-like	TRINITY_DN25041_c1_g1	gi|328716974|ref|XP_001943788.2|	47.17	4e-131	0.899781	0.734121	0.278064	-0.457018
api:100165347	DNA-directed RNA polymerases I and III subunit RPAC1	TRINITY_DN14937_c0_g1	gi|66517558|ref|XP_624836.1|	78.97	1e-124	0.867832	0.983303	0.867776	-0.116497
api:100158982	DNA-directed RNA polymerase II subunit RPB1-like	TRINITY_DN24862_c1_g1	gi|571531153|ref|XP_006569964.1|	67.05	0	0.842383	0.867402	0.675154	-0.193229
api:100166311	DNA-directed RNA polymerase I subunit RPA1	TRINITY_DN24862_c1_g1	gi|571531153|ref|XP_006569964.1|	67.05	0	0.842383	0.867402	0.675154	-0.193229
api:103308081	DNA-directed RNA polymerase III subunit RPC3	TRINITY_DN21691_c0_g1	gi|383855772|ref|XP_003703384.1|	42.55	5e-38	0.681827	0.644352	0.548962	-0.0963871
api:100162769	DNA-directed RNA polymerase I subunit RPA12	TRINITY_DN24132_c0_g1	gi|321463246|gb|EFX74263.1|	50.24	5e-45	0.53823	0.584179	0.378954	-0.206204
api:100568517	DNA-directed RNA polymerase II subunit RPB9	TRINITY_DN24132_c0_g1	gi|321463246|gb|EFX74263.1|	50.24	5e-45	0.53823	0.584179	0.378954	-0.206204
api:100574233	DNA-directed RNA polymerase II subunit RPB9-like	TRINITY_DN24132_c0_g1	gi|321463246|gb|EFX74263.1|	50.24	5e-45	0.53823	0.584179	0.378954	-0.206204
api:100165165	adenylate kinase 9-like	TRINITY_DN17157_c1_g1	gi|240848861|ref|NP_001155593.1|	68.83	3e-92	0.455433	0.600907	0.185559	-0.416313
api:100166892	cytosolic purine 5'-nucleotidase	TRINITY_DN21696_c0_g1	gi|340725916|ref|XP_003401310.1|	76.29	0	0.426765	0.710941	0.591956	-0.119947
api:100167692	DNA-directed RNA polymerase I subunit RPA2	TRINITY_DN25434_c0_g1	gi|66517310|ref|XP_625037.1|	70.01	0	0.422985	0.577202	0.316144	-0.26202
api:100168370	DNA-directed RNA polymerase II subunit RPB2-like	TRINITY_DN25434_c0_g1	gi|66517310|ref|XP_625037.1|	70.01	0	0.422985	0.577202	0.316144	-0.26202
api:100162168	DNA-directed RNA polymerase III subunit RPC5	TRINITY_DN24704_c0_g1	gi|512887870|ref|XP_004921993.1|	37.88	3e-59	0.413321	0.407206	0.274664	-0.133507
api:100163475	probable DNA-directed RNA polymerase III subunit RPC6	TRINITY_DN22912_c2_g1	gi|380025937|ref|XP_003696719.1|	58.54	2e-94	0.404504	0.67723	0.683016	0.00480262
api:100162330	beta-ureidopropionase	TRINITY_DN22428_c0_g2	gi|556116442|gb|ESP05094.1|	62.68	2e-144	0.36956	0.423851	0.399234	-0.0255795
api:100168200	nucleoside diphosphate kinase 6	TRINITY_DN13247_c0_g1	gi|546676376|gb|ERL87398.1|	62.5	6e-27	0.14177	0.14115	-0.0813884	-0.223512
api:100159938	DNA-directed RNA polymerase III subunit RPC1	TRINITY_DN23414_c0_g1	gi|324120560|dbj|BAJ78671.1|	89.39	0	-0.0817796	0.30095	0.486101	0.18419
api:100162387	ectonucleoside triphosphate diphosphohydrolase 5	TRINITY_DN23647_c2_g2	gi|512914433|ref|XP_004928141.1|	69.97	8e-121	-0.100559	-0.244786	-0.788696	-0.544866
api:100159257	trifunctional nucleotide phosphoesterase protein YfkN	TRINITY_DN21073_c1_g2	gi|328706049|ref|XP_003242982.1|	64.6	0	-0.134886	-0.343801	-0.31802	0.0248278
api:100161158	uracil phosphoribosyltransferase homolog	TRINITY_DN19451_c0_g1	gi|237874168|ref|NP_001153854.1|	74.46	0	-0.180703	0.0863341	0.415514	0.328221
api:100169640	DNA polymerase delta subunit 3					-0.517439	-0.944961	-2.28852	-1.33763
api:100163680	dihydropyrimidine dehydrogenase [NADP(+)]	TRINITY_DN25577_c0_g1	gi|526124691|gb|AGR65733.1|	93.27	0	-1.77183	-2.01946	-2.24973	-0.231211
api:100168538	polyribonucleotide nucleotidyltransferase 1, mitochondrial	TRINITY_DN23241_c0_g13	gi|488603693|ref|YP_007919326.1|	60.07	0	-1.8817	-1.77539	-1.51105	0.263406
api:100162902	thymidine phosphorylase	TRINITY_DN64342_c0_g1	gi|328696989|ref|XP_001948591.2|	36.78	4e-08
api:100575362	DNA-directed RNA polymerase II 16 kDa polypeptide-like	TRINITY_DN76420_c0_g1	gi|302925302|ref|XP_003054071.1|	98.89	2e-42

## Sheet: Sheet6
api04013 MAPK signaling pathway - fly - Acyrthosiphon pisum (pea aphid) (41)		Transcript_ID	Gene_ID	% Identity	e-value	1D_Vs_2C	1D_Vs_3B	1D_Vs_4A	3B_Vs_4a
api:100163166	protein giant-lens	TRINITY_DN21365_c0_g1	gi|322790257|gb|EFZ15256.1|	70.77	8e-76	4.5005	4.5621	6.18523	1.61948
api:103308056	protein eiger	TRINITY_DN21333_c0_g1	gi|328722309|ref|XP_003247539.1|	34.2	1e-34	2.80638	2.7878	2.28366	-0.505167
api:100162886	importin-7	TRINITY_DN15653_c0_g1	gi|156543249|ref|XP_001606668.1|	53.66	0	1.55876	1.92053	1.8892	-0.0323212
api:100168743	torso-like protein	TRINITY_DN17610_c0_g1	gi|332376422|gb|AEE63351.1|	21.76	2e-14	1.04728	0.76683	-0.532593	-1.3004
api:100571095	torso-like protein	TRINITY_DN17610_c0_g1	gi|332376422|gb|AEE63351.1|	21.76	2e-14	1.04728	0.76683	-0.532593	-1.3004
api:100159713	mitogen-activated protein kinase kinase kinase 7	TRINITY_DN25173_c0_g1	gi|328699662|ref|XP_001944334.2|	65.94	0	1.03404	1.26272	1.13829	-0.125429
api:100163491	F-box-like/WD repeat-containing protein ebi	TRINITY_DN16125_c0_g1	gi|383865387|ref|XP_003708155.1|	94.68	1e-170	1.00678	1.41559	1.64635	0.229777
api:100160884	profilin-like	TRINITY_DN14758_c0_g6	gi|340727038|ref|XP_003401858.1|	88.1	2e-56	1.00562	0.95739	0.946048	-0.0123056
api:100167815	bone morphogenetic protein receptor type-1B	TRINITY_DN25425_c6_g1	gi|501293914|dbj|BAN20662.1|	70.07	3e-173	0.897158	1.00666	0.901541	-0.106091
api:100160649	tyrosine-protein kinase Src64B	TRINITY_DN22090_c0_g1	gi|193683390|ref|XP_001944820.1|	87.76	0	0.889481	1.37954	1.71165	0.331116
api:100575788	uncharacterized LOC100575788	TRINITY_DN20746_c0_g1	gi|328719866|ref|XP_003246883.1|	55.33	1e-96	0.850103	1.26749	2.02885	0.759813
api:100160433	tyrosine-protein kinase Src42A	TRINITY_DN22790_c0_g1	gi|193690556|ref|XP_001944380.1|	75.47	0	0.55793	0.336495	0.761638	0.424137
api:100572862	docking protein 2	TRINITY_DN1814_c0_g1	gi|328710345|ref|XP_003244233.1|	49.05	3e-112	0.545628	0.384	0.334975	-0.0500584
api:100161584	uncharacterized LOC100161584	TRINITY_DN19600_c0_g1	gi|328711623|ref|XP_003244590.1|	32.17	4e-41	0.529054	0.527961	0.173628	-0.355299
api:100163532	protein decapentaplegic	TRINITY_DN16745_c0_g1	gi|156543579|ref|XP_001603876.1|	51.25	3e-108	0.416641	1.01329	1.272	0.257733
api:100168426	protein decapentaplegic-like	TRINITY_DN16745_c0_g1	gi|156543579|ref|XP_001603876.1|	51.25	3e-108	0.416641	1.01329	1.272	0.257733
api:100160561	ras GTPase-activating protein 1	TRINITY_DN19518_c0_g1	gi|193606011|ref|XP_001942745.1|	76.94	0	0.390506	0.568563	0.643149	0.0736169
api:100165019	dual specificity mitogen-activated protein kinase kinase 7	TRINITY_DN22818_c0_g1	gi|328704618|ref|XP_001944527.2|	51.51	6e-173	0.289614	0.594532	0.599916	0.0043991
api:100161755	mitogen-activated protein kinase kinase kinase 10	TRINITY_DN21173_c0_g1	gi|328708441|ref|XP_003243688.1|	57.83	0	0.26912	0.477721	0.470006	-0.00868033
api:100163922	F-box-like/WD repeat-containing protein TBL1X	TRINITY_DN11175_c0_g1	gi|328710969|ref|XP_001945555.2|	70.17	0	0.198136	0.450061	0.342905	-0.108124
api:100168609	F-box-like/WD repeat-containing protein TBL1XR1	TRINITY_DN11175_c0_g1	gi|328710969|ref|XP_001945555.2|	70.17	0	0.198136	0.450061	0.342905	-0.108124
api:100161247	protein tramtrack, alpha isoform	TRINITY_DN24291_c0_g1	gi|571520736|ref|XP_006568529.1|	54.98	1e-74	0.150189	0.411542	0.553503	0.140991
api:100165908	mitogen-activated protein kinase kinase kinase 4	TRINITY_DN24083_c0_g1	gi|572302258|ref|XP_006617156.1|	72.91	0	0.142118	0.0370289	0.0604937	0.0225069
api:100159579	protein son of sevenless-like	TRINITY_DN23563_c0_g1	gi|242014971|ref|XP_002428152.1|	53.85	0	0.0773004	-0.218971	-0.0263531	0.191664
api:100165149	kinase suppressor of Ras 1	TRINITY_DN24052_c0_g3	gi|383861184|ref|XP_003706066.1|	50.9	0	0.0452334	0.0953053	0.0722488	-0.0240162
api:100169206	raf homolog serine/threonine-protein kinase phl	TRINITY_DN24052_c0_g3	gi|383861184|ref|XP_003706066.1|	50.9	0	0.0452334	0.0953053	0.0722488	-0.0240162
api:100164200	ras-responsive element-binding protein 1	TRINITY_DN25854_c0_g1	gi|189238869|ref|XP_973372.2|	31.23	4e-36	0.0130388	-0.946888	-0.592995	0.352957
api:100163291	ras-related C3 botulinum toxin substrate 1	TRINITY_DN71223_c0_g1	gi|478253264|gb|ENN73635.1|	94.82	4e-95	0.00590249	0.0696873	0.238627	0.167981
api:100163820	uncharacterized LOC100163820	TRINITY_DN23033_c0_g1	gi|328699555|ref|XP_001949129.2|	43.83	3e-62	-0.0889337	-0.231052	0.020773	0.250875
api:100160348	transcription factor AP-1-like	TRINITY_DN17300_c0_g1	gi|572303992|ref|XP_006617970.1|	52.63	3e-11	-0.156125	-0.0166091	0.243671	0.259324
api:100161114	dual specificity mitogen-activated protein kinase kinase 4	TRINITY_DN20923_c0_g1	gi|156554395|ref|XP_001603456.1|	71.07	6e-161	-0.166336	-0.0986077	0.0493701	0.147022
api:100164531	dual specificity mitogen-activated protein kinase kinase 6	TRINITY_DN20923_c0_g1	gi|156554395|ref|XP_001603456.1|	71.07	6e-161	-0.166336	-0.0986077	0.0493701	0.147022
api:100163586	putative transcription factor capicua	TRINITY_DN24824_c1_g3	gi|328702151|ref|XP_003241821.1|	35.36	4e-09	-0.208693	-0.0280138	0.39377	0.420827
api:100161138	transcription factor AP-1-like	TRINITY_DN20694_c0_g1	gi|328720283|ref|XP_001944709.2|	78.05	4e-10	-0.24756	-0.429032	-0.833493	-0.405413
api:100161026	uncharacterized LOC100161026	TRINITY_DN15422_c0_g1	gi|328696833|ref|XP_001946994.2|	38.69	9e-92	-0.262139	-0.563207	-0.579967	-0.0177089
api:100167539	ets DNA-binding protein pokkuri	TRINITY_DN23967_c0_g1	gi|328705040|ref|XP_001947336.2|	49.13	2e-114	-0.454976	-0.404129	0.125602	0.528781
api:100164369	dual specificity protein phosphatase 10	TRINITY_DN19864_c0_g2	gi|572271608|ref|XP_006613741.1|	60.63	3e-74	-0.487622	-0.252317	-0.147849	0.103523
api:100163276	stress-activated protein kinase JNK	TRINITY_DN20961_c0_g1	gi|307215507|gb|EFN90159.1|	81.24	0	-0.635516	-0.207453	0.31626	0.522759
api:100160850	dual oxidase	TRINITY_DN23211_c0_g1	gi|328712663|ref|XP_001951113.2|	81.72	0	-0.726818	-1.14171	-0.271489	0.869299
api:100166031	protein lozenge-like	TRINITY_DN6290_c0_g1	gi|328713670|ref|XP_001950219.2|	49.49	8e-94	-0.766276	-1.72578	-0.474846	1.25136
api:100162339	proto-oncogene tyrosine-protein kinase ROS	TRINITY_DN23302_c0_g1	gi|189235846|ref|XP_968998.2|	49.34	0	-2.35143	-2.92394	-2.17746	0.745632

## Sheet: Sheet7
api04310 Wnt signaling pathway - Acyrthosiphon pisum (pea aphid) (39)		Transcript_ID	Gene_ID	% Identity	e-value	1D_Vs_2C	1D_Vs_3B	1D_Vs_4A	3B_Vs_4a
api:100575088	cellular tumor antigen p53	TRINITY_DN16608_c0_g2	gi|242247357|ref|NP_001156096.1|	49.28	3e-49	10.7617	10.5771	10.1534	-0.670403
api:107884128	histone-lysine N-methyltransferase eggless-like	TRINITY_DN54615_c0_g1	gi|537145497|gb|ERE69430.1|	100	1e-69	6.13135		5.41376	2.01633
api:100168406	histone-lysine N-methyltransferase E(z)	TRINITY_DN15959_c0_g1	gi|478258278|gb|ENN78407.1|	52.25	0	4.16521	4.11277	3.65376	-0.460237
api:100159120	cAMP-dependent protein kinase catalytic subunit	TRINITY_DN7097_c0_g2	gi|321467781|gb|EFX78769.1|	55.31	7e-104	2.19236	2.573	1.47954	-1.09587
api:100160941	disheveled-associated activator of morphogenesis 1	TRINITY_DN24496_c0_g1	gi|328708569|ref|XP_001947056.2|	66.46	0	1.89528	1.94015	2.46771	0.526549
api:100569060	protein shifted	TRINITY_DN19764_c0_g1	gi|501298202|dbj|BAN21300.1|	71.38	3e-147	1.84784	1.67177	1.73261	0.0598546
api:100572734	aldehyde dehydrogenase, cytosolic 2-like	TRINITY_DN19050_c0_g1	gi|66530423|ref|XP_623084.1|	72.55	0	1.7685	1.9963	0.943264	-1.05401
api:100160754	hydroxylysine kinase	TRINITY_DN11581_c0_g4	gi|91087093|ref|XP_975012.1|	33.04	9e-51	1.39545	1.21452	0.921875	-0.293632
api:100163985	low-density lipoprotein receptor-related protein 5	TRINITY_DN25801_c0_g1	gi|572312534|ref|XP_006621983.1|	44.79	0	1.27943	1.5218	1.46709	-0.0557983
api:100165222	histone-lysine N-methyltransferase SETDB1-B-like	TRINITY_DN25688_c0_g1	gi|571516577|ref|XP_006558041.1|	48.91	0	1.06696	1.37086	1.58268	0.21084
api:100165352	histone-lysine N-methyltransferase eggless	TRINITY_DN25688_c0_g1	gi|571516577|ref|XP_006558041.1|	48.91	0	1.06696	1.37086	1.58268	0.21084
api:100169063	histone-lysine N-methyltransferase SETDB1-B-like	TRINITY_DN25688_c0_g1	gi|571516577|ref|XP_006558041.1|	48.91	0	1.06696	1.37086	1.58268	0.21084
api:100574903	histone-lysine N-methyltransferase eggless-like	TRINITY_DN25688_c0_g1	gi|571516577|ref|XP_006558041.1|	48.91	0	1.06696	1.37086	1.58268	0.21084
api:103308507	probable histone-lysine N-methyltransferase set-23	TRINITY_DN25688_c0_g1	gi|571516577|ref|XP_006558041.1|	48.91	0	1.06696	1.37086	1.58268	0.21084
api:103309898	histone-lysine N-methyltransferase eggless-like	TRINITY_DN25688_c0_g1	gi|571516577|ref|XP_006558041.1|	48.91	0	1.06696	1.37086	1.58268	0.21084
api:100159713	mitogen-activated protein kinase kinase kinase 7	TRINITY_DN25173_c0_g1	gi|328699662|ref|XP_001944334.2|	65.94	0	1.03404	1.26272	1.13829	-0.125429
api:100163491	F-box-like/WD repeat-containing protein ebi	TRINITY_DN16125_c0_g1	gi|383865387|ref|XP_003708155.1|	94.68	1e-170	1.00678	1.41559	1.64635	0.229777
api:100161840	ruvB-like helicase 1	TRINITY_DN17365_c0_g1	gi|380020450|ref|XP_003694096.1|	84.43	0	0.99318	1.29764	1.02133	-0.277292
api:100158896	glycosyltransferase 25 family member	TRINITY_DN25320_c0_g2	gi|572305090|ref|XP_006618489.1|	57.2	0	0.965147	0.976112	0.824848	-0.152224
api:100162555	procollagen-lysine,2-oxoglutarate 5-dioxygenase 2	TRINITY_DN15885_c0_g1	gi|91078804|ref|XP_970300.1|	55.56	3e-176	0.948393	1.27697	1.14207	-0.135946
api:100162045	armadillo segment polarity protein	TRINITY_DN16323_c0_g1	gi|37991668|dbj|BAD00045.1|	81.44	0	0.919134	1.60469	1.965	0.359328
api:100166193	armadillo segment polarity protein	TRINITY_DN16323_c0_g1	gi|37991668|dbj|BAD00045.1|	81.44	0	0.919134	1.60469	1.965	0.359328
api:100162414	serine/threonine-protein kinase NLK	TRINITY_DN22736_c1_g1	gi|54792412|emb|CAH65680.1|	74.9	0	0.829694	1.46371	2.06527	0.600567
api:100165277	ras-like GTP-binding protein Rho1	TRINITY_DN19176_c0_g13	gi|121543857|gb|ABM55593.1|	100	6e-102	0.803822	1.08664	1.16881	0.0812048
api:100167569	axin	TRINITY_DN22882_c0_g1	gi|350399435|ref|XP_003485521.1|	33.33	4e-14	0.800776	1.60033	1.96319	0.361884
api:100162097	RING-box protein 1-like	TRINITY_DN25430_c0_g3	gi|47223961|emb|CAG06138.1|	80.95	5e-40	0.671896	0.711078	0.833984	0.121935
api:100161505	N-lysine methyltransferase KMT5A-B	TRINITY_DN19927_c0_g1	gi|328720426|ref|XP_001947816.2|	29.29	3e-76	0.657927	0.304496	0.575402	0.269948
api:100159117	protein Wnt-16	TRINITY_DN20775_c0_g1	gi|91087637|ref|XP_973159.1|	70	1e-17	0.63512	0.756559	1.22412	0.466437
api:100168810	protein Wnt-2	TRINITY_DN20775_c0_g1	gi|91087637|ref|XP_973159.1|	70	1e-17	0.63512	0.756559	1.22412	0.466437
api:100166937	beta-TrCP	TRINITY_DN16492_c0_g1	gi|328714349|ref|XP_001950283.2|	83.17	0	0.503927	0.734794	0.904247	0.168487
api:100162752	acetyl-CoA acetyltransferase, mitochondrial	TRINITY_DN24978_c0_g2	gi|307208194|gb|EFN85668.1|	70.04	0	0.385745	0.613618	0.47654	-0.138041
api:100159340	cAMP-dependent protein kinase catalytic subunit beta-like	TRINITY_DN13380_c0_g1	gi|332375438|gb|AEE62860.1|	74.38	6e-143	0.377702	-0.273068	0.312406	0.584528
api:100163418	cAMP-dependent protein kinase catalytic subunit beta-like	TRINITY_DN13380_c0_g1	gi|332375438|gb|AEE62860.1|	74.38	6e-143	0.377702	-0.273068	0.312406	0.584528
api:100159019	putative aldehyde dehydrogenase family 7 member A1 homolog	TRINITY_DN53023_c0_g1	gi|193652450|ref|XP_001949031.1|	65.83	3e-180	0.31201	0.039415	-0.972134	-1.01251
api:100161611	histone-lysine N-methyltransferase setd3	TRINITY_DN24344_c2_g1	gi|328700922|ref|XP_003241429.1|	42.89	1e-86	0.279513	0.22959	0.0630982	-0.167458
api:100159889	protein prickle	TRINITY_DN21438_c1_g2	gi|328724272|ref|XP_001945130.2|	78.57	0	0.229561	0.390635	0.667247	0.275644
api:100159954	enoyl-CoA hydratase, mitochondrial	TRINITY_DN43998_c0_g1	gi|91089059|ref|XP_970538.1|	60.98	8e-87	0.227001	0.215833	0.00498297	-0.211812
api:100160732	casein kinase II subunit alpha	TRINITY_DN25733_c3_g1	gi|346654995|gb|AEO44887.1|	86.79	0	0.211279	0.319024	0.129041	-0.190944
api:100159159	histone-lysine N-methyltransferase SETD1B-A	TRINITY_DN25986_c1_g1	gi|383861703|ref|XP_003706324.1|	23.31	2e-08	0.202123	-0.00161484	0.307904	0.308562
api:100573227	histone-lysine N-methyltransferase SETD1B-A	TRINITY_DN25986_c1_g1	gi|383861703|ref|XP_003706324.1|	23.31	2e-08	0.202123	-0.00161484	0.307904	0.308562
api:100163922	F-box-like/WD repeat-containing protein TBL1X	TRINITY_DN11175_c0_g1	gi|328710969|ref|XP_001945555.2|	70.17	0	0.198136	0.450061	0.342905	-0.108124
api:100168609	F-box-like/WD repeat-containing protein TBL1XR1	TRINITY_DN11175_c0_g1	gi|328710969|ref|XP_001945555.2|	70.17	0	0.198136	0.450061	0.342905	-0.108124
api:100160902	cullin-1	TRINITY_DN10522_c0_g1	gi|345480104|ref|XP_001606829.2|	81.92	0	0.196869	0.513818	0.40415	-0.110637
api:100161573	uncharacterized LOC100161573	TRINITY_DN24664_c0_g1	gi|328713497|ref|XP_001949142.2|	28.6	9e-21	0.191662	0.144785	0.262004	0.116257
api:100165448	histone-lysine N-methyltransferase ASH1L	TRINITY_DN25394_c0_g3	gi|357627347|gb|EHJ77076.1|	29.99	0	0.101227	0.347865	0.694004	0.345178
api:100168129	histone-lysine N-methyltransferase, H3 lysine-79 specific	TRINITY_DN17573_c0_g1	gi|189233748|ref|XP_001813884.1|	42.73	0	0.0878027	0.408334	0.610426	0.201131
api:100159504	histone-lysine N-methyltransferase KMT5B-like	TRINITY_DN23646_c0_g1	gi|91081535|ref|XP_974904.1|	41.84	4e-111	0.0267716	0.479046	0.898689	0.418673
api:103307719	zinc finger protein 567-like	TRINITY_DN23646_c0_g1	gi|91081535|ref|XP_974904.1|	41.84	4e-111	0.0267716	0.479046	0.898689	0.418673
api:103307804	histone-lysine N-methyltransferase KMT5B-like	TRINITY_DN23646_c0_g1	gi|91081535|ref|XP_974904.1|	41.84	4e-111	0.0267716	0.479046	0.898689	0.418673
api:103308751	histone-lysine N-methyltransferase KMT5B-A-like	TRINITY_DN23646_c0_g1	gi|91081535|ref|XP_974904.1|	41.84	4e-111	0.0267716	0.479046	0.898689	0.418673
api:107883482	histone-lysine N-methyltransferase SET9-like	TRINITY_DN23646_c0_g1	gi|91081535|ref|XP_974904.1|	41.84	4e-111	0.0267716	0.479046	0.898689	0.418673
api:100163291	ras-related C3 botulinum toxin substrate 1	TRINITY_DN71223_c0_g1	gi|478253264|gb|ENN73635.1|	94.82	4e-95	0.00590249	0.0696873	0.238627	0.167981
api:100568468	gamma-butyrobetaine dioxygenase	TRINITY_DN23540_c2_g1	gi|194895015|ref|XP_001978165.1|	42.2	3e-40	-0.0283863	0.688217	0.593632	-0.0955846
api:100575304	gamma-butyrobetaine dioxygenase	TRINITY_DN23540_c2_g1	gi|194895015|ref|XP_001978165.1|	42.2	3e-40	-0.0283863	0.688217	0.593632	-0.0955846
api:100163885	alpha-aminoadipic semialdehyde synthase, mitochondrial					-0.107703
api:100166221	alpha-aminoadipic semialdehyde synthase, mitochondrial					-0.107703
api:100164812	rho-associated protein kinase 2	TRINITY_DN25351_c0_g1	gi|383852179|ref|XP_003701606.1|	63.98	0	-0.138105	0.0188392	0.406134	0.386336
api:100160348	transcription factor AP-1-like	TRINITY_DN17300_c0_g1	gi|572303992|ref|XP_006617970.1|	52.63	3e-11	-0.156125	-0.0166091	0.243671	0.259324
api:103308720	zinc finger protein 595-like	TRINITY_DN7406_c0_g1	gi|270002410|gb|EEZ98857.1|	33.72	4e-59	-0.219676	-0.228843	-0.238289	-0.010396
api:100161138	transcription factor AP-1-like	TRINITY_DN20694_c0_g1	gi|328720283|ref|XP_001944709.2|	78.05	4e-10	-0.24756	-0.429032	-0.833493	-0.405413
api:100161464	protein kinase C, brain isozyme	TRINITY_DN22983_c0_g1	gi|328709350|ref|XP_001945397.2|	89.79	0	-0.25386	-0.0498729	-0.314742	-0.265822
api:100166756	1-phosphatidylinositol 4,5-bisphosphate phosphodiesterase classes I and II	TRINITY_DN19312_c0_g1	gi|345484939|ref|XP_003425160.1|	74.26	0	-0.494515	-0.501298	-0.547992	-0.0476196
api:100573650	acetyl-CoA acetyltransferase, cytosolic-like	TRINITY_DN23429_c0_g1	gi|260836913|ref|XP_002613450.1|	43.54	6e-177	-0.502992	-0.184057	-0.348023	-0.164923
api:100164451	acetyl-CoA acetyltransferase	TRINITY_DN13890_c0_g1	gi|426355051|ref|XP_004044951.1|	61.89	5e-94	-0.597111	-0.825832	-3.0591	-2.23414
api:100165942	acetyl-CoA acetyltransferase, cytosolic-like	TRINITY_DN13890_c0_g1	gi|426355051|ref|XP_004044951.1|	61.89	5e-94	-0.597111	-0.825832	-3.0591	-2.23414
api:100163276	stress-activated protein kinase JNK	TRINITY_DN20961_c0_g1	gi|307215507|gb|EFN90159.1|	81.24	0	-0.635516	-0.207453	0.31626	0.522759
api:100162127	histone acetyltransferase p300-like	TRINITY_DN20579_c0_g1	gi|571514909|ref|XP_006568897.1|	51.4	5e-81	-0.643149	-0.406479	-0.18475	0.220799
api:100166935	frizzled-2-like	TRINITY_DN19123_c0_g1	gi|242008947|ref|XP_002425255.1|	64.99	0	-0.669739	-0.0997262	0.629481	0.728255
api:100168068	2-oxoglutarate dehydrogenase, mitochondrial	TRINITY_DN25471_c1_g1	gi|571554588|ref|XP_006566128.1|	82.5	0	-0.748247	-0.691283	-0.830686	-0.140357
api:100162071	protein Wnt-1	TRINITY_DN21801_c0_g1	gi|328698938|ref|XP_001946934.2|	55.71	5e-124	-0.757811	0.410787	1.09496	0.683165
api:100161910	histone-lysine N-methyltransferase SUV39H2-like	TRINITY_DN12235_c0_g1	gi|340727719|ref|XP_003402185.1|	42.42	1e-56	-1.01482	-1.35619	-1.61089	-0.255636
api:100158761	mothers against decapentaplegic homolog 4-like	TRINITY_DN672_c0_g2	gi|189233891|ref|XP_971429.2|	67.15	0	-1.19981	-0.736677	-0.154577	0.58127
api:100167677	mothers against decapentaplegic homolog 4-like	TRINITY_DN672_c0_g2	gi|189233891|ref|XP_971429.2|	67.15	0	-1.19981	-0.736677	-0.154577	0.58127
api:100165630	palmitoleoyl-protein carboxylesterase NOTUM					-1.58595	-4.63786	-0.0290137	4.84013
api:100168568	protein kinase shaggy	TRINITY_DN5163_c0_g1	gi|332018938|gb|EGI59484.1|	56.72	2e-148	-2.60944	-2.39445	-0.984097	1.41064
api:103308140	protein kinase shaggy-like	TRINITY_DN36154_c0_g1	gi|317137240|ref|XP_003190034.1|	100	2e-161	-7.39239	-7.3247	-7.56918
api:100169093	aldehyde dehydrogenase, mitochondrial	TRINITY_DN21028_c0_g2	gi|46108194|ref|XP_381155.1|	99.09	0	-7.5929	-7.52516	-7.76983
api00310 Lysi	ne degradation - Acyrthosiphon pisum (pea aphid) (38)

## Sheet: Sheet8
api00053 Ascorbate and aldarate metabolism - Acyrthosiphon pisum (pea aphid) (38)		Transcript_ID	Gene_ID	% Identity	e-value	1D_Vs_2C	1D_Vs_3B	1D_Vs_4A	3B_Vs_4a
api:100159580	UDP-glucuronosyltransferase 2C1	TRINITY_DN475_c0_g1	gi|328701160|ref|XP_001949845.2|	37.02	2e-82	3.72211	0.0121492	1.23357	1.22035
api:100572207	UDP-glucuronosyltransferase 1-1	TRINITY_DN475_c0_g1	gi|328701160|ref|XP_001949845.2|	37.02	2e-82	3.72211	0.0121492	1.23357	1.22035
api:100572734	aldehyde dehydrogenase, cytosolic 2-like	TRINITY_DN19050_c0_g1	gi|66530423|ref|XP_623084.1|	72.55	0	1.7685	1.9963	0.943264	-1.05401
api:100160721	UDP-glucuronosyltransferase 2C1-like	TRINITY_DN25466_c0_g1	gi|328701160|ref|XP_001949845.2|	33.91	1e-75	1.06665	1.25791	1.13442	-0.124507
api:107883129	UDP-glucuronosyltransferase 2B17-like	TRINITY_DN25331_c0_g2	gi|328706220|ref|XP_003243028.1|	36.17	7e-74	0.975202	0.763296	0.515635	-0.248821
api:100159558	UDP-glucuronosyltransferase 2B2-like	TRINITY_DN18727_c0_g2	gi|193690721|ref|XP_001948117.1|	50.53	3e-131	0.414466	-0.18643	-1.27006	-1.08459
api:100160324	UDP-glucuronosyltransferase 2C1-like	TRINITY_DN18727_c0_g2	gi|193690721|ref|XP_001948117.1|	50.53	3e-131	0.414466	-0.18643	-1.27006	-1.08459
api:100160634	UDP-glucuronosyltransferase 2C1-like	TRINITY_DN18727_c0_g2	gi|193690721|ref|XP_001948117.1|	50.53	3e-131	0.414466	-0.18643	-1.27006	-1.08459
api:100166164	UDP-glucuronosyltransferase 2A3-like	TRINITY_DN18727_c0_g2	gi|193690721|ref|XP_001948117.1|	50.53	3e-131	0.414466	-0.18643	-1.27006	-1.08459
api:100168798	UDP-glucuronosyltransferase 2B15-like	TRINITY_DN18727_c0_g2	gi|193690721|ref|XP_001948117.1|	50.53	3e-131	0.414466	-0.18643	-1.27006	-1.08459
api:100169313	UDP-glucuronosyltransferase 2B20	TRINITY_DN18727_c0_g2	gi|193690721|ref|XP_001948117.1|	50.53	3e-131	0.414466	-0.18643	-1.27006	-1.08459
api:103309591	UDP-glucuronosyltransferase 2B17-like	TRINITY_DN18727_c0_g2	gi|193690721|ref|XP_001948117.1|	50.53	3e-131	0.414466	-0.18643	-1.27006	-1.08459
api:100159019	putative aldehyde dehydrogenase family 7 member A1 homolog	TRINITY_DN53023_c0_g1	gi|193652450|ref|XP_001949031.1|	65.83	3e-180	0.31201	0.039415	-0.972134	-1.01251
api:100161606	UDP-glucuronosyltransferase 2B15	TRINITY_DN3527_c0_g1	gi|193690721|ref|XP_001948117.1|	44.84	2e-121	0.0645637	-0.546406	-1.24241	-0.696959
api:100168531	UDP-glucuronosyltransferase 2C1-like	TRINITY_DN3527_c0_g1	gi|193690721|ref|XP_001948117.1|	44.84	2e-121	0.0645637	-0.546406	-1.24241	-0.696959
api:100168987	UDP-glucuronosyltransferase 2B13	TRINITY_DN3527_c0_g1	gi|193690721|ref|XP_001948117.1|	44.84	2e-121	0.0645637	-0.546406	-1.24241	-0.696959
api:100572443	UDP-glucuronosyltransferase 2B2	TRINITY_DN3527_c0_g1	gi|193690721|ref|XP_001948117.1|	44.84	2e-121	0.0645637	-0.546406	-1.24241	-0.696959
api:100158795	UDP-glucuronosyltransferase 1-1-like	TRINITY_DN23600_c0_g1	gi|189236219|ref|XP_971626.2|	47.29	3e-132	-0.71512	-0.770344	-1.27101	-0.501616
api:100159463	UDP-glucuronosyltransferase 2B4	TRINITY_DN23600_c0_g1	gi|189236219|ref|XP_971626.2|	47.29	3e-132	-0.71512	-0.770344	-1.27101	-0.501616
api:100159691	UDP-glucuronosyltransferase 1-7C-like	TRINITY_DN23600_c0_g1	gi|189236219|ref|XP_971626.2|	47.29	3e-132	-0.71512	-0.770344	-1.27101	-0.501616
api:100160142	UDP-glucuronosyltransferase 1-7	TRINITY_DN23600_c0_g1	gi|189236219|ref|XP_971626.2|	47.29	3e-132	-0.71512	-0.770344	-1.27101	-0.501616
api:100160783	UDP-glucuronosyltransferase 2C1	TRINITY_DN23600_c0_g1	gi|189236219|ref|XP_971626.2|	47.29	3e-132	-0.71512	-0.770344	-1.27101	-0.501616
api:100161618	UDP-glucuronosyltransferase 2C1	TRINITY_DN23600_c0_g1	gi|189236219|ref|XP_971626.2|	47.29	3e-132	-0.71512	-0.770344	-1.27101	-0.501616
api:100161787	UDP-glucuronosyltransferase 2C1	TRINITY_DN23600_c0_g1	gi|189236219|ref|XP_971626.2|	47.29	3e-132	-0.71512	-0.770344	-1.27101	-0.501616
api:100163870	UDP-glucuronosyltransferase 2C1	TRINITY_DN23600_c0_g1	gi|189236219|ref|XP_971626.2|	47.29	3e-132	-0.71512	-0.770344	-1.27101	-0.501616
api:100168108	UDP-glucuronosyltransferase 2B15-like	TRINITY_DN23600_c0_g1	gi|189236219|ref|XP_971626.2|	47.29	3e-132	-0.71512	-0.770344	-1.27101	-0.501616
api:100169323	UDP-glucuronosyltransferase 2B15	TRINITY_DN23600_c0_g1	gi|189236219|ref|XP_971626.2|	47.29	3e-132	-0.71512	-0.770344	-1.27101	-0.501616
api:100169551	UDP-glucuronosyltransferase 2B14	TRINITY_DN23600_c0_g1	gi|189236219|ref|XP_971626.2|	47.29	3e-132	-0.71512	-0.770344	-1.27101	-0.501616
api:100572074	UDP-glucuronosyltransferase 2B20	TRINITY_DN23600_c0_g1	gi|189236219|ref|XP_971626.2|	47.29	3e-132	-0.71512	-0.770344	-1.27101	-0.501616
api:100573763	UDP-glucuronosyltransferase 2C1-like	TRINITY_DN23600_c0_g1	gi|189236219|ref|XP_971626.2|	47.29	3e-132	-0.71512	-0.770344	-1.27101	-0.501616
api:103308717	UDP-glucuronosyltransferase 2B2-like	TRINITY_DN23600_c0_g1	gi|189236219|ref|XP_971626.2|	47.29	3e-132	-0.71512	-0.770344	-1.27101	-0.501616
api:107885051	UDP-glucuronosyltransferase 1-7C-like	TRINITY_DN23600_c0_g1	gi|189236219|ref|XP_971626.2|	47.29	3e-132	-0.71512	-0.770344	-1.27101	-0.501616
api:100162688	UDP-glucuronosyltransferase 2B2	TRINITY_DN25659_c1_g1	gi|328697561|ref|XP_001948228.2|	37.07	7e-88	-1.07766	-1.3201	-2.07931	-0.760115
api:100169554	UDP-glucuronosyltransferase 1-1	TRINITY_DN2037_c0_g1	gi|328714616|ref|XP_001947708.2|	52.34	3e-61	-1.31897	-1.56061	-1.43637	0.125129
api:100165952	UDP-glucuronosyltransferase 2B15-like	TRINITY_DN24581_c0_g1	gi|193643610|ref|XP_001943715.1|	35.39	2e-83	-1.50119	-1.60809	-1.11926	0.487935
api:100572474	UDP-glucuronosyltransferase 1-5-like	TRINITY_DN2037_c0_g2	gi|328714616|ref|XP_001947708.2|	48.95	5e-64	-1.66388	-6.18366	-6.42644
api:100166877	UDP-glucose 6-dehydrogenase	TRINITY_DN61714_c0_g1	gi|255644991|gb|ACU22995.1|	92	1e-35	-4.14575	-4.08158	-4.31406
api:100169093	aldehyde dehydrogenase, mitochondrial	TRINITY_DN21028_c0_g2	gi|46108194|ref|XP_381155.1|	99.09	0	-7.5929	-7.52516	-7.76983

## Sheet: Sheet9
api00982 Drug metabolism - cytochrome P450 - Acyrthosiphon pisum (pea aphid) (37)		Transcript_ID	Gene_ID	% Identity	e-value	1D_Vs_2C	1D_Vs_3B	1D_Vs_4A	3B_Vs_4a
api:100159580	UDP-glucuronosyltransferase 2C1	TRINITY_DN475_c0_g1	gi|328701160|ref|XP_001949845.2|	37.02	2e-82	3.72211	0.0121492	1.23357	1.22035
api:100572207	UDP-glucuronosyltransferase 1-1	TRINITY_DN475_c0_g1	gi|328701160|ref|XP_001949845.2|	37.02	2e-82	3.72211	0.0121492	1.23357	1.22035
api:100160721	UDP-glucuronosyltransferase 2C1-like	TRINITY_DN25466_c0_g1	gi|328701160|ref|XP_001949845.2|	33.91	1e-75	1.06665	1.25791	1.13442	-0.124507
api:107883129	UDP-glucuronosyltransferase 2B17-like	TRINITY_DN25331_c0_g2	gi|328706220|ref|XP_003243028.1|	36.17	7e-74	0.975202	0.763296	0.515635	-0.248821
api:100159558	UDP-glucuronosyltransferase 2B2-like	TRINITY_DN18727_c0_g2	gi|193690721|ref|XP_001948117.1|	50.53	3e-131	0.414466	-0.18643	-1.27006	-1.08459
api:100160324	UDP-glucuronosyltransferase 2C1-like	TRINITY_DN18727_c0_g2	gi|193690721|ref|XP_001948117.1|	50.53	3e-131	0.414466	-0.18643	-1.27006	-1.08459
api:100160634	UDP-glucuronosyltransferase 2C1-like	TRINITY_DN18727_c0_g2	gi|193690721|ref|XP_001948117.1|	50.53	3e-131	0.414466	-0.18643	-1.27006	-1.08459
api:100166164	UDP-glucuronosyltransferase 2A3-like	TRINITY_DN18727_c0_g2	gi|193690721|ref|XP_001948117.1|	50.53	3e-131	0.414466	-0.18643	-1.27006	-1.08459
api:100168798	UDP-glucuronosyltransferase 2B15-like	TRINITY_DN18727_c0_g2	gi|193690721|ref|XP_001948117.1|	50.53	3e-131	0.414466	-0.18643	-1.27006	-1.08459
api:100169313	UDP-glucuronosyltransferase 2B20	TRINITY_DN18727_c0_g2	gi|193690721|ref|XP_001948117.1|	50.53	3e-131	0.414466	-0.18643	-1.27006	-1.08459
api:103309591	UDP-glucuronosyltransferase 2B17-like	TRINITY_DN18727_c0_g2	gi|193690721|ref|XP_001948117.1|	50.53	3e-131	0.414466	-0.18643	-1.27006	-1.08459
api:100167788	glutathione S-transferase 1-1-like	TRINITY_DN19459_c0_g1	gi|83755202|gb|ABC46449.1|	56.67	2e-63	0.369639	-0.086473	-0.303928	-0.218411
api:100161606	UDP-glucuronosyltransferase 2B15	TRINITY_DN3527_c0_g1	gi|193690721|ref|XP_001948117.1|	44.84	2e-121	0.0645637	-0.546406	-1.24241	-0.696959
api:100168531	UDP-glucuronosyltransferase 2C1-like	TRINITY_DN3527_c0_g1	gi|193690721|ref|XP_001948117.1|	44.84	2e-121	0.0645637	-0.546406	-1.24241	-0.696959
api:100168987	UDP-glucuronosyltransferase 2B13	TRINITY_DN3527_c0_g1	gi|193690721|ref|XP_001948117.1|	44.84	2e-121	0.0645637	-0.546406	-1.24241	-0.696959
api:100572443	UDP-glucuronosyltransferase 2B2	TRINITY_DN3527_c0_g1	gi|193690721|ref|XP_001948117.1|	44.84	2e-121	0.0645637	-0.546406	-1.24241	-0.696959
api:100575419	glutathione S-transferase 1-1-like	TRINITY_DN22017_c1_g1	gi|514258346|gb|AGO46413.1|	65.73	9e-46	-0.0706648	-0.357377	-0.626866	-0.270443
api:103310342	glutathione S-transferase 1-1-like	TRINITY_DN22017_c1_g1	gi|514258346|gb|AGO46413.1|	65.73	9e-46	-0.0706648	-0.357377	-0.626866	-0.270443
api:100158795	UDP-glucuronosyltransferase 1-1-like	TRINITY_DN23600_c0_g1	gi|189236219|ref|XP_971626.2|	47.29	3e-132	-0.71512	-0.770344	-1.27101	-0.501616
api:100159463	UDP-glucuronosyltransferase 2B4	TRINITY_DN23600_c0_g1	gi|189236219|ref|XP_971626.2|	47.29	3e-132	-0.71512	-0.770344	-1.27101	-0.501616
api:100159691	UDP-glucuronosyltransferase 1-7C-like	TRINITY_DN23600_c0_g1	gi|189236219|ref|XP_971626.2|	47.29	3e-132	-0.71512	-0.770344	-1.27101	-0.501616
api:100160142	UDP-glucuronosyltransferase 1-7	TRINITY_DN23600_c0_g1	gi|189236219|ref|XP_971626.2|	47.29	3e-132	-0.71512	-0.770344	-1.27101	-0.501616
api:100160783	UDP-glucuronosyltransferase 2C1	TRINITY_DN23600_c0_g1	gi|189236219|ref|XP_971626.2|	47.29	3e-132	-0.71512	-0.770344	-1.27101	-0.501616
api:100161618	UDP-glucuronosyltransferase 2C1	TRINITY_DN23600_c0_g1	gi|189236219|ref|XP_971626.2|	47.29	3e-132	-0.71512	-0.770344	-1.27101	-0.501616
api:100161787	UDP-glucuronosyltransferase 2C1	TRINITY_DN23600_c0_g1	gi|189236219|ref|XP_971626.2|	47.29	3e-132	-0.71512	-0.770344	-1.27101	-0.501616
api:100163870	UDP-glucuronosyltransferase 2C1	TRINITY_DN23600_c0_g1	gi|189236219|ref|XP_971626.2|	47.29	3e-132	-0.71512	-0.770344	-1.27101	-0.501616
api:100168108	UDP-glucuronosyltransferase 2B15-like	TRINITY_DN23600_c0_g1	gi|189236219|ref|XP_971626.2|	47.29	3e-132	-0.71512	-0.770344	-1.27101	-0.501616
api:100169323	UDP-glucuronosyltransferase 2B15	TRINITY_DN23600_c0_g1	gi|189236219|ref|XP_971626.2|	47.29	3e-132	-0.71512	-0.770344	-1.27101	-0.501616
api:100169551	UDP-glucuronosyltransferase 2B14	TRINITY_DN23600_c0_g1	gi|189236219|ref|XP_971626.2|	47.29	3e-132	-0.71512	-0.770344	-1.27101	-0.501616
api:100572074	UDP-glucuronosyltransferase 2B20	TRINITY_DN23600_c0_g1	gi|189236219|ref|XP_971626.2|	47.29	3e-132	-0.71512	-0.770344	-1.27101	-0.501616
api:100573763	UDP-glucuronosyltransferase 2C1-like	TRINITY_DN23600_c0_g1	gi|189236219|ref|XP_971626.2|	47.29	3e-132	-0.71512	-0.770344	-1.27101	-0.501616
api:103308717	UDP-glucuronosyltransferase 2B2-like	TRINITY_DN23600_c0_g1	gi|189236219|ref|XP_971626.2|	47.29	3e-132	-0.71512	-0.770344	-1.27101	-0.501616
api:107885051	UDP-glucuronosyltransferase 1-7C-like	TRINITY_DN23600_c0_g1	gi|189236219|ref|XP_971626.2|	47.29	3e-132	-0.71512	-0.770344	-1.27101	-0.501616
api:100162688	UDP-glucuronosyltransferase 2B2	TRINITY_DN25659_c1_g1	gi|328697561|ref|XP_001948228.2|	37.07	7e-88	-1.07766	-1.3201	-2.07931	-0.760115
api:100169554	UDP-glucuronosyltransferase 1-1	TRINITY_DN2037_c0_g1	gi|328714616|ref|XP_001947708.2|	52.34	3e-61	-1.31897	-1.56061	-1.43637	0.125129
api:100165952	UDP-glucuronosyltransferase 2B15-like	TRINITY_DN24581_c0_g1	gi|193643610|ref|XP_001943715.1|	35.39	2e-83	-1.50119	-1.60809	-1.11926	0.487935
api:100572474	UDP-glucuronosyltransferase 1-5-like	TRINITY_DN2037_c0_g2	gi|328714616|ref|XP_001947708.2|	48.95	5e-64	-1.66388	-6.18366	-6.42644

## Sheet: Sheet10
api04391 Hippo signaling pathway - fly - Acyrthosiphon pisum (pea aphid) (37)		Transcript_ID	Gene_ID	% Identity	e-value	1D_Vs_2C	1D_Vs_3B	1D_Vs_4A	3B_Vs_4a
api:100159237	G1/S-specific cyclin-E	TRINITY_DN22218_c0_g1	gi|328697038|ref|XP_001945139.2|	38.51	1e-45	3.10754	3.72011	3.72551	0.00426729
api:103308056	protein eiger	TRINITY_DN21333_c0_g1	gi|328722309|ref|XP_003247539.1|	34.2	1e-34	2.80638	2.7878	2.28366	-0.505167
api:100160350	transcriptional enhancer factor TEF-1	TRINITY_DN19876_c0_g1	gi|363987164|dbj|BAL41704.1|	79.65	0	1.05873	1.44942	1.69903	0.248619
api:100162199	transcriptional coactivator YAP1	TRINITY_DN23545_c0_g1	gi|383847120|ref|XP_003699203.1|	51.5	2e-110	0.959532	1.26838	1.35243	0.083065
api:100164991	Wilms tumor protein 1-interacting protein	TRINITY_DN22734_c0_g1	gi|91085289|ref|XP_967989.1|	58.25	1e-132	0.941015	1.1663	1.24577	0.0784811
api:100168023	thyroid receptor-interacting protein 6-like	TRINITY_DN22734_c0_g1	gi|91085289|ref|XP_967989.1|	58.25	1e-132	0.941015	1.1663	1.24577	0.0784811
api:100575788	uncharacterized LOC100575788	TRINITY_DN20746_c0_g1	gi|328719866|ref|XP_003246883.1|	55.33	1e-96	0.850103	1.26749	2.02885	0.759813
api:100158829	MOB kinase activator-like 1	TRINITY_DN26125_c1_g1	gi|193627217|ref|XP_001951298.1|	79.17	6e-101	0.725211	0.628687	0.189136	-0.440509
api:100160461	MOB kinase activator-like 1	TRINITY_DN26125_c1_g1	gi|193627217|ref|XP_001951298.1|	79.17	6e-101	0.725211	0.628687	0.189136	-0.440509
api:100165784	protein expanded	TRINITY_DN16525_c0_g1	gi|242021654|ref|XP_002431259.1|	47.42	0	0.601885	0.746242	0.721035	-0.0261802
api:100167672	protein dachsous	TRINITY_DN26016_c0_g2	gi|189236209|ref|XP_971084.2|	58.53	0	0.573781	1.94995	2.78473	0.833752
api:100159900	Myo20; myosin 20	TRINITY_DN25159_c0_g1	gi|328712705|ref|XP_003244885.1|	68.3	0	0.530785	0.470676	1.22087	0.749228
api:100573941	myosin IA heavy chain-like	TRINITY_DN25159_c0_g1	gi|328712705|ref|XP_003244885.1|	68.3	0	0.530785	0.470676	1.22087	0.749228
api:100168313	lethal(2) giant larvae protein	TRINITY_DN25334_c0_g1	gi|328700529|ref|XP_001948718.2|	51.14	0	0.520129	0.714344	0.938762	0.223453
api:100168569	serine/threonine-protein kinase 3	TRINITY_DN24028_c0_g1	gi|328706800|ref|XP_001950941.2|	71.27	0	0.485765	0.520585	0.365581	-0.155967
api:100167980	homeobox protein homothorax	TRINITY_DN14911_c0_g1	gi|86515328|ref|NP_001034489.1|	75.93	7e-177	0.469837	0.938232	1.53821	0.598999
api:100169272	partitioning defective protein 6	TRINITY_DN25417_c0_g1	gi|193666982|ref|XP_001949198.1|	70.63	3e-102	0.43434	0.93446	1.12022	0.184788
api:100169090	protein phosphatase PP2A 55 kDa regulatory subunit	TRINITY_DN17936_c0_g1	gi|328783306|ref|XP_394082.3|	85.96	0	0.253349	0.459598	0.413368	-0.0471965
api:100166065	actin-42A-like	TRINITY_DN21141_c0_g1	gi|113255|sp|P18603.1|ACT4_ARTSX	98.87	2e-147	0.252284	0.536242	0.372086	-0.165113
api:100574272	actin-1	TRINITY_DN21141_c0_g1	gi|113255|sp|P18603.1|ACT4_ARTSX	98.87	2e-147	0.252284	0.536242	0.372086	-0.165113
api:100161542	serine/threonine-protein phosphatase 2A 65 kDa regulatory subunit A alpha isoform	TRINITY_DN16552_c0_g1	gi|307189141|gb|EFN73589.1|	85.52	0	0.236178	0.751461	0.753927	0.00150529
api:100161727	probable serine/threonine-protein phosphatase PP2A regulatory subunit	TRINITY_DN16552_c0_g1	gi|307189141|gb|EFN73589.1|	85.52	0	0.236178	0.751461	0.753927	0.00150529
api:100160959	protein crumbs	TRINITY_DN25515_c0_g1	gi|328709393|ref|XP_001950069.2|	30.18	2e-40	0.201965	0.606338	1.0643	0.456999
api:103309043	patj homolog	TRINITY_DN21589_c3_g1	gi|242008812|ref|XP_002425192.1|	66.39	0	0.0911633	0.276142	0.783292	0.506189
api:100159384	palmitoyltransferase ZDHHC18	TRINITY_DN21651_c0_g1	gi|189242404|ref|XP_968940.2|	61.53	0	0.0865772	0.576607	0.534117	-0.0435123
api:100161589	serine/threonine-protein kinase Warts	TRINITY_DN18455_c0_g1	gi|572267414|ref|XP_006611780.1|	83.81	0	-0.0694716	-0.375534	-0.0365498	0.33818
api:100168816	arginine-glutamic acid dipeptide repeats protein	TRINITY_DN19488_c0_g1	gi|340724938|ref|XP_003400835.1|	56.2	7e-68	-0.169139	0.05748	0.338015	0.279577
api:100165774	disks large 1 tumor suppressor protein	TRINITY_DN18650_c1_g3	gi|333033759|dbj|BAK23256.1|	81.73	3e-96	-0.204373	-1.88918	-0.287269	1.6012
api:100166812	disks large homolog 1	TRINITY_DN18650_c1_g3	gi|333033759|dbj|BAK23256.1|	81.73	3e-96	-0.204373	-1.88918	-0.287269	1.6012
api:100168892	protein kibra	TRINITY_DN25363_c0_g1	gi|328721992|ref|XP_003247452.1|	53.47	0	-0.280018	-0.0669683	0.237049	0.303061
api:100163276	stress-activated protein kinase JNK	TRINITY_DN20961_c0_g1	gi|307215507|gb|EFN90159.1|	81.24	0	-0.635516	-0.207453	0.31626	0.522759
api:100158931	MAGUK p55 subfamily member 5	TRINITY_DN19981_c0_g1	gi|189236143|ref|XP_974746.2|	52.94	0	-0.701387	-0.261921	0.427427	0.688394
api:100164239	myosin IA heavy chain-like	TRINITY_DN25235_c1_g2	gi|380013651|ref|XP_003690864.1|	55.39	0	-0.742822	-1.07563	-1.24229	-0.167615
api:100162071	protein Wnt-1	TRINITY_DN21801_c0_g1	gi|328698938|ref|XP_001946934.2|	55.71	5e-124	-0.757811	0.410787	1.09496	0.683165
api:100166344	PRKCI; atypical protein kinase C	TRINITY_DN22069_c0_g1	gi|170057419|ref|XP_001864475.1|	68.49	2e-20	-0.767017	-0.438028	-0.0247755	0.412312
api:100165785	inactivation-no-after-potential D protein	TRINITY_DN21969_c0_g1	gi|328708386|ref|XP_001942633.2|	27	8e-08	-1.51582	-1.69879	-1.38291	0.314981
api:100165348	ras association domain-containing protein 4	TRINITY_DN33290_c0_g1	gi|554524270|ref|XP_005857014.1|	66.07	9e-18				-0.408039

[truncated: 56 more sheets: Sheet11, Sheet12, Sheet13, Sheet14, Sheet15, Sheet16, Sheet17, Sheet18, Sheet19, Sheet20, Sheet21, Sheet22, Sheet23, Sheet24, Sheet25, Sheet26, Sheet27, Sheet28, Sheet29, Sheet30 …]
