# Supplementary material for: De novo characterization of Phenacoccus solenopsis transcriptome and analysis of gene expression profiling during development and hormone biosynthesis
Source: Sci Rep. 2018 May 15;8:7573. doi: 10.1038/s41598-018-25845-3 (PMC5954142; doi:10.1038/s41598-018-25845-3)
Supplement: Supplementary file 2 — Supplementary excel file 2 [file 41598_2018_25845_MOESM2_ESM.xlsx]

## Sheet: Sheet1
KEGG Pathway analysis	Annotated Transcripts	Percentage
Metabolic pathways	493	20.1636
Lysosome	60	2.45399
Carbon metabolism	154	6.29857
Pentose and glucuronate interconversions	43	1.75869
Pyrimidine metabolism	43	1.75869
MAPK signaling pathway	42	1.71779
Wnt signaling pathway	78	3.19018
Ascorbate and aldarate metabolism	38	1.55419
Drug metabolism - cytochrome P450	37	1.51329
Hippo signaling pathway	37	1.51329
Metabolism of xenobiotics by cytochrome P450	37	1.51329
Biosynthesis of amino acids	37	1.51329
Retinol metabolism	35	1.43149
FoxO signaling pathway	69	2.82209
Phosphatidylinositol signaling system	34	1.39059
Phagosome	33	1.34969
Fatty acid metabolism	31	1.26789
Glycolysis / Gluconeogenesis	60	2.45399
Glutathione metabolism	28	1.14519
Oxidative phosphorylation	27	1.10429
Ribosome	53	2.16769
Hedgehog signaling pathway	25	1.02249
Amino sugar and nucleotide sugar metabolism	48	1.96319
Glycosphingolipid biosynthesis	23	0.940695
Valine, leucine and isoleucine degradation	22	0.899796
Cysteine and methionine metabolism	21	0.858896
Arginine and proline metabolism	21	0.858896
Galactose metabolism	21	0.858896
Notch signaling pathway	21	0.858896
Starch and sucrose metabolism	19	0.777096
Pyruvate metabolism	18	0.736196
Fructose and mannose metabolism	18	0.736196
Sphingolipid metabolism	18	0.736196
ABC transporters	17	0.695297
Fatty acid degradation	16	0.654397
Other glycan degradation	16	0.654397
Fatty acid biosynthesis	15	0.613497
Tryptophan metabolism	15	0.613497
Proteasome	15	0.613497
Glycine, serine and threonine metabolism	15	0.613497
Pentose phosphate pathway	14	0.572597
Citrate cycle (TCA cycle)	14	0.572597
Glyoxylate and dicarboxylate metabolism		0
Glyoxylate and dicarboxylate metabolism	14	0.572597
Alanine, aspartate and glutamate metabolism	12	0.490798
beta-Alanine metabolism	12	0.490798
Glycosaminoglycan degradation	12	0.490798
Glycosphingolipid biosynthesis - globo and isoglobo series	11	0.449898
Hippo signaling pathway	11	0.449898
ECM-receptor interaction	11	0.449898
Butanoate metabolism	10	0.408998
Tyrosine metabolism	9	0.368098
Pantothenate and CoA biosynthesis	9	0.368098
Arachidonic acid metabolism	15	0.613497
Nicotinate and nicotinamide metabolism	7	0.286299
Histidine metabolism	7	0.286299
Phenylalanine metabolism	7	0.286299
Glycosaminoglycan biosynthesis - heparan sulfate / heparin	6	0.245399
Arginine biosynthesis	7	0.286299
Folate biosynthesis	5	0.204499
Biosynthesis of unsaturated fatty acids	9	0.368098
Phenylalanine, tyrosine and tryptophan biosynthesis	11	0.449898
Circadian rhythm	3	0.122699
Glycosphingolipid biosynthesis - lacto and neolacto serie	4	0.163599
Riboflavin metabolism	2	0.0817996
Lipoic acid metabolism	1	0.0408998
Lysine biosynthesis	1	0.0408998
mRNA surveillance pathway	51	2.08589
Peroxisome	49	2.00409
mTOR signaling pathway	43	1.75869
Endocytosis	66	2.69939
RNA transport	97	3.96728
Purine metabolism	62	2.53579
Pyrimidine metabolism	42	1.71779
