# Supplementary material for: De novo characterization of Phenacoccus solenopsis transcriptome and analysis of gene expression profiling during development and hormone biosynthesis
Source: Sci Rep. 2018 May 15;8:7573. doi: 10.1038/s41598-018-25845-3 (PMC5954142; doi:10.1038/s41598-018-25845-3)
Supplement: Supplementary file 3 — Supplementary excel file 3 [file 41598_2018_25845_MOESM3_ESM.xlsx]

## Sheet: EggI-vs-Second Instar
S5 Table. GO enrichment analysis in comparisons of EggI-vs-Second Instar.
Stage	GO_Term	GO_Class	GO_ID	Input number	P-Value	Corrected P-Value	TRINITY_ID	Database
EggI-vs-Second Instar.up	metabolic process	BP	GO:0008152	292	1.54185e-109	7.63372e-106	lcl|TRINITY_DN26145_c0_g4_i1|lcl|TRINITY_DN68244_c0_g1_i1|lcl|TRINITY_DN44032_c0_g1_i1|lcl|TRINITY_DN26145_c0_g1_i1|lcl|TRINITY_DN43906_c0_g2_i1|lcl|TRINITY_DN26853_c0_g1_i1|lcl|TRINITY_DN24371_c1_g1_i1|lcl|TRINITY_DN62490_c0_g1_i1|lcl|TRINITY_DN12560_c0_g1_i1|lcl|TRINITY_DN16608_c0_g1_i1|lcl|TRINITY_DN10482_c0_g1_i1|lcl|TRINITY_DN11837_c0_g1_i1|lcl|TRINITY_DN55006_c0_g1_i1|lcl|TRINITY_DN6552_c0_…	Gene Ontology
EggI-vs-Second Instar.up	organic substance metabolic process	BP	GO:0071704	280	3.26625e-100	8.08559e-97	lcl|TRINITY_DN26145_c0_g4_i1|lcl|TRINITY_DN68244_c0_g1_i1|lcl|TRINITY_DN44032_c0_g1_i1|lcl|TRINITY_DN26145_c0_g1_i1|lcl|TRINITY_DN43906_c0_g2_i1|lcl|TRINITY_DN26853_c0_g1_i1|lcl|TRINITY_DN62490_c0_g1_i1|lcl|TRINITY_DN12560_c0_g1_i1|lcl|TRINITY_DN16608_c0_g1_i1|lcl|TRINITY_DN10482_c0_g1_i1|lcl|TRINITY_DN11837_c0_g1_i1|lcl|TRINITY_DN55006_c0_g1_i1|lcl|TRINITY_DN6552_c0_g1_i1|lcl|TRINITY_DN73246_c0_…	Gene Ontology
EggI-vs-Second Instar.up	primary metabolic process	BP	GO:0044238	275	8.14665e-100	1.34447e-96	lcl|TRINITY_DN26145_c0_g4_i1|lcl|TRINITY_DN68244_c0_g1_i1|lcl|TRINITY_DN44032_c0_g1_i1|lcl|TRINITY_DN26145_c0_g1_i1|lcl|TRINITY_DN43906_c0_g2_i1|lcl|TRINITY_DN26853_c0_g1_i1|lcl|TRINITY_DN62490_c0_g1_i1|lcl|TRINITY_DN12560_c0_g1_i1|lcl|TRINITY_DN16608_c0_g1_i1|lcl|TRINITY_DN10482_c0_g1_i1|lcl|TRINITY_DN11837_c0_g1_i1|lcl|TRINITY_DN55006_c0_g1_i1|lcl|TRINITY_DN6552_c0_g1_i1|lcl|TRINITY_DN73246_c0_…	Gene Ontology
EggI-vs-Second Instar.up	cellular metabolic process	BP	GO:0044237	264	1.93812e-88	2.39891e-85	lcl|TRINITY_DN26145_c0_g4_i1|lcl|TRINITY_DN44032_c0_g1_i1|lcl|TRINITY_DN26145_c0_g1_i1|lcl|TRINITY_DN43906_c0_g2_i1|lcl|TRINITY_DN26853_c0_g1_i1|lcl|TRINITY_DN62490_c0_g1_i1|lcl|TRINITY_DN12560_c0_g1_i1|lcl|TRINITY_DN16608_c0_g1_i1|lcl|TRINITY_DN10482_c0_g1_i1|lcl|TRINITY_DN11837_c0_g1_i1|lcl|TRINITY_DN55006_c0_g1_i1|lcl|TRINITY_DN6552_c0_g1_i1|lcl|TRINITY_DN73246_c0_g1_i1|lcl|TRINITY_DN17597_c0_…	Gene Ontology
EggI-vs-Second Instar.up	cell	CC	GO:0005623	313	9.82799e-86	9.73167e-83	lcl|TRINITY_DN26145_c0_g4_i1|lcl|TRINITY_DN68244_c0_g1_i1|lcl|TRINITY_DN44032_c0_g1_i1|lcl|TRINITY_DN26145_c0_g1_i1|lcl|TRINITY_DN43906_c0_g2_i1|lcl|TRINITY_DN26853_c0_g1_i1|lcl|TRINITY_DN24371_c1_g1_i1|lcl|TRINITY_DN62490_c0_g1_i1|lcl|TRINITY_DN16608_c0_g1_i1|lcl|TRINITY_DN10482_c0_g1_i1|lcl|TRINITY_DN11837_c0_g1_i1|lcl|TRINITY_DN55006_c0_g1_i1|lcl|TRINITY_DN6552_c0_g1_i1|lcl|TRINITY_DN73246_c0_…	Gene Ontology
EggI-vs-Second Instar.up	cell part	CC	GO:0044464	311	1.06252e-83	8.76758e-81	lcl|TRINITY_DN26145_c0_g4_i1|lcl|TRINITY_DN68244_c0_g1_i1|lcl|TRINITY_DN44032_c0_g1_i1|lcl|TRINITY_DN26145_c0_g1_i1|lcl|TRINITY_DN43906_c0_g2_i1|lcl|TRINITY_DN26853_c0_g1_i1|lcl|TRINITY_DN24371_c1_g1_i1|lcl|TRINITY_DN62490_c0_g1_i1|lcl|TRINITY_DN16608_c0_g1_i1|lcl|TRINITY_DN10482_c0_g1_i1|lcl|TRINITY_DN11837_c0_g1_i1|lcl|TRINITY_DN55006_c0_g1_i1|lcl|TRINITY_DN6552_c0_g1_i1|lcl|TRINITY_DN73246_c0_…	Gene Ontology
EggI-vs-Second Instar.up	organelle	CC	GO:0043226	285	3.95315e-82	2.79601e-79	lcl|TRINITY_DN26145_c0_g4_i1|lcl|TRINITY_DN68244_c0_g1_i1|lcl|TRINITY_DN44032_c0_g1_i1|lcl|TRINITY_DN26145_c0_g1_i1|lcl|TRINITY_DN43906_c0_g2_i1|lcl|TRINITY_DN26853_c0_g1_i1|lcl|TRINITY_DN24371_c1_g1_i1|lcl|TRINITY_DN67709_c0_g1_i1|lcl|TRINITY_DN12560_c0_g1_i1|lcl|TRINITY_DN16608_c0_g1_i1|lcl|TRINITY_DN10482_c0_g1_i1|lcl|TRINITY_DN55006_c0_g1_i1|lcl|TRINITY_DN6552_c0_g1_i1|lcl|TRINITY_DN73246_c0_…	Gene Ontology
EggI-vs-Second Instar.up	cellular process	BP	GO:0009987	301	5.97386e-82	3.69707e-79	lcl|TRINITY_DN26145_c0_g4_i1|lcl|TRINITY_DN68244_c0_g1_i1|lcl|TRINITY_DN44032_c0_g1_i1|lcl|TRINITY_DN26145_c0_g1_i1|lcl|TRINITY_DN43906_c0_g2_i1|lcl|TRINITY_DN26853_c0_g1_i1|lcl|TRINITY_DN62490_c0_g1_i1|lcl|TRINITY_DN12560_c0_g1_i1|lcl|TRINITY_DN16608_c0_g1_i1|lcl|TRINITY_DN10482_c0_g1_i1|lcl|TRINITY_DN11837_c0_g1_i1|lcl|TRINITY_DN55006_c0_g1_i1|lcl|TRINITY_DN6552_c0_g1_i1|lcl|TRINITY_DN73246_c0_…	Gene Ontology
EggI-vs-Second Instar.up	intracellular part	CC	GO:0044424	291	8.61733e-82	4.74049e-79	lcl|TRINITY_DN26145_c0_g4_i1|lcl|TRINITY_DN68244_c0_g1_i1|lcl|TRINITY_DN44032_c0_g1_i1|lcl|TRINITY_DN26145_c0_g1_i1|lcl|TRINITY_DN43906_c0_g2_i1|lcl|TRINITY_DN26853_c0_g1_i1|lcl|TRINITY_DN24371_c1_g1_i1|lcl|TRINITY_DN62490_c0_g1_i1|lcl|TRINITY_DN16608_c0_g1_i1|lcl|TRINITY_DN10482_c0_g1_i1|lcl|TRINITY_DN11837_c0_g1_i1|lcl|TRINITY_DN55006_c0_g1_i1|lcl|TRINITY_DN6552_c0_g1_i1|lcl|TRINITY_DN73246_c0_…	Gene Ontology
EggI-vs-Second Instar.up	intracellular organelle	CC	GO:0043229	274	1.89414e-80	9.37788e-78	lcl|TRINITY_DN26145_c0_g4_i1|lcl|TRINITY_DN68244_c0_g1_i1|lcl|TRINITY_DN44032_c0_g1_i1|lcl|TRINITY_DN26145_c0_g1_i1|lcl|TRINITY_DN43906_c0_g2_i1|lcl|TRINITY_DN26853_c0_g1_i1|lcl|TRINITY_DN24371_c1_g1_i1|lcl|TRINITY_DN67709_c0_g1_i1|lcl|TRINITY_DN16608_c0_g1_i1|lcl|TRINITY_DN10482_c0_g1_i1|lcl|TRINITY_DN55006_c0_g1_i1|lcl|TRINITY_DN6552_c0_g1_i1|lcl|TRINITY_DN73246_c0_g1_i1|lcl|TRINITY_DN17597_c0_…	Gene Ontology
EggI-vs-Second Instar.up	membrane-bounded organelle	CC	GO:0043227	274	2.50003e-79	1.08019e-76	lcl|TRINITY_DN26145_c0_g4_i1|lcl|TRINITY_DN68244_c0_g1_i1|lcl|TRINITY_DN44032_c0_g1_i1|lcl|TRINITY_DN26145_c0_g1_i1|lcl|TRINITY_DN43906_c0_g2_i1|lcl|TRINITY_DN26853_c0_g1_i1|lcl|TRINITY_DN24371_c1_g1_i1|lcl|TRINITY_DN67709_c0_g1_i1|lcl|TRINITY_DN12560_c0_g1_i1|lcl|TRINITY_DN16608_c0_g1_i1|lcl|TRINITY_DN10482_c0_g1_i1|lcl|TRINITY_DN55006_c0_g1_i1|lcl|TRINITY_DN6552_c0_g1_i1|lcl|TRINITY_DN73246_c0_…	Gene Ontology
EggI-vs-Second Instar.up	macromolecule metabolic process	BP	GO:0043170	242	2.61812e-79	1.08019e-76	lcl|TRINITY_DN68244_c0_g1_i1|lcl|TRINITY_DN44032_c0_g1_i1|lcl|TRINITY_DN14658_c0_g1_i1|lcl|TRINITY_DN43906_c0_g2_i1|lcl|TRINITY_DN26853_c0_g1_i1|lcl|TRINITY_DN62490_c0_g1_i1|lcl|TRINITY_DN12560_c0_g1_i1|lcl|TRINITY_DN16608_c0_g1_i1|lcl|TRINITY_DN11837_c0_g1_i1|lcl|TRINITY_DN55006_c0_g1_i1|lcl|TRINITY_DN6552_c0_g1_i1|lcl|TRINITY_DN73246_c0_g1_i1|lcl|TRINITY_DN664_c0_g1_i1|lcl|TRINITY_DN24612_c7_g2…	Gene Ontology
EggI-vs-Second Instar.up	intracellular	CC	GO:0005622	291	6.38541e-79	2.43186e-76	lcl|TRINITY_DN26145_c0_g4_i1|lcl|TRINITY_DN68244_c0_g1_i1|lcl|TRINITY_DN44032_c0_g1_i1|lcl|TRINITY_DN26145_c0_g1_i1|lcl|TRINITY_DN43906_c0_g2_i1|lcl|TRINITY_DN26853_c0_g1_i1|lcl|TRINITY_DN24371_c1_g1_i1|lcl|TRINITY_DN62490_c0_g1_i1|lcl|TRINITY_DN16608_c0_g1_i1|lcl|TRINITY_DN10482_c0_g1_i1|lcl|TRINITY_DN11837_c0_g1_i1|lcl|TRINITY_DN55006_c0_g1_i1|lcl|TRINITY_DN6552_c0_g1_i1|lcl|TRINITY_DN73246_c0_…	Gene Ontology
EggI-vs-Second Instar.up	binding	MF	GO:0005488	290	8.57708e-77	3.03322e-74	lcl|TRINITY_DN26145_c0_g4_i1|lcl|TRINITY_DN68244_c0_g1_i1|lcl|TRINITY_DN44032_c0_g1_i1|lcl|TRINITY_DN26145_c0_g1_i1|lcl|TRINITY_DN43906_c0_g2_i1|lcl|TRINITY_DN26853_c0_g1_i1|lcl|TRINITY_DN24371_c1_g1_i1|lcl|TRINITY_DN18400_c0_g1_i1|lcl|TRINITY_DN12560_c0_g1_i1|lcl|TRINITY_DN16608_c0_g1_i1|lcl|TRINITY_DN10482_c0_g1_i1|lcl|TRINITY_DN55006_c0_g1_i1|lcl|TRINITY_DN6552_c0_g1_i1|lcl|TRINITY_DN73246_c0_…	Gene Ontology
EggI-vs-Second Instar.up	intracellular membrane-bounded organelle	CC	GO:0043231	256	4.27806e-73	1.41205e-70	lcl|TRINITY_DN26145_c0_g4_i1|lcl|TRINITY_DN68244_c0_g1_i1|lcl|TRINITY_DN44032_c0_g1_i1|lcl|TRINITY_DN26145_c0_g1_i1|lcl|TRINITY_DN43906_c0_g2_i1|lcl|TRINITY_DN26853_c0_g1_i1|lcl|TRINITY_DN24371_c1_g1_i1|lcl|TRINITY_DN67709_c0_g1_i1|lcl|TRINITY_DN16608_c0_g1_i1|lcl|TRINITY_DN10482_c0_g1_i1|lcl|TRINITY_DN55006_c0_g1_i1|lcl|TRINITY_DN6552_c0_g1_i1|lcl|TRINITY_DN73246_c0_g1_i1|lcl|TRINITY_DN17597_c0_…	Gene Ontology
EggI-vs-Second Instar.up	single-organism process	BP	GO:0044699	274	1.55449e-71	4.81018e-69	lcl|TRINITY_DN26145_c0_g4_i1|lcl|TRINITY_DN68244_c0_g1_i1|lcl|TRINITY_DN10482_c0_g1_i1|lcl|TRINITY_DN26145_c0_g1_i1|lcl|TRINITY_DN43906_c0_g2_i1|lcl|TRINITY_DN26853_c0_g1_i1|lcl|TRINITY_DN18400_c0_g1_i1|lcl|TRINITY_DN16608_c0_g1_i1|lcl|TRINITY_DN55006_c0_g1_i1|lcl|TRINITY_DN6552_c0_g1_i1|lcl|TRINITY_DN73246_c0_g1_i1|lcl|TRINITY_DN17597_c0_g2_i1|lcl|TRINITY_DN664_c0_g1_i1|lcl|TRINITY_DN19723_c0_g1…	Gene Ontology
EggI-vs-Second Instar.up	nitrogen compound metabolic process	BP	GO:0006807	207	5.10324e-71	1.48624e-68	lcl|TRINITY_DN26145_c0_g4_i1|lcl|TRINITY_DN44032_c0_g1_i1|lcl|TRINITY_DN26145_c0_g1_i1|lcl|TRINITY_DN43906_c0_g2_i1|lcl|TRINITY_DN26853_c0_g1_i1|lcl|TRINITY_DN16608_c0_g1_i1|lcl|TRINITY_DN10482_c0_g1_i1|lcl|TRINITY_DN55006_c0_g1_i1|lcl|TRINITY_DN6552_c0_g1_i1|lcl|TRINITY_DN73246_c0_g1_i1|lcl|TRINITY_DN664_c0_g1_i1|lcl|TRINITY_DN19723_c0_g1_i1|lcl|TRINITY_DN23390_c0_g3_i1|lcl|TRINITY_DN11605_c0_g2…	Gene Ontology
EggI-vs-Second Instar.up	organic cyclic compound metabolic process	BP	GO:1901360	195	1.22261e-69	3.36285e-67	lcl|TRINITY_DN26145_c0_g4_i1|lcl|TRINITY_DN44032_c0_g1_i1|lcl|TRINITY_DN26145_c0_g1_i1|lcl|TRINITY_DN43906_c0_g2_i1|lcl|TRINITY_DN26853_c0_g1_i1|lcl|TRINITY_DN16608_c0_g1_i1|lcl|TRINITY_DN55006_c0_g1_i1|lcl|TRINITY_DN6552_c0_g1_i1|lcl|TRINITY_DN73246_c0_g1_i1|lcl|TRINITY_DN17597_c0_g2_i1|lcl|TRINITY_DN664_c0_g1_i1|lcl|TRINITY_DN19723_c0_g1_i1|lcl|TRINITY_DN11605_c0_g2_i1|lcl|TRINITY_DN45261_c0_g1…	Gene Ontology
EggI-vs-Second Instar.up	cellular nitrogen compound metabolic process	BP	GO:0034641	199	3.81204e-69	9.93337e-67	lcl|TRINITY_DN26145_c0_g4_i1|lcl|TRINITY_DN44032_c0_g1_i1|lcl|TRINITY_DN26145_c0_g1_i1|lcl|TRINITY_DN43906_c0_g2_i1|lcl|TRINITY_DN26853_c0_g1_i1|lcl|TRINITY_DN16608_c0_g1_i1|lcl|TRINITY_DN55006_c0_g1_i1|lcl|TRINITY_DN6552_c0_g1_i1|lcl|TRINITY_DN73246_c0_g1_i1|lcl|TRINITY_DN664_c0_g1_i1|lcl|TRINITY_DN19723_c0_g1_i1|lcl|TRINITY_DN11605_c0_g2_i1|lcl|TRINITY_DN45261_c0_g1_i1|lcl|TRINITY_DN22798_c0_g1…	Gene Ontology
EggI-vs-Second Instar.up	intracellular organelle part	CC	GO:0044446	221	7.82402e-69	1.93684e-66	lcl|TRINITY_DN68244_c0_g1_i1|lcl|TRINITY_DN44032_c0_g1_i1|lcl|TRINITY_DN13649_c0_g2_i1|lcl|TRINITY_DN43906_c0_g2_i1|lcl|TRINITY_DN26853_c0_g1_i1|lcl|TRINITY_DN67709_c0_g1_i1|lcl|TRINITY_DN16608_c0_g1_i1|lcl|TRINITY_DN10482_c0_g1_i1|lcl|TRINITY_DN55006_c0_g1_i1|lcl|TRINITY_DN6552_c0_g1_i1|lcl|TRINITY_DN73246_c0_g1_i1|lcl|TRINITY_DN17597_c0_g2_i1|lcl|TRINITY_DN664_c0_g1_i1|lcl|TRINITY_DN19723_c0_g1…	Gene Ontology
EggI-vs-Second Instar.up	macromolecular complex	BP	GO:0032991	173	6.7254e-68	1.58559e-65	lcl|TRINITY_DN43906_c0_g2_i1|lcl|TRINITY_DN26853_c0_g1_i1|lcl|TRINITY_DN62490_c0_g1_i1|lcl|TRINITY_DN16608_c0_g1_i1|lcl|TRINITY_DN55006_c0_g1_i1|lcl|TRINITY_DN6552_c0_g1_i1|lcl|TRINITY_DN73246_c0_g1_i1|lcl|TRINITY_DN664_c0_g1_i1|lcl|TRINITY_DN19723_c0_g1_i1|lcl|TRINITY_DN23429_c0_g11_i1|lcl|TRINITY_DN20166_c0_g2_i1|lcl|TRINITY_DN45261_c0_g1_i1|lcl|TRINITY_DN30926_c0_g1_i1|lcl|TRINITY_DN19599_c0_g…	Gene Ontology
EggI-vs-Second Instar.up	organelle part	CC	GO:0044422	222	7.26295e-68	1.63449e-65	lcl|TRINITY_DN68244_c0_g1_i1|lcl|TRINITY_DN44032_c0_g1_i1|lcl|TRINITY_DN13649_c0_g2_i1|lcl|TRINITY_DN43906_c0_g2_i1|lcl|TRINITY_DN26853_c0_g1_i1|lcl|TRINITY_DN67709_c0_g1_i1|lcl|TRINITY_DN16608_c0_g1_i1|lcl|TRINITY_DN10482_c0_g1_i1|lcl|TRINITY_DN55006_c0_g1_i1|lcl|TRINITY_DN6552_c0_g1_i1|lcl|TRINITY_DN73246_c0_g1_i1|lcl|TRINITY_DN17597_c0_g2_i1|lcl|TRINITY_DN664_c0_g1_i1|lcl|TRINITY_DN19723_c0_g1…	Gene Ontology
EggI-vs-Second Instar.up	cellular macromolecule metabolic process	BP	GO:0044260	220	7.47991e-67	1.61013e-64	lcl|TRINITY_DN44032_c0_g1_i1|lcl|TRINITY_DN14658_c0_g1_i1|lcl|TRINITY_DN43906_c0_g2_i1|lcl|TRINITY_DN26853_c0_g1_i1|lcl|TRINITY_DN62490_c0_g1_i1|lcl|TRINITY_DN12560_c0_g1_i1|lcl|TRINITY_DN16608_c0_g1_i1|lcl|TRINITY_DN55006_c0_g1_i1|lcl|TRINITY_DN6552_c0_g1_i1|lcl|TRINITY_DN73246_c0_g1_i1|lcl|TRINITY_DN664_c0_g1_i1|lcl|TRINITY_DN19723_c0_g1_i1|lcl|TRINITY_DN14233_c0_g1_i1|lcl|TRINITY_DN23429_c0_g1…	Gene Ontology
EggI-vs-Second Instar.up	heterocycle metabolic process	BP	GO:0046483	187	1.71712e-65	3.54228e-63	lcl|TRINITY_DN26145_c0_g4_i1|lcl|TRINITY_DN44032_c0_g1_i1|lcl|TRINITY_DN26145_c0_g1_i1|lcl|TRINITY_DN43906_c0_g2_i1|lcl|TRINITY_DN26853_c0_g1_i1|lcl|TRINITY_DN16608_c0_g1_i1|lcl|TRINITY_DN55006_c0_g1_i1|lcl|TRINITY_DN6552_c0_g1_i1|lcl|TRINITY_DN73246_c0_g1_i1|lcl|TRINITY_DN664_c0_g1_i1|lcl|TRINITY_DN19723_c0_g1_i1|lcl|TRINITY_DN11605_c0_g2_i1|lcl|TRINITY_DN45261_c0_g1_i1|lcl|TRINITY_DN22798_c0_g1…	Gene Ontology
EggI-vs-Second Instar.up	nucleobase-containing compound metabolic process	BP	GO:0006139	185	2.48439e-65	4.92008e-63	lcl|TRINITY_DN26145_c0_g4_i1|lcl|TRINITY_DN44032_c0_g1_i1|lcl|TRINITY_DN26145_c0_g1_i1|lcl|TRINITY_DN43906_c0_g2_i1|lcl|TRINITY_DN26853_c0_g1_i1|lcl|TRINITY_DN16608_c0_g1_i1|lcl|TRINITY_DN55006_c0_g1_i1|lcl|TRINITY_DN6552_c0_g1_i1|lcl|TRINITY_DN73246_c0_g1_i1|lcl|TRINITY_DN664_c0_g1_i1|lcl|TRINITY_DN19723_c0_g1_i1|lcl|TRINITY_DN11605_c0_g2_i1|lcl|TRINITY_DN45261_c0_g1_i1|lcl|TRINITY_DN22798_c0_g1…	Gene Ontology
EggI-vs-Second Instar.up	extracellular region	CC	GO:0005576	167	2.95465e-65	5.62634e-63	lcl|TRINITY_DN26145_c0_g4_i1|lcl|TRINITY_DN10482_c0_g1_i1|lcl|TRINITY_DN26145_c0_g1_i1|lcl|TRINITY_DN43906_c0_g2_i1|lcl|TRINITY_DN26853_c0_g1_i1|lcl|TRINITY_DN12560_c0_g1_i1|lcl|TRINITY_DN6711_c0_g1_i1|lcl|TRINITY_DN73246_c0_g1_i1|lcl|TRINITY_DN664_c0_g1_i1|lcl|TRINITY_DN38191_c0_g1_i1|lcl|TRINITY_DN20166_c0_g2_i1|lcl|TRINITY_DN45261_c0_g1_i1|lcl|TRINITY_DN19599_c0_g1_i1|lcl|TRINITY_DN3124_c0_g2_…	Gene Ontology
EggI-vs-Second Instar.up	organic substance biosynthetic process	BP	GO:1901576	189	6.23331e-64	1.143e-61	lcl|TRINITY_DN26145_c0_g4_i1|lcl|TRINITY_DN44032_c0_g1_i1|lcl|TRINITY_DN26145_c0_g1_i1|lcl|TRINITY_DN43906_c0_g2_i1|lcl|TRINITY_DN26853_c0_g1_i1|lcl|TRINITY_DN16608_c0_g1_i1|lcl|TRINITY_DN55006_c0_g1_i1|lcl|TRINITY_DN6552_c0_g1_i1|lcl|TRINITY_DN73246_c0_g1_i1|lcl|TRINITY_DN17597_c0_g2_i1|lcl|TRINITY_DN664_c0_g1_i1|lcl|TRINITY_DN19723_c0_g1_i1|lcl|TRINITY_DN19957_c2_g1_i1|lcl|TRINITY_DN11605_c0_g2…	Gene Ontology
EggI-vs-Second Instar.up	biosynthetic process	BP	GO:0009058	190	1.18427e-63	2.09404e-61	lcl|TRINITY_DN26145_c0_g4_i1|lcl|TRINITY_DN44032_c0_g1_i1|lcl|TRINITY_DN26145_c0_g1_i1|lcl|TRINITY_DN43906_c0_g2_i1|lcl|TRINITY_DN26853_c0_g1_i1|lcl|TRINITY_DN16608_c0_g1_i1|lcl|TRINITY_DN55006_c0_g1_i1|lcl|TRINITY_DN6552_c0_g1_i1|lcl|TRINITY_DN73246_c0_g1_i1|lcl|TRINITY_DN17597_c0_g2_i1|lcl|TRINITY_DN664_c0_g1_i1|lcl|TRINITY_DN19723_c0_g1_i1|lcl|TRINITY_DN19957_c2_g1_i1|lcl|TRINITY_DN11605_c0_g2…	Gene Ontology
EggI-vs-Second Instar.up	protein metabolic process	BP	GO:0019538	177	1.32302e-63	2.25872e-61	lcl|TRINITY_DN13649_c0_g2_i1|lcl|TRINITY_DN43906_c0_g2_i1|lcl|TRINITY_DN62490_c0_g1_i1|lcl|TRINITY_DN12560_c0_g1_i1|lcl|TRINITY_DN16608_c0_g1_i1|lcl|TRINITY_DN55006_c0_g1_i1|lcl|TRINITY_DN6552_c0_g1_i1|lcl|TRINITY_DN73246_c0_g1_i1|lcl|TRINITY_DN664_c0_g1_i1|lcl|TRINITY_DN24612_c7_g2_i1|lcl|TRINITY_DN38191_c0_g1_i1|lcl|TRINITY_DN23429_c0_g11_i1|lcl|TRINITY_DN11605_c0_g2_i1|lcl|TRINITY_DN45261_c0_g…	Gene Ontology
EggI-vs-Second Instar.up	cellular biosynthetic process	BP	GO:0044249	187	1.66232e-63	2.74338e-61	lcl|TRINITY_DN26145_c0_g4_i1|lcl|TRINITY_DN44032_c0_g1_i1|lcl|TRINITY_DN26145_c0_g1_i1|lcl|TRINITY_DN43906_c0_g2_i1|lcl|TRINITY_DN26853_c0_g1_i1|lcl|TRINITY_DN16608_c0_g1_i1|lcl|TRINITY_DN55006_c0_g1_i1|lcl|TRINITY_DN6552_c0_g1_i1|lcl|TRINITY_DN73246_c0_g1_i1|lcl|TRINITY_DN664_c0_g1_i1|lcl|TRINITY_DN19723_c0_g1_i1|lcl|TRINITY_DN19957_c2_g1_i1|lcl|TRINITY_DN11605_c0_g2_i1|lcl|TRINITY_DN45261_c0_g1…	Gene Ontology
EggI-vs-Second Instar.up	cellular aromatic compound metabolic process	BP	GO:0006725	185	2.82e-63	4.50382e-61	lcl|TRINITY_DN26145_c0_g4_i1|lcl|TRINITY_DN44032_c0_g1_i1|lcl|TRINITY_DN26145_c0_g1_i1|lcl|TRINITY_DN43906_c0_g2_i1|lcl|TRINITY_DN26853_c0_g1_i1|lcl|TRINITY_DN16608_c0_g1_i1|lcl|TRINITY_DN55006_c0_g1_i1|lcl|TRINITY_DN6552_c0_g1_i1|lcl|TRINITY_DN73246_c0_g1_i1|lcl|TRINITY_DN664_c0_g1_i1|lcl|TRINITY_DN19723_c0_g1_i1|lcl|TRINITY_DN11605_c0_g2_i1|lcl|TRINITY_DN45261_c0_g1_i1|lcl|TRINITY_DN22798_c0_g1…	Gene Ontology
EggI-vs-Second Instar.up	extracellular region part	CC	GO:0044421	153	4.72317e-63	7.30763e-61	lcl|TRINITY_DN26145_c0_g4_i1|lcl|TRINITY_DN10482_c0_g1_i1|lcl|TRINITY_DN26145_c0_g1_i1|lcl|TRINITY_DN43906_c0_g2_i1|lcl|TRINITY_DN26853_c0_g1_i1|lcl|TRINITY_DN12560_c0_g1_i1|lcl|TRINITY_DN6711_c0_g1_i1|lcl|TRINITY_DN73246_c0_g1_i1|lcl|TRINITY_DN664_c0_g1_i1|lcl|TRINITY_DN38191_c0_g1_i1|lcl|TRINITY_DN20166_c0_g2_i1|lcl|TRINITY_DN45261_c0_g1_i1|lcl|TRINITY_DN19599_c0_g1_i1|lcl|TRINITY_DN3124_c0_g2_…	Gene Ontology
EggI-vs-Second Instar.up	macromolecule biosynthetic process	BP	GO:0009059	172	4.25607e-62	6.3854e-60	lcl|TRINITY_DN44032_c0_g1_i1|lcl|TRINITY_DN13649_c0_g2_i1|lcl|TRINITY_DN43906_c0_g2_i1|lcl|TRINITY_DN26853_c0_g1_i1|lcl|TRINITY_DN16608_c0_g1_i1|lcl|TRINITY_DN55006_c0_g1_i1|lcl|TRINITY_DN6552_c0_g1_i1|lcl|TRINITY_DN73246_c0_g1_i1|lcl|TRINITY_DN664_c0_g1_i1|lcl|TRINITY_DN19723_c0_g1_i1|lcl|TRINITY_DN20166_c0_g2_i1|lcl|TRINITY_DN45261_c0_g1_i1|lcl|TRINITY_DN22798_c0_g1_i1|lcl|TRINITY_DN30926_c0_g1…	Gene Ontology
EggI-vs-Second Instar.up	cellular nitrogen compound biosynthetic process	BP	GO:0044271	168	3.71107e-61	5.40397e-59	lcl|TRINITY_DN44032_c0_g1_i1|lcl|TRINITY_DN13649_c0_g2_i1|lcl|TRINITY_DN43906_c0_g2_i1|lcl|TRINITY_DN26853_c0_g1_i1|lcl|TRINITY_DN16608_c0_g1_i1|lcl|TRINITY_DN55006_c0_g1_i1|lcl|TRINITY_DN6552_c0_g1_i1|lcl|TRINITY_DN73246_c0_g1_i1|lcl|TRINITY_DN664_c0_g1_i1|lcl|TRINITY_DN19723_c0_g1_i1|lcl|TRINITY_DN11605_c0_g2_i1|lcl|TRINITY_DN45261_c0_g1_i1|lcl|TRINITY_DN22798_c0_g1_i1|lcl|TRINITY_DN30926_c0_g1…	Gene Ontology
EggI-vs-Second Instar.up	SRP-dependent cotranslational protein targeting to membrane	MF	GO:0006614	46	6.49786e-60	9.19168e-58	lcl|TRINITY_DN62216_c0_g1_i1|lcl|TRINITY_DN43906_c0_g2_i1|lcl|TRINITY_DN30926_c0_g1_i1|lcl|TRINITY_DN29561_c0_g1_i1|lcl|TRINITY_DN68244_c0_g1_i1|lcl|TRINITY_DN55006_c0_g1_i1|lcl|TRINITY_DN73246_c0_g1_i1|lcl|TRINITY_DN15114_c0_g2_i1|lcl|TRINITY_DN2658_c0_g1_i1|lcl|TRINITY_DN664_c0_g1_i1|lcl|TRINITY_DN5088_c0_g1_i1|lcl|TRINITY_DN55195_c0_g1_i1|lcl|TRINITY_DN66340_c0_g1_i1|lcl|TRINITY_DN35934_c0_g1_…	Gene Ontology
EggI-vs-Second Instar.up	cellular macromolecule biosynthetic process	BP	GO:0034645	166	3.30772e-59	4.54904e-57	lcl|TRINITY_DN44032_c0_g1_i1|lcl|TRINITY_DN13649_c0_g2_i1|lcl|TRINITY_DN43906_c0_g2_i1|lcl|TRINITY_DN26853_c0_g1_i1|lcl|TRINITY_DN16608_c0_g1_i1|lcl|TRINITY_DN55006_c0_g1_i1|lcl|TRINITY_DN6552_c0_g1_i1|lcl|TRINITY_DN73246_c0_g1_i1|lcl|TRINITY_DN664_c0_g1_i1|lcl|TRINITY_DN19723_c0_g1_i1|lcl|TRINITY_DN20166_c0_g2_i1|lcl|TRINITY_DN45261_c0_g1_i1|lcl|TRINITY_DN22798_c0_g1_i1|lcl|TRINITY_DN30926_c0_g1…	Gene Ontology
EggI-vs-Second Instar.up	organic cyclic compound biosynthetic process	BP	GO:1901362	159	4.97027e-59	6.65076e-57	lcl|TRINITY_DN44032_c0_g1_i1|lcl|TRINITY_DN43906_c0_g2_i1|lcl|TRINITY_DN26853_c0_g1_i1|lcl|TRINITY_DN16608_c0_g1_i1|lcl|TRINITY_DN55006_c0_g1_i1|lcl|TRINITY_DN6552_c0_g1_i1|lcl|TRINITY_DN73246_c0_g1_i1|lcl|TRINITY_DN664_c0_g1_i1|lcl|TRINITY_DN19723_c0_g1_i1|lcl|TRINITY_DN20166_c0_g2_i1|lcl|TRINITY_DN45261_c0_g1_i1|lcl|TRINITY_DN22798_c0_g1_i1|lcl|TRINITY_DN30926_c0_g1_i1|lcl|TRINITY_DN71072_c0_g1…	Gene Ontology
EggI-vs-Second Instar.up	protein targeting to ER	MF	GO:0045047	46	6.32116e-59	8.23581e-57	lcl|TRINITY_DN62216_c0_g1_i1|lcl|TRINITY_DN43906_c0_g2_i1|lcl|TRINITY_DN30926_c0_g1_i1|lcl|TRINITY_DN29561_c0_g1_i1|lcl|TRINITY_DN68244_c0_g1_i1|lcl|TRINITY_DN55006_c0_g1_i1|lcl|TRINITY_DN73246_c0_g1_i1|lcl|TRINITY_DN15114_c0_g2_i1|lcl|TRINITY_DN2658_c0_g1_i1|lcl|TRINITY_DN664_c0_g1_i1|lcl|TRINITY_DN5088_c0_g1_i1|lcl|TRINITY_DN55195_c0_g1_i1|lcl|TRINITY_DN66340_c0_g1_i1|lcl|TRINITY_DN35934_c0_g1_…	Gene Ontology
EggI-vs-Second Instar.up	nucleobase-containing compound biosynthetic process	BP	GO:0034654	156	8.77383e-59	1.11383e-56	lcl|TRINITY_DN44032_c0_g1_i1|lcl|TRINITY_DN43906_c0_g2_i1|lcl|TRINITY_DN26853_c0_g1_i1|lcl|TRINITY_DN16608_c0_g1_i1|lcl|TRINITY_DN55006_c0_g1_i1|lcl|TRINITY_DN6552_c0_g1_i1|lcl|TRINITY_DN73246_c0_g1_i1|lcl|TRINITY_DN664_c0_g1_i1|lcl|TRINITY_DN19723_c0_g1_i1|lcl|TRINITY_DN20166_c0_g2_i1|lcl|TRINITY_DN45261_c0_g1_i1|lcl|TRINITY_DN22798_c0_g1_i1|lcl|TRINITY_DN30926_c0_g1_i1|lcl|TRINITY_DN71072_c0_g1…	Gene Ontology
EggI-vs-Second Instar.up	cotranslational protein targeting to membrane	MF	GO:0006613	46	9.13231e-59	1.13035e-56	lcl|TRINITY_DN62216_c0_g1_i1|lcl|TRINITY_DN43906_c0_g2_i1|lcl|TRINITY_DN30926_c0_g1_i1|lcl|TRINITY_DN29561_c0_g1_i1|lcl|TRINITY_DN68244_c0_g1_i1|lcl|TRINITY_DN55006_c0_g1_i1|lcl|TRINITY_DN73246_c0_g1_i1|lcl|TRINITY_DN15114_c0_g2_i1|lcl|TRINITY_DN2658_c0_g1_i1|lcl|TRINITY_DN664_c0_g1_i1|lcl|TRINITY_DN5088_c0_g1_i1|lcl|TRINITY_DN55195_c0_g1_i1|lcl|TRINITY_DN66340_c0_g1_i1|lcl|TRINITY_DN35934_c0_g1_…	Gene Ontology
EggI-vs-Second Instar.up	establishment of protein localization to endoplasmic reticulum	MF	GO:0072599	46	2.70403e-58	3.26529e-56	lcl|TRINITY_DN62216_c0_g1_i1|lcl|TRINITY_DN43906_c0_g2_i1|lcl|TRINITY_DN30926_c0_g1_i1|lcl|TRINITY_DN29561_c0_g1_i1|lcl|TRINITY_DN68244_c0_g1_i1|lcl|TRINITY_DN55006_c0_g1_i1|lcl|TRINITY_DN73246_c0_g1_i1|lcl|TRINITY_DN15114_c0_g2_i1|lcl|TRINITY_DN2658_c0_g1_i1|lcl|TRINITY_DN664_c0_g1_i1|lcl|TRINITY_DN5088_c0_g1_i1|lcl|TRINITY_DN55195_c0_g1_i1|lcl|TRINITY_DN66340_c0_g1_i1|lcl|TRINITY_DN35934_c0_g1_…	Gene Ontology
EggI-vs-Second Instar.up	heterocycle biosynthetic process	BP	GO:0018130	156	4.47602e-58	5.27638e-56	lcl|TRINITY_DN44032_c0_g1_i1|lcl|TRINITY_DN43906_c0_g2_i1|lcl|TRINITY_DN26853_c0_g1_i1|lcl|TRINITY_DN16608_c0_g1_i1|lcl|TRINITY_DN55006_c0_g1_i1|lcl|TRINITY_DN6552_c0_g1_i1|lcl|TRINITY_DN73246_c0_g1_i1|lcl|TRINITY_DN664_c0_g1_i1|lcl|TRINITY_DN19723_c0_g1_i1|lcl|TRINITY_DN20166_c0_g2_i1|lcl|TRINITY_DN45261_c0_g1_i1|lcl|TRINITY_DN22798_c0_g1_i1|lcl|TRINITY_DN30926_c0_g1_i1|lcl|TRINITY_DN71072_c0_g1…	Gene Ontology
EggI-vs-Second Instar.up	aromatic compound biosynthetic process	BP	GO:0019438	156	6.65133e-58	7.65831e-56	lcl|TRINITY_DN44032_c0_g1_i1|lcl|TRINITY_DN43906_c0_g2_i1|lcl|TRINITY_DN26853_c0_g1_i1|lcl|TRINITY_DN16608_c0_g1_i1|lcl|TRINITY_DN55006_c0_g1_i1|lcl|TRINITY_DN6552_c0_g1_i1|lcl|TRINITY_DN73246_c0_g1_i1|lcl|TRINITY_DN664_c0_g1_i1|lcl|TRINITY_DN19723_c0_g1_i1|lcl|TRINITY_DN20166_c0_g2_i1|lcl|TRINITY_DN45261_c0_g1_i1|lcl|TRINITY_DN22798_c0_g1_i1|lcl|TRINITY_DN30926_c0_g1_i1|lcl|TRINITY_DN71072_c0_g1…	Gene Ontology
EggI-vs-Second Instar.up	cytosolic ribosome	CC	GO:0022626	46	1.55806e-57	1.75317e-55	lcl|TRINITY_DN62216_c0_g1_i1|lcl|TRINITY_DN43906_c0_g2_i1|lcl|TRINITY_DN30926_c0_g1_i1|lcl|TRINITY_DN29561_c0_g1_i1|lcl|TRINITY_DN68244_c0_g1_i1|lcl|TRINITY_DN55006_c0_g1_i1|lcl|TRINITY_DN73246_c0_g1_i1|lcl|TRINITY_DN15114_c0_g2_i1|lcl|TRINITY_DN2658_c0_g1_i1|lcl|TRINITY_DN664_c0_g1_i1|lcl|TRINITY_DN5088_c0_g1_i1|lcl|TRINITY_DN55195_c0_g1_i1|lcl|TRINITY_DN66340_c0_g1_i1|lcl|TRINITY_DN35934_c0_g1_…	Gene Ontology
EggI-vs-Second Instar.up	extracellular exosome	CC	GO:0070062	128	2.03949e-57	2.24389e-55	lcl|TRINITY_DN26145_c0_g4_i1|lcl|TRINITY_DN10482_c0_g1_i1|lcl|TRINITY_DN26145_c0_g1_i1|lcl|TRINITY_DN43906_c0_g2_i1|lcl|TRINITY_DN26853_c0_g1_i1|lcl|TRINITY_DN12560_c0_g1_i1|lcl|TRINITY_DN55006_c0_g1_i1|lcl|TRINITY_DN73246_c0_g1_i1|lcl|TRINITY_DN664_c0_g1_i1|lcl|TRINITY_DN38191_c0_g1_i1|lcl|TRINITY_DN20166_c0_g2_i1|lcl|TRINITY_DN45261_c0_g1_i1|lcl|TRINITY_DN19599_c0_g1_i1|lcl|TRINITY_DN3124_c0_g2…	Gene Ontology
EggI-vs-Second Instar.up	nuclear-transcribed mRNA catabolic process, nonsense-mediated decay	BP	GO:0000184	47	2.14987e-57	2.31391e-55	lcl|TRINITY_DN62216_c0_g1_i1|lcl|TRINITY_DN43906_c0_g2_i1|lcl|TRINITY_DN30926_c0_g1_i1|lcl|TRINITY_DN29561_c0_g1_i1|lcl|TRINITY_DN68244_c0_g1_i1|lcl|TRINITY_DN55006_c0_g1_i1|lcl|TRINITY_DN73246_c0_g1_i1|lcl|TRINITY_DN15114_c0_g2_i1|lcl|TRINITY_DN2658_c0_g1_i1|lcl|TRINITY_DN664_c0_g1_i1|lcl|TRINITY_DN5088_c0_g1_i1|lcl|TRINITY_DN55195_c0_g1_i1|lcl|TRINITY_DN66340_c0_g1_i1|lcl|TRINITY_DN35934_c0_g1_…	Gene Ontology
EggI-vs-Second Instar.up	RNA biosynthetic process	BP	GO:0032774	147	2.2501e-57	2.37027e-55	lcl|TRINITY_DN44032_c0_g1_i1|lcl|TRINITY_DN43906_c0_g2_i1|lcl|TRINITY_DN26853_c0_g1_i1|lcl|TRINITY_DN16608_c0_g1_i1|lcl|TRINITY_DN55006_c0_g1_i1|lcl|TRINITY_DN6552_c0_g1_i1|lcl|TRINITY_DN73246_c0_g1_i1|lcl|TRINITY_DN664_c0_g1_i1|lcl|TRINITY_DN19723_c0_g1_i1|lcl|TRINITY_DN20166_c0_g2_i1|lcl|TRINITY_DN45261_c0_g1_i1|lcl|TRINITY_DN22798_c0_g1_i1|lcl|TRINITY_DN30926_c0_g1_i1|lcl|TRINITY_DN71072_c0_g1…	Gene Ontology
EggI-vs-Second Instar.up	nucleic acid metabolic process	BP	GO:0090304	166	2.61542e-57	2.6977e-55	lcl|TRINITY_DN44032_c0_g1_i1|lcl|TRINITY_DN14658_c0_g1_i1|lcl|TRINITY_DN43906_c0_g2_i1|lcl|TRINITY_DN26853_c0_g1_i1|lcl|TRINITY_DN16608_c0_g1_i1|lcl|TRINITY_DN55006_c0_g1_i1|lcl|TRINITY_DN6552_c0_g1_i1|lcl|TRINITY_DN73246_c0_g1_i1|lcl|TRINITY_DN664_c0_g1_i1|lcl|TRINITY_DN19723_c0_g1_i1|lcl|TRINITY_DN20166_c0_g2_i1|lcl|TRINITY_DN45261_c0_g1_i1|lcl|TRINITY_DN22798_c0_g1_i1|lcl|TRINITY_DN30926_c0_g1…	Gene Ontology
EggI-vs-Second Instar.up	extracellular vesicle	CC	GO:1903561	128	3.41859e-57	3.45417e-55	lcl|TRINITY_DN26145_c0_g4_i1|lcl|TRINITY_DN10482_c0_g1_i1|lcl|TRINITY_DN26145_c0_g1_i1|lcl|TRINITY_DN43906_c0_g2_i1|lcl|TRINITY_DN26853_c0_g1_i1|lcl|TRINITY_DN12560_c0_g1_i1|lcl|TRINITY_DN55006_c0_g1_i1|lcl|TRINITY_DN73246_c0_g1_i1|lcl|TRINITY_DN664_c0_g1_i1|lcl|TRINITY_DN38191_c0_g1_i1|lcl|TRINITY_DN20166_c0_g2_i1|lcl|TRINITY_DN45261_c0_g1_i1|lcl|TRINITY_DN19599_c0_g1_i1|lcl|TRINITY_DN3124_c0_g2…	Gene Ontology
EggI-vs-Second Instar.up	extracellular organelle	CC	GO:0043230	128	3.55675e-57	3.52189e-55	lcl|TRINITY_DN26145_c0_g4_i1|lcl|TRINITY_DN10482_c0_g1_i1|lcl|TRINITY_DN26145_c0_g1_i1|lcl|TRINITY_DN43906_c0_g2_i1|lcl|TRINITY_DN26853_c0_g1_i1|lcl|TRINITY_DN12560_c0_g1_i1|lcl|TRINITY_DN55006_c0_g1_i1|lcl|TRINITY_DN73246_c0_g1_i1|lcl|TRINITY_DN664_c0_g1_i1|lcl|TRINITY_DN38191_c0_g1_i1|lcl|TRINITY_DN20166_c0_g2_i1|lcl|TRINITY_DN45261_c0_g1_i1|lcl|TRINITY_DN19599_c0_g1_i1|lcl|TRINITY_DN3124_c0_g2…	Gene Ontology
EggI-vs-Second Instar.up	membrane-bounded vesicle	CC	GO:0031988	142	5.36246e-57	5.20579e-55	lcl|TRINITY_DN26145_c0_g4_i1|lcl|TRINITY_DN10482_c0_g1_i1|lcl|TRINITY_DN26145_c0_g1_i1|lcl|TRINITY_DN43906_c0_g2_i1|lcl|TRINITY_DN26853_c0_g1_i1|lcl|TRINITY_DN12560_c0_g1_i1|lcl|TRINITY_DN55006_c0_g1_i1|lcl|TRINITY_DN73246_c0_g1_i1|lcl|TRINITY_DN664_c0_g1_i1|lcl|TRINITY_DN38191_c0_g1_i1|lcl|TRINITY_DN20166_c0_g2_i1|lcl|TRINITY_DN45261_c0_g1_i1|lcl|TRINITY_DN19599_c0_g1_i1|lcl|TRINITY_DN3124_c0_g2…	Gene Ontology
EggI-vs-Second Instar.up	intracellular non-membrane-bounded organelle	CC	GO:0043232	147	6.56701e-57	6.13458e-55	lcl|TRINITY_DN44032_c0_g1_i1|lcl|TRINITY_DN13649_c0_g2_i1|lcl|TRINITY_DN43906_c0_g2_i1|lcl|TRINITY_DN26853_c0_g1_i1|lcl|TRINITY_DN16608_c0_g1_i1|lcl|TRINITY_DN55006_c0_g1_i1|lcl|TRINITY_DN6552_c0_g1_i1|lcl|TRINITY_DN73246_c0_g1_i1|lcl|TRINITY_DN664_c0_g1_i1|lcl|TRINITY_DN20166_c0_g2_i1|lcl|TRINITY_DN45261_c0_g1_i1|lcl|TRINITY_DN30926_c0_g1_i1|lcl|TRINITY_DN71072_c0_g1_i1|lcl|TRINITY_DN53985_c0_g1…	Gene Ontology
EggI-vs-Second Instar.up	non-membrane-bounded organelle	CC	GO:0043228	147	6.56701e-57	6.13458e-55	lcl|TRINITY_DN44032_c0_g1_i1|lcl|TRINITY_DN13649_c0_g2_i1|lcl|TRINITY_DN43906_c0_g2_i1|lcl|TRINITY_DN26853_c0_g1_i1|lcl|TRINITY_DN16608_c0_g1_i1|lcl|TRINITY_DN55006_c0_g1_i1|lcl|TRINITY_DN6552_c0_g1_i1|lcl|TRINITY_DN73246_c0_g1_i1|lcl|TRINITY_DN664_c0_g1_i1|lcl|TRINITY_DN20166_c0_g2_i1|lcl|TRINITY_DN45261_c0_g1_i1|lcl|TRINITY_DN30926_c0_g1_i1|lcl|TRINITY_DN71072_c0_g1_i1|lcl|TRINITY_DN53985_c0_g1…	Gene Ontology
EggI-vs-Second Instar.up	vesicle	CC	GO:0031982	144	9.52589e-57	8.73383e-55	lcl|TRINITY_DN26145_c0_g4_i1|lcl|TRINITY_DN10482_c0_g1_i1|lcl|TRINITY_DN26145_c0_g1_i1|lcl|TRINITY_DN43906_c0_g2_i1|lcl|TRINITY_DN26853_c0_g1_i1|lcl|TRINITY_DN12560_c0_g1_i1|lcl|TRINITY_DN55006_c0_g1_i1|lcl|TRINITY_DN73246_c0_g1_i1|lcl|TRINITY_DN664_c0_g1_i1|lcl|TRINITY_DN38191_c0_g1_i1|lcl|TRINITY_DN20166_c0_g2_i1|lcl|TRINITY_DN45261_c0_g1_i1|lcl|TRINITY_DN19599_c0_g1_i1|lcl|TRINITY_DN3124_c0_g2…	Gene Ontology
EggI-vs-Second Instar.up	gene expression	BP	GO:0010467	168	1.91665e-56	1.72533e-54	lcl|TRINITY_DN44032_c0_g1_i1|lcl|TRINITY_DN13649_c0_g2_i1|lcl|TRINITY_DN43906_c0_g2_i1|lcl|TRINITY_DN26853_c0_g1_i1|lcl|TRINITY_DN16608_c0_g1_i1|lcl|TRINITY_DN55006_c0_g1_i1|lcl|TRINITY_DN6552_c0_g1_i1|lcl|TRINITY_DN73246_c0_g1_i1|lcl|TRINITY_DN664_c0_g1_i1|lcl|TRINITY_DN19723_c0_g1_i1|lcl|TRINITY_DN20166_c0_g2_i1|lcl|TRINITY_DN45261_c0_g1_i1|lcl|TRINITY_DN22798_c0_g1_i1|lcl|TRINITY_DN30926_c0_g1…	Gene Ontology
EggI-vs-Second Instar.up	ribosomal subunit	CC	GO:0044391	49	7.84528e-56	6.93607e-54	lcl|TRINITY_DN62216_c0_g1_i1|lcl|TRINITY_DN43906_c0_g2_i1|lcl|TRINITY_DN30926_c0_g1_i1|lcl|TRINITY_DN29561_c0_g1_i1|lcl|TRINITY_DN68244_c0_g1_i1|lcl|TRINITY_DN13695_c0_g2_i1|lcl|TRINITY_DN55006_c0_g1_i1|lcl|TRINITY_DN73246_c0_g1_i1|lcl|TRINITY_DN15114_c0_g2_i1|lcl|TRINITY_DN2658_c0_g1_i1|lcl|TRINITY_DN664_c0_g1_i1|lcl|TRINITY_DN5088_c0_g1_i1|lcl|TRINITY_DN55195_c0_g1_i1|lcl|TRINITY_DN66340_c0_g1_…	Gene Ontology
EggI-vs-Second Instar.up	single-organism cellular process	BP	GO:0044763	243	8.49035e-56	7.37469e-54	lcl|TRINITY_DN26145_c0_g4_i1|lcl|TRINITY_DN10482_c0_g1_i1|lcl|TRINITY_DN26145_c0_g1_i1|lcl|TRINITY_DN43906_c0_g2_i1|lcl|TRINITY_DN26853_c0_g1_i1|lcl|TRINITY_DN67709_c0_g1_i1|lcl|TRINITY_DN16608_c0_g1_i1|lcl|TRINITY_DN55006_c0_g1_i1|lcl|TRINITY_DN6552_c0_g1_i1|lcl|TRINITY_DN73246_c0_g1_i1|lcl|TRINITY_DN17597_c0_g2_i1|lcl|TRINITY_DN664_c0_g1_i1|lcl|TRINITY_DN19723_c0_g1_i1|lcl|TRINITY_DN19957_c2_g1…	Gene Ontology
EggI-vs-Second Instar.up	protein localization to endoplasmic reticulum	BP	GO:0070972	46	1.48852e-55	1.27063e-53	lcl|TRINITY_DN62216_c0_g1_i1|lcl|TRINITY_DN43906_c0_g2_i1|lcl|TRINITY_DN30926_c0_g1_i1|lcl|TRINITY_DN29561_c0_g1_i1|lcl|TRINITY_DN68244_c0_g1_i1|lcl|TRINITY_DN55006_c0_g1_i1|lcl|TRINITY_DN73246_c0_g1_i1|lcl|TRINITY_DN15114_c0_g2_i1|lcl|TRINITY_DN2658_c0_g1_i1|lcl|TRINITY_DN664_c0_g1_i1|lcl|TRINITY_DN5088_c0_g1_i1|lcl|TRINITY_DN55195_c0_g1_i1|lcl|TRINITY_DN66340_c0_g1_i1|lcl|TRINITY_DN35934_c0_g1_…	Gene Ontology
EggI-vs-Second Instar.up	nucleus	CC	GO:0005634	189	2.6401e-55	2.21545e-53	lcl|TRINITY_DN26145_c0_g4_i1|lcl|TRINITY_DN68244_c0_g1_i1|lcl|TRINITY_DN44032_c0_g1_i1|lcl|TRINITY_DN26145_c0_g1_i1|lcl|TRINITY_DN43906_c0_g2_i1|lcl|TRINITY_DN26853_c0_g1_i1|lcl|TRINITY_DN16608_c0_g1_i1|lcl|TRINITY_DN55006_c0_g1_i1|lcl|TRINITY_DN6552_c0_g1_i1|lcl|TRINITY_DN73246_c0_g1_i1|lcl|TRINITY_DN664_c0_g1_i1|lcl|TRINITY_DN38191_c0_g1_i1|lcl|TRINITY_DN23429_c0_g11_i1|lcl|TRINITY_DN20166_c0_g…	Gene Ontology
EggI-vs-Second Instar.up	viral gene expression	BP	GO:0019080	50	3.14676e-54	2.5966e-52	lcl|TRINITY_DN62216_c0_g1_i1|lcl|TRINITY_DN4960_c0_g1_i1|lcl|TRINITY_DN43906_c0_g2_i1|lcl|TRINITY_DN30926_c0_g1_i1|lcl|TRINITY_DN29561_c0_g1_i1|lcl|TRINITY_DN68244_c0_g1_i1|lcl|TRINITY_DN55006_c0_g1_i1|lcl|TRINITY_DN73246_c0_g1_i1|lcl|TRINITY_DN15114_c0_g2_i1|lcl|TRINITY_DN2658_c0_g1_i1|lcl|TRINITY_DN664_c0_g1_i1|lcl|TRINITY_DN5088_c0_g1_i1|lcl|TRINITY_DN55195_c0_g1_i1|lcl|TRINITY_DN66340_c0_g1_i…	Gene Ontology
EggI-vs-Second Instar.up	viral transcription	BP	GO:0019083	49	6.99335e-54	5.67608e-52	lcl|TRINITY_DN62216_c0_g1_i1|lcl|TRINITY_DN4960_c0_g1_i1|lcl|TRINITY_DN43906_c0_g2_i1|lcl|TRINITY_DN30926_c0_g1_i1|lcl|TRINITY_DN29561_c0_g1_i1|lcl|TRINITY_DN68244_c0_g1_i1|lcl|TRINITY_DN55006_c0_g1_i1|lcl|TRINITY_DN73246_c0_g1_i1|lcl|TRINITY_DN15114_c0_g2_i1|lcl|TRINITY_DN2658_c0_g1_i1|lcl|TRINITY_DN664_c0_g1_i1|lcl|TRINITY_DN5088_c0_g1_i1|lcl|TRINITY_DN55195_c0_g1_i1|lcl|TRINITY_DN66340_c0_g1_i…	Gene Ontology
EggI-vs-Second Instar.up	cellular component organization or biogenesis	BP	GO:0071840	176	1.7006e-53	1.35801e-51	lcl|TRINITY_DN14658_c0_g1_i1|lcl|TRINITY_DN43906_c0_g2_i1|lcl|TRINITY_DN26853_c0_g1_i1|lcl|TRINITY_DN16608_c0_g1_i1|lcl|TRINITY_DN55006_c0_g1_i1|lcl|TRINITY_DN6552_c0_g1_i1|lcl|TRINITY_DN73246_c0_g1_i1|lcl|TRINITY_DN664_c0_g1_i1|lcl|TRINITY_DN38191_c0_g1_i1|lcl|TRINITY_DN23429_c0_g11_i1|lcl|TRINITY_DN20166_c0_g2_i1|lcl|TRINITY_DN45261_c0_g1_i1|lcl|TRINITY_DN30926_c0_g1_i1|lcl|TRINITY_DN19599_c0_g…	Gene Ontology
EggI-vs-Second Instar.up	RNA metabolic process	BP	GO:0016070	153	5.44936e-53	4.2825e-51	lcl|TRINITY_DN44032_c0_g1_i1|lcl|TRINITY_DN43906_c0_g2_i1|lcl|TRINITY_DN26853_c0_g1_i1|lcl|TRINITY_DN16608_c0_g1_i1|lcl|TRINITY_DN55006_c0_g1_i1|lcl|TRINITY_DN6552_c0_g1_i1|lcl|TRINITY_DN73246_c0_g1_i1|lcl|TRINITY_DN664_c0_g1_i1|lcl|TRINITY_DN19723_c0_g1_i1|lcl|TRINITY_DN20166_c0_g2_i1|lcl|TRINITY_DN45261_c0_g1_i1|lcl|TRINITY_DN22798_c0_g1_i1|lcl|TRINITY_DN30926_c0_g1_i1|lcl|TRINITY_DN71072_c0_g1…	Gene Ontology
EggI-vs-Second Instar.up	cellular component organization	BP	GO:0016043	173	8.6417e-53	6.6432e-51	lcl|TRINITY_DN14658_c0_g1_i1|lcl|TRINITY_DN43906_c0_g2_i1|lcl|TRINITY_DN26853_c0_g1_i1|lcl|TRINITY_DN16608_c0_g1_i1|lcl|TRINITY_DN55006_c0_g1_i1|lcl|TRINITY_DN6552_c0_g1_i1|lcl|TRINITY_DN73246_c0_g1_i1|lcl|TRINITY_DN664_c0_g1_i1|lcl|TRINITY_DN38191_c0_g1_i1|lcl|TRINITY_DN23429_c0_g11_i1|lcl|TRINITY_DN20166_c0_g2_i1|lcl|TRINITY_DN45261_c0_g1_i1|lcl|TRINITY_DN30926_c0_g1_i1|lcl|TRINITY_DN19599_c0_g…	Gene Ontology
EggI-vs-Second Instar.up	protein binding	MF	GO:0005515	230	8.72163e-53	6.6432e-51	lcl|TRINITY_DN26145_c0_g4_i1|lcl|TRINITY_DN68244_c0_g1_i1|lcl|TRINITY_DN44032_c0_g1_i1|lcl|TRINITY_DN26145_c0_g1_i1|lcl|TRINITY_DN43906_c0_g2_i1|lcl|TRINITY_DN26853_c0_g1_i1|lcl|TRINITY_DN18400_c0_g1_i1|lcl|TRINITY_DN16608_c0_g1_i1|lcl|TRINITY_DN10482_c0_g1_i1|lcl|TRINITY_DN55006_c0_g1_i1|lcl|TRINITY_DN6552_c0_g1_i1|lcl|TRINITY_DN73246_c0_g1_i1|lcl|TRINITY_DN664_c0_g1_i1|lcl|TRINITY_DN19723_c0_g1…	Gene Ontology
EggI-vs-Second Instar.up	multi-organism metabolic process	BP	GO:0044033	50	1.32482e-52	9.93818e-51	lcl|TRINITY_DN62216_c0_g1_i1|lcl|TRINITY_DN4960_c0_g1_i1|lcl|TRINITY_DN43906_c0_g2_i1|lcl|TRINITY_DN30926_c0_g1_i1|lcl|TRINITY_DN29561_c0_g1_i1|lcl|TRINITY_DN68244_c0_g1_i1|lcl|TRINITY_DN55006_c0_g1_i1|lcl|TRINITY_DN73246_c0_g1_i1|lcl|TRINITY_DN15114_c0_g2_i1|lcl|TRINITY_DN2658_c0_g1_i1|lcl|TRINITY_DN664_c0_g1_i1|lcl|TRINITY_DN5088_c0_g1_i1|lcl|TRINITY_DN55195_c0_g1_i1|lcl|TRINITY_DN66340_c0_g1_i…	Gene Ontology
EggI-vs-Second Instar.up	nucleic acid binding	MF	GO:0003676	142	8.19383e-52	6.05487e-50	lcl|TRINITY_DN44032_c0_g1_i1|lcl|TRINITY_DN43906_c0_g2_i1|lcl|TRINITY_DN26853_c0_g1_i1|lcl|TRINITY_DN16608_c0_g1_i1|lcl|TRINITY_DN55006_c0_g1_i1|lcl|TRINITY_DN73246_c0_g1_i1|lcl|TRINITY_DN664_c0_g1_i1|lcl|TRINITY_DN20166_c0_g2_i1|lcl|TRINITY_DN45261_c0_g1_i1|lcl|TRINITY_DN30926_c0_g1_i1|lcl|TRINITY_DN71072_c0_g1_i1|lcl|TRINITY_DN17223_c0_g1_i1|lcl|TRINITY_DN44539_c0_g1_i1|lcl|TRINITY_DN1234_c0_g1…	Gene Ontology
EggI-vs-Second Instar.up	cellular protein metabolic process	BP	GO:0044267	155	1.12552e-51	8.19476e-50	lcl|TRINITY_DN13649_c0_g2_i1|lcl|TRINITY_DN43906_c0_g2_i1|lcl|TRINITY_DN62490_c0_g1_i1|lcl|TRINITY_DN12560_c0_g1_i1|lcl|TRINITY_DN16608_c0_g1_i1|lcl|TRINITY_DN55006_c0_g1_i1|lcl|TRINITY_DN6552_c0_g1_i1|lcl|TRINITY_DN73246_c0_g1_i1|lcl|TRINITY_DN664_c0_g1_i1|lcl|TRINITY_DN19723_c0_g1_i1|lcl|TRINITY_DN23429_c0_g11_i1|lcl|TRINITY_DN20166_c0_g2_i1|lcl|TRINITY_DN45261_c0_g1_i1|lcl|TRINITY_DN30926_c0_g…	Gene Ontology
EggI-vs-Second Instar.up	cytoplasm	CC	GO:0005737	226	4.63741e-51	3.32751e-49	lcl|TRINITY_DN26145_c0_g4_i1|lcl|TRINITY_DN44032_c0_g1_i1|lcl|TRINITY_DN26145_c0_g1_i1|lcl|TRINITY_DN43906_c0_g2_i1|lcl|TRINITY_DN26853_c0_g1_i1|lcl|TRINITY_DN67709_c0_g1_i1|lcl|TRINITY_DN16608_c0_g1_i1|lcl|TRINITY_DN10482_c0_g1_i1|lcl|TRINITY_DN55006_c0_g1_i1|lcl|TRINITY_DN6552_c0_g1_i1|lcl|TRINITY_DN73246_c0_g1_i1|lcl|TRINITY_DN664_c0_g1_i1|lcl|TRINITY_DN19723_c0_g1_i1|lcl|TRINITY_DN19957_c2_g1…	Gene Ontology
EggI-vs-Second Instar.up	cytoplasmic part	CC	GO:0044444	197	4.74693e-51	3.35744e-49	lcl|TRINITY_DN26145_c0_g4_i1|lcl|TRINITY_DN10482_c0_g1_i1|lcl|TRINITY_DN26145_c0_g1_i1|lcl|TRINITY_DN43906_c0_g2_i1|lcl|TRINITY_DN26853_c0_g1_i1|lcl|TRINITY_DN67709_c0_g1_i1|lcl|TRINITY_DN16608_c0_g1_i1|lcl|TRINITY_DN55006_c0_g1_i1|lcl|TRINITY_DN73246_c0_g1_i1|lcl|TRINITY_DN664_c0_g1_i1|lcl|TRINITY_DN19723_c0_g1_i1|lcl|TRINITY_DN19957_c2_g1_i1|lcl|TRINITY_DN23429_c0_g11_i1|lcl|TRINITY_DN11605_c0_…	Gene Ontology
EggI-vs-Second Instar.up	structural constituent of ribosome	CC	GO:0003735	49	5.27514e-51	3.67848e-49	lcl|TRINITY_DN62216_c0_g1_i1|lcl|TRINITY_DN43906_c0_g2_i1|lcl|TRINITY_DN30926_c0_g1_i1|lcl|TRINITY_DN29561_c0_g1_i1|lcl|TRINITY_DN68244_c0_g1_i1|lcl|TRINITY_DN13695_c0_g2_i1|lcl|TRINITY_DN55006_c0_g1_i1|lcl|TRINITY_DN73246_c0_g1_i1|lcl|TRINITY_DN15114_c0_g2_i1|lcl|TRINITY_DN2658_c0_g1_i1|lcl|TRINITY_DN664_c0_g1_i1|lcl|TRINITY_DN5088_c0_g1_i1|lcl|TRINITY_DN55195_c0_g1_i1|lcl|TRINITY_DN66340_c0_g1_…	Gene Ontology
EggI-vs-Second Instar.up	establishment of protein localization to membrane	MF	GO:0090150	57	8.89456e-51	6.11624e-49	lcl|TRINITY_DN53610_c0_g1_i1|lcl|TRINITY_DN62216_c0_g1_i1|lcl|TRINITY_DN43906_c0_g2_i1|lcl|TRINITY_DN25208_c0_g6_i1|lcl|TRINITY_DN30926_c0_g1_i1|lcl|TRINITY_DN29561_c0_g1_i1|lcl|TRINITY_DN68244_c0_g1_i1|lcl|TRINITY_DN16608_c0_g1_i1|lcl|TRINITY_DN55006_c0_g1_i1|lcl|TRINITY_DN23404_c0_g17_i1|lcl|TRINITY_DN15114_c0_g2_i1|lcl|TRINITY_DN2658_c0_g1_i1|lcl|TRINITY_DN664_c0_g1_i1|lcl|TRINITY_DN5088_c0_g1…	Gene Ontology
EggI-vs-Second Instar.up	intracellular organelle lumen	CC	GO:0070013	148	1.12044e-50	7.59906e-49	lcl|TRINITY_DN68244_c0_g1_i1|lcl|TRINITY_DN44032_c0_g1_i1|lcl|TRINITY_DN26853_c0_g1_i1|lcl|TRINITY_DN16608_c0_g1_i1|lcl|TRINITY_DN55006_c0_g1_i1|lcl|TRINITY_DN6552_c0_g1_i1|lcl|TRINITY_DN73246_c0_g1_i1|lcl|TRINITY_DN38191_c0_g1_i1|lcl|TRINITY_DN23429_c0_g11_i1|lcl|TRINITY_DN20166_c0_g2_i1|lcl|TRINITY_DN45261_c0_g1_i1|lcl|TRINITY_DN19599_c0_g1_i1|lcl|TRINITY_DN23886_c0_g1_i1|lcl|TRINITY_DN17223_c0…	Gene Ontology
EggI-vs-Second Instar.up	membrane-enclosed lumen	CC	GO:0031974	148	1.15209e-50	7.6053e-49	lcl|TRINITY_DN68244_c0_g1_i1|lcl|TRINITY_DN44032_c0_g1_i1|lcl|TRINITY_DN26853_c0_g1_i1|lcl|TRINITY_DN16608_c0_g1_i1|lcl|TRINITY_DN55006_c0_g1_i1|lcl|TRINITY_DN6552_c0_g1_i1|lcl|TRINITY_DN73246_c0_g1_i1|lcl|TRINITY_DN38191_c0_g1_i1|lcl|TRINITY_DN23429_c0_g11_i1|lcl|TRINITY_DN20166_c0_g2_i1|lcl|TRINITY_DN45261_c0_g1_i1|lcl|TRINITY_DN19599_c0_g1_i1|lcl|TRINITY_DN23886_c0_g1_i1|lcl|TRINITY_DN17223_c0…	Gene Ontology
EggI-vs-Second Instar.up	organelle lumen	CC	GO:0043233	148	1.15209e-50	7.6053e-49	lcl|TRINITY_DN68244_c0_g1_i1|lcl|TRINITY_DN44032_c0_g1_i1|lcl|TRINITY_DN26853_c0_g1_i1|lcl|TRINITY_DN16608_c0_g1_i1|lcl|TRINITY_DN55006_c0_g1_i1|lcl|TRINITY_DN6552_c0_g1_i1|lcl|TRINITY_DN73246_c0_g1_i1|lcl|TRINITY_DN38191_c0_g1_i1|lcl|TRINITY_DN23429_c0_g11_i1|lcl|TRINITY_DN20166_c0_g2_i1|lcl|TRINITY_DN45261_c0_g1_i1|lcl|TRINITY_DN19599_c0_g1_i1|lcl|TRINITY_DN23886_c0_g1_i1|lcl|TRINITY_DN17223_c0…	Gene Ontology
EggI-vs-Second Instar.up	nuclear-transcribed mRNA catabolic process	BP	GO:0000956	48	1.38988e-50	9.05432e-49	lcl|TRINITY_DN53610_c0_g1_i1|lcl|TRINITY_DN62216_c0_g1_i1|lcl|TRINITY_DN43906_c0_g2_i1|lcl|TRINITY_DN30926_c0_g1_i1|lcl|TRINITY_DN29561_c0_g1_i1|lcl|TRINITY_DN68244_c0_g1_i1|lcl|TRINITY_DN55006_c0_g1_i1|lcl|TRINITY_DN73246_c0_g1_i1|lcl|TRINITY_DN15114_c0_g2_i1|lcl|TRINITY_DN2658_c0_g1_i1|lcl|TRINITY_DN664_c0_g1_i1|lcl|TRINITY_DN5088_c0_g1_i1|lcl|TRINITY_DN55195_c0_g1_i1|lcl|TRINITY_DN66340_c0_g1_…	Gene Ontology
EggI-vs-Second Instar.up	cytosolic part	CC	GO:0044445	49	5.82791e-50	3.74727e-48	lcl|TRINITY_DN62216_c0_g1_i1|lcl|TRINITY_DN43906_c0_g2_i1|lcl|TRINITY_DN30926_c0_g1_i1|lcl|TRINITY_DN29561_c0_g1_i1|lcl|TRINITY_DN68244_c0_g1_i1|lcl|TRINITY_DN55006_c0_g1_i1|lcl|TRINITY_DN73246_c0_g1_i1|lcl|TRINITY_DN15114_c0_g2_i1|lcl|TRINITY_DN2658_c0_g1_i1|lcl|TRINITY_DN664_c0_g1_i1|lcl|TRINITY_DN5088_c0_g1_i1|lcl|TRINITY_DN55195_c0_g1_i1|lcl|TRINITY_DN66340_c0_g1_i1|lcl|TRINITY_DN35934_c0_g1_…	Gene Ontology
EggI-vs-Second Instar.up	ribosome	CC	GO:0005840	49	7.07963e-50	4.49375e-48	lcl|TRINITY_DN62216_c0_g1_i1|lcl|TRINITY_DN43906_c0_g2_i1|lcl|TRINITY_DN30926_c0_g1_i1|lcl|TRINITY_DN29561_c0_g1_i1|lcl|TRINITY_DN68244_c0_g1_i1|lcl|TRINITY_DN13695_c0_g2_i1|lcl|TRINITY_DN55006_c0_g1_i1|lcl|TRINITY_DN73246_c0_g1_i1|lcl|TRINITY_DN15114_c0_g2_i1|lcl|TRINITY_DN2658_c0_g1_i1|lcl|TRINITY_DN664_c0_g1_i1|lcl|TRINITY_DN5088_c0_g1_i1|lcl|TRINITY_DN55195_c0_g1_i1|lcl|TRINITY_DN66340_c0_g1_…	Gene Ontology
EggI-vs-Second Instar.up	translational initiation	MF	GO:0006413	47	1.57579e-49	9.87562e-48	lcl|TRINITY_DN62216_c0_g1_i1|lcl|TRINITY_DN43906_c0_g2_i1|lcl|TRINITY_DN30926_c0_g1_i1|lcl|TRINITY_DN29561_c0_g1_i1|lcl|TRINITY_DN68244_c0_g1_i1|lcl|TRINITY_DN55006_c0_g1_i1|lcl|TRINITY_DN73246_c0_g1_i1|lcl|TRINITY_DN15114_c0_g2_i1|lcl|TRINITY_DN2658_c0_g1_i1|lcl|TRINITY_DN664_c0_g1_i1|lcl|TRINITY_DN5088_c0_g1_i1|lcl|TRINITY_DN55195_c0_g1_i1|lcl|TRINITY_DN66340_c0_g1_i1|lcl|TRINITY_DN35934_c0_g1_…	Gene Ontology
EggI-vs-Second Instar.up	mRNA catabolic process	BP	GO:0006402	48	2.4657e-49	1.52596e-47	lcl|TRINITY_DN53610_c0_g1_i1|lcl|TRINITY_DN62216_c0_g1_i1|lcl|TRINITY_DN43906_c0_g2_i1|lcl|TRINITY_DN30926_c0_g1_i1|lcl|TRINITY_DN29561_c0_g1_i1|lcl|TRINITY_DN68244_c0_g1_i1|lcl|TRINITY_DN55006_c0_g1_i1|lcl|TRINITY_DN73246_c0_g1_i1|lcl|TRINITY_DN15114_c0_g2_i1|lcl|TRINITY_DN2658_c0_g1_i1|lcl|TRINITY_DN664_c0_g1_i1|lcl|TRINITY_DN5088_c0_g1_i1|lcl|TRINITY_DN55195_c0_g1_i1|lcl|TRINITY_DN66340_c0_g1_…	Gene Ontology
EggI-vs-Second Instar.up	protein targeting to membrane	BP	GO:0006612	46	9.38625e-49	5.7372e-47	lcl|TRINITY_DN62216_c0_g1_i1|lcl|TRINITY_DN43906_c0_g2_i1|lcl|TRINITY_DN30926_c0_g1_i1|lcl|TRINITY_DN29561_c0_g1_i1|lcl|TRINITY_DN68244_c0_g1_i1|lcl|TRINITY_DN55006_c0_g1_i1|lcl|TRINITY_DN73246_c0_g1_i1|lcl|TRINITY_DN15114_c0_g2_i1|lcl|TRINITY_DN2658_c0_g1_i1|lcl|TRINITY_DN664_c0_g1_i1|lcl|TRINITY_DN5088_c0_g1_i1|lcl|TRINITY_DN55195_c0_g1_i1|lcl|TRINITY_DN66340_c0_g1_i1|lcl|TRINITY_DN35934_c0_g1_…	Gene Ontology
EggI-vs-Second Instar.up	organic cyclic compound binding	MF	GO:0097159	166	1.75552e-48	1.05995e-46	lcl|TRINITY_DN68244_c0_g1_i1|lcl|TRINITY_DN44032_c0_g1_i1|lcl|TRINITY_DN43906_c0_g2_i1|lcl|TRINITY_DN26853_c0_g1_i1|lcl|TRINITY_DN67709_c0_g1_i1|lcl|TRINITY_DN16608_c0_g1_i1|lcl|TRINITY_DN55006_c0_g1_i1|lcl|TRINITY_DN73246_c0_g1_i1|lcl|TRINITY_DN664_c0_g1_i1|lcl|TRINITY_DN19723_c0_g1_i1|lcl|TRINITY_DN20166_c0_g2_i1|lcl|TRINITY_DN45261_c0_g1_i1|lcl|TRINITY_DN30926_c0_g1_i1|lcl|TRINITY_DN23390_c0_g…	Gene Ontology
EggI-vs-Second Instar.up	RNA catabolic process	BP	GO:0006401	49	2.45511e-48	1.46449e-46	lcl|TRINITY_DN53610_c0_g1_i1|lcl|TRINITY_DN62216_c0_g1_i1|lcl|TRINITY_DN43906_c0_g2_i1|lcl|TRINITY_DN30926_c0_g1_i1|lcl|TRINITY_DN29561_c0_g1_i1|lcl|TRINITY_DN68244_c0_g1_i1|lcl|TRINITY_DN55006_c0_g1_i1|lcl|TRINITY_DN73246_c0_g1_i1|lcl|TRINITY_DN15114_c0_g2_i1|lcl|TRINITY_DN2658_c0_g1_i1|lcl|TRINITY_DN664_c0_g1_i1|lcl|TRINITY_DN5088_c0_g1_i1|lcl|TRINITY_DN55195_c0_g1_i1|lcl|TRINITY_DN66340_c0_g1_…	Gene Ontology
EggI-vs-Second Instar.up	heterocyclic compound binding	MF	GO:1901363	164	7.88076e-48	4.64496e-46	lcl|TRINITY_DN68244_c0_g1_i1|lcl|TRINITY_DN44032_c0_g1_i1|lcl|TRINITY_DN43906_c0_g2_i1|lcl|TRINITY_DN26853_c0_g1_i1|lcl|TRINITY_DN67709_c0_g1_i1|lcl|TRINITY_DN16608_c0_g1_i1|lcl|TRINITY_DN55006_c0_g1_i1|lcl|TRINITY_DN73246_c0_g1_i1|lcl|TRINITY_DN664_c0_g1_i1|lcl|TRINITY_DN20166_c0_g2_i1|lcl|TRINITY_DN45261_c0_g1_i1|lcl|TRINITY_DN30926_c0_g1_i1|lcl|TRINITY_DN23390_c0_g3_i1|lcl|TRINITY_DN14552_c0_g…	Gene Ontology
EggI-vs-Second Instar.up	viral life cycle	BP	GO:0019058	58	1.49212e-47	8.69116e-46	lcl|TRINITY_DN62216_c0_g1_i1|lcl|TRINITY_DN4960_c0_g1_i1|lcl|TRINITY_DN43906_c0_g2_i1|lcl|TRINITY_DN25208_c0_g6_i1|lcl|TRINITY_DN30926_c0_g1_i1|lcl|TRINITY_DN29561_c0_g1_i1|lcl|TRINITY_DN68244_c0_g1_i1|lcl|TRINITY_DN55006_c0_g1_i1|lcl|TRINITY_DN73246_c0_g1_i1|lcl|TRINITY_DN15114_c0_g2_i1|lcl|TRINITY_DN2658_c0_g1_i1|lcl|TRINITY_DN664_c0_g1_i1|lcl|TRINITY_DN5088_c0_g1_i1|lcl|TRINITY_DN55195_c0_g1_i…	Gene Ontology
EggI-vs-Second Instar.up	nuclear lumen	CC	GO:0031981	130	2.03717e-47	1.17279e-45	lcl|TRINITY_DN68244_c0_g1_i1|lcl|TRINITY_DN44032_c0_g1_i1|lcl|TRINITY_DN26853_c0_g1_i1|lcl|TRINITY_DN16608_c0_g1_i1|lcl|TRINITY_DN55006_c0_g1_i1|lcl|TRINITY_DN6552_c0_g1_i1|lcl|TRINITY_DN73246_c0_g1_i1|lcl|TRINITY_DN38191_c0_g1_i1|lcl|TRINITY_DN23429_c0_g11_i1|lcl|TRINITY_DN20166_c0_g2_i1|lcl|TRINITY_DN45261_c0_g1_i1|lcl|TRINITY_DN17223_c0_g1_i1|lcl|TRINITY_DN44539_c0_g1_i1|lcl|TRINITY_DN1234_c0_…	Gene Ontology
EggI-vs-Second Instar.up	rRNA processing	BP	GO:0006364	49	3.97352e-47	2.26126e-45	lcl|TRINITY_DN62216_c0_g1_i1|lcl|TRINITY_DN43906_c0_g2_i1|lcl|TRINITY_DN30926_c0_g1_i1|lcl|TRINITY_DN29561_c0_g1_i1|lcl|TRINITY_DN68244_c0_g1_i1|lcl|TRINITY_DN55006_c0_g1_i1|lcl|TRINITY_DN73246_c0_g1_i1|lcl|TRINITY_DN15114_c0_g2_i1|lcl|TRINITY_DN2658_c0_g1_i1|lcl|TRINITY_DN664_c0_g1_i1|lcl|TRINITY_DN5088_c0_g1_i1|lcl|TRINITY_DN55195_c0_g1_i1|lcl|TRINITY_DN66340_c0_g1_i1|lcl|TRINITY_DN35934_c0_g1_…	Gene Ontology
EggI-vs-Second Instar.down	macromolecule catabolic process	BP	GO:0009057	54	1149	1.22076e-15	4.11716e-14	Gene Ontology
EggI-vs-Second Instar.down	pyrophosphatase activity	MF	GO:0016462	44	776	1.26396e-15	4.23918e-14	Gene Ontology
EggI-vs-Second Instar.down	RNA processing	BP	GO:0006396	47	884	1.29022e-15	4.30336e-14	Gene Ontology
EggI-vs-Second Instar.down	hydrolase activity, acting on acid anhydrides, in phosphorus-containing anhydrides	MF	GO:0016818	44	778	1.37885e-15	4.5737e-14	Gene Ontology
EggI-vs-Second Instar.down	hydrolase activity, acting on acid anhydrides	MF	GO:0016817	44	780	1.50378e-15	4.96082e-14	Gene Ontology
EggI-vs-Second Instar.down	mRNA processing	BP	GO:0006397	34	460	1.99951e-15	6.56035e-14	Gene Ontology
EggI-vs-Second Instar.down	transferase activity	MF	GO:0016740	79	2269	2.27704e-15	7.43054e-14	Gene Ontology
EggI-vs-Second Instar.down	positive regulation of cellular metabolic process	BP	GO:0031325	89	2759	2.32632e-15	7.55052e-14	Gene Ontology
EggI-vs-Second Instar.down	poly(A) RNA binding	MF	GO:0044822	54	1175	2.95123e-15	9.52757e-14	Gene Ontology
EggI-vs-Second Instar.down	organonitrogen compound metabolic process	BP	GO:1901564	76	2144	3.40108e-15	1.09214e-13	Gene Ontology
EggI-vs-Second Instar.down	oxidation-reduction process	MF	GO:0055114	48	947	3.54801e-15	1.1333e-13	Gene Ontology
EggI-vs-Second Instar.down	regulation of response to stimulus	MF	GO:0048583	104	3560	3.74899e-15	1.19119e-13	Gene Ontology
EggI-vs-Second Instar.down	cellular developmental process	BP	GO:0048869	109	3837	4.30826e-15	1.35926e-13	Gene Ontology
EggI-vs-Second Instar.down	carboxylic acid metabolic process	BP	GO:0019752	45	841	4.32297e-15	1.35926e-13	Gene Ontology
EggI-vs-Second Instar.down	oxoacid metabolic process	BP	GO:0043436	45	846	5.2907e-15	1.65492e-13	Gene Ontology
EggI-vs-Second Instar.down	protein modification by small protein conjugation or removal	MF	GO:0070647	49	996	5.34327e-15	1.66275e-13	Gene Ontology
EggI-vs-Second Instar.down	oxidoreductase activity	MF	GO:0016491	41	710	6.93028e-15	2.14554e-13	Gene Ontology
EggI-vs-Second Instar.down	organic acid metabolic process	BP	GO:0006082	47	929	7.46446e-15	2.29913e-13	Gene Ontology
EggI-vs-Second Instar.down	nucleocytoplasmic transport	CC	GO:0006913	33	457	9.7062e-15	2.97443e-13	Gene Ontology
EggI-vs-Second Instar.down	nucleoplasm part	CC	GO:0044451	41	723	1.22837e-14	3.7453e-13	Gene Ontology
EggI-vs-Second Instar.down	double-stranded DNA binding	MF	GO:0003690	42	760	1.31964e-14	4.00335e-13	Gene Ontology
EggI-vs-Second Instar.down	RNA splicing, via transesterification reactions with bulged adenosine as nucleophile	BP	GO:0000377	27	294	1.35382e-14	4.06619e-13	Gene Ontology
EggI-vs-Second Instar.down	mRNA splicing, via spliceosome	BP	GO:0000398	27	294	1.35382e-14	4.06619e-13	Gene Ontology
EggI-vs-Second Instar.down	transferase complex	CC	GO:1990234	40	693	1.52028e-14	4.54353e-13	Gene Ontology
EggI-vs-Second Instar.down	nuclear transport	BP	GO:0051169	33	465	1.53665e-14	4.56984e-13	Gene Ontology
EggI-vs-Second Instar.down	RNA splicing, via transesterification reactions	BP	GO:0000375	27	298	1.83104e-14	5.41863e-13	Gene Ontology
EggI-vs-Second Instar.down	positive regulation of macromolecule metabolic process	BP	GO:0010604	87	2767	2.09642e-14	6.17369e-13	Gene Ontology
EggI-vs-Second Instar.down	single organism reproductive process	BP	GO:0044702	53	1203	2.74146e-14	8.03409e-13	Gene Ontology
EggI-vs-Second Instar.down	G1/S transition of mitotic cell cycle	BP	GO:0000082	24	230	3.14251e-14	9.16489e-13	Gene Ontology
EggI-vs-Second Instar.down	chromosomal region	CC	GO:0098687	28	334	3.57488e-14	1.03758e-12	Gene Ontology
EggI-vs-Second Instar.down	mRNA metabolic process	BP	GO:0016071	38	644	3.71128e-14	1.07201e-12	Gene Ontology
EggI-vs-Second Instar.down	cell division	BP	GO:0051301	35	546	4.06142e-14	1.16756e-12	Gene Ontology
EggI-vs-Second Instar.down	cell cycle G1/S phase transition	BP	GO:0044843	24	240	7.38113e-14	2.11184e-12	Gene Ontology
EggI-vs-Second Instar.down	catalytic complex	CC	GO:1902494	48	1038	9.15038e-14	2.6057e-12	Gene Ontology
EggI-vs-Second Instar.down	intracellular transport	BP	GO:0046907	60	1549	1.06087e-13	3.00678e-12	Gene Ontology
EggI-vs-Second Instar.down	spliceosomal snRNP complex	CC	GO:0097525	14	56	2.31259e-13	6.52387e-12	Gene Ontology
EggI-vs-Second Instar.down	chromosome, telomeric region	CC	GO:0000781	20	162	2.59741e-13	7.29329e-12	Gene Ontology
EggI-vs-Second Instar.down	RNA splicing	BP	GO:0008380	29	395	2.82614e-13	7.89879e-12	Gene Ontology
EggI-vs-Second Instar.down	single-organism localization	CC	GO:1902578	86	2861	3.36167e-13	9.35225e-12	Gene Ontology
EggI-vs-Second Instar.down	response to abiotic stimulus	BP	GO:0009628	49	1122	3.75128e-13	1.03883e-11	Gene Ontology
EggI-vs-Second Instar.down	DNA replication initiation	BP	GO:0006270	12	34	3.94245e-13	1.08678e-11	Gene Ontology
EggI-vs-Second Instar.down	regulation of cellular component organization	BP	GO:0051128	73	2218	4.41457e-13	1.20861e-11	Gene Ontology
EggI-vs-Second Instar.down	proteolysis	BP	GO:0006508	59	1559	4.42441e-13	1.20861e-11	Gene Ontology
EggI-vs-Second Instar.down	methyltransferase complex	CC	GO:0034708	16	90	4.49267e-13	1.22172e-11	Gene Ontology
EggI-vs-Second Instar.down	cell differentiation	BP	GO:0030154	98	3519	4.67867e-13	1.2666e-11	Gene Ontology
EggI-vs-Second Instar.down	carbohydrate metabolic process	BP	GO:0005975	39	744	5.74343e-13	1.54791e-11	Gene Ontology
EggI-vs-Second Instar.down	hydrolase activity, acting on ester bonds	MF	GO:0016788	38	711	6.60116e-13	1.77116e-11	Gene Ontology
EggI-vs-Second Instar.down	regulation of protein modification by small protein conjugation or removal	BP	GO:1903320	24	270	7.71004e-13	2.05954e-11	Gene Ontology
EggI-vs-Second Instar.down	protein ubiquitination	MF	GO:0016567	39	755	8.82832e-13	2.34787e-11	Gene Ontology
EggI-vs-Second Instar.down	small nuclear ribonucleoprotein complex	CC	GO:0030532	14	63	9.27134e-13	2.45487e-11	Gene Ontology
EggI-vs-Second Instar.down	ATPase activity	MF	GO:0016887	29	417	9.96132e-13	2.62605e-11	Gene Ontology
EggI-vs-Second Instar.down	nervous system development	BP	GO:0007399	70	2112	1.04364e-12	2.73932e-11	Gene Ontology
EggI-vs-Second Instar.down	positive regulation of nucleobase-containing compound metabolic process	BP	GO:0045935	59	1595	1.09879e-12	2.87159e-11	Gene Ontology
EggI-vs-Second Instar.down	endoplasmic reticulum part	CC	GO:0044432	49	1158	1.12607e-12	2.93022e-11	Gene Ontology
EggI-vs-Second Instar.down	MCM complex	CC	GO:0042555	9	11	1.15954e-12	3.00434e-11	Gene Ontology
EggI-vs-Second Instar.down	regulation of protein ubiquitination	BP	GO:0031396	23	250	1.20825e-12	3.11718e-11	Gene Ontology
EggI-vs-Second Instar.down	reproductive process	BP	GO:0022414	53	1337	1.41114e-12	3.62512e-11	Gene Ontology
EggI-vs-Second Instar.down	establishment of localization in cell	BP	GO:0051649	66	1935	1.48526e-12	3.79644e-11	Gene Ontology
EggI-vs-Second Instar.down	reproduction	BP	GO:0000003	53	1339	1.4904e-12	3.79644e-11	Gene Ontology
EggI-vs-Second Instar.down	protein localization	BP	GO:0008104	75	2383	1.67778e-12	4.25579e-11	Gene Ontology
EggI-vs-Second Instar.down	regulation of mitotic cell cycle	BP	GO:0007346	30	460	1.85428e-12	4.6838e-11	Gene Ontology
EggI-vs-Second Instar.down	response to chemical	BP	GO:0042221	105	4014	2.43806e-12	6.13273e-11	Gene Ontology
EggI-vs-Second Instar.down	anatomical structure morphogenesis	BP	GO:0009653	77	2513	2.90727e-12	7.28266e-11	Gene Ontology
EggI-vs-Second Instar.down	chromatin	CC	GO:0000785	29	439	3.256e-12	8.1225e-11	Gene Ontology
EggI-vs-Second Instar.down	mitotic recombination	BP	GO:0006312	12	44	5.04483e-12	1.25332e-10	Gene Ontology
EggI-vs-Second Instar.down	telomere maintenance via recombination	BP	GO:0000722	11	33	6.35408e-12	1.57211e-10	Gene Ontology
EggI-vs-Second Instar.down	double-strand break repair via homologous recombination	BP	GO:0000724	15	92	7.31697e-12	1.80296e-10	Gene Ontology
EggI-vs-Second Instar.down	tissue development	BP	GO:0009888	60	1723	7.65911e-12	1.8796e-10	Gene Ontology
EggI-vs-Second Instar.down	recombinational repair	BF	GO:0000725	15	93	8.3994e-12	2.05292e-10	Gene Ontology
EggI-vs-Second Instar.down	replication fork	CC	GO:0005657	13	61	9.59806e-12	2.33643e-10	Gene Ontology
EggI-vs-Second Instar.down	endoplasmic reticulum membrane	CC	GO:0005789	43	981	1.00145e-11	2.42802e-10	Gene Ontology
EggI-vs-Second Instar.down	positive regulation of nitrogen compound metabolic process	BP	GO:0051173	59	1699	1.29636e-11	3.13046e-10	Gene Ontology
EggI-vs-Second Instar.down	regulation of protein metabolic process	BP	GO:0051246	74	2443	1.38815e-11	3.33875e-10	Gene Ontology
EggI-vs-Second Instar.down	response to organic substance	BP	GO:0010033	81	2810	1.43192e-11	3.4033e-10	Gene Ontology
EggI-vs-Second Instar.down	monocarboxylic acid metabolic process	BP	GO:0032787	31	536	1.43373e-11	3.4033e-10	Gene Ontology
EggI-vs-Second Instar.down	purine NTP-dependent helicase activity	MF	GO:0070035	15	97	1.43754e-11	3.4033e-10	Gene Ontology
EggI-vs-Second Instar.down	ATP-dependent helicase activity	MF	GO:0008026	15	97	1.43754e-11	3.4033e-10	Gene Ontology
EggI-vs-Second Instar.down	positive regulation of biosynthetic process	BP	GO:0009891	59	1705	1.48454e-11	3.49127e-10	Gene Ontology
EggI-vs-Second Instar.down	DNA helicase activity	MF	GO:0003678	12	49	1.48626e-11	3.49127e-10	Gene Ontology
EggI-vs-Second Instar.down	meiotic cell cycle	BP	GO:0051321	20	208	1.72541e-11	4.03734e-10	Gene Ontology
EggI-vs-Second Instar.down	positive regulation of transcription, DNA-templated	BP	GO:0045893	50	1299	1.74256e-11	4.04608e-10	Gene Ontology
EggI-vs-Second Instar.down	positive regulation of nucleic acid-templated transcription	BP	GO:1903508	50	1299	1.74256e-11	4.04608e-10	Gene Ontology
EggI-vs-Second Instar.down	macromolecular complex assembly	BP	GO:0065003	57	1619	1.78528e-11	4.1294e-10	Gene Ontology
EggI-vs-Second Instar.down	regulation of cell cycle phase transition	BP	GO:1901987	24	318	1.90695e-11	4.39278e-10	Gene Ontology
EggI-vs-Second Instar.down	nuclear outer membrane-endoplasmic reticulum membrane network	CC	GO:0042175	43	1002	1.9137e-11	4.39278e-10	Gene Ontology
EggI-vs-Second Instar.down	symporter activity	MF	GO:0015293	17	140	2.04566e-11	4.6779e-10	Gene Ontology
EggI-vs-Second Instar.down	negative regulation of metabolic process	BP	GO:0009892	74	2465	2.07833e-11	4.73467e-10	Gene Ontology
EggI-vs-Second Instar.down	positive regulation of cellular biosynthetic process	BP	GO:0031328	58	1673	2.09448e-11	4.75352e-10	Gene Ontology
EggI-vs-Second Instar.down	nuclear body	CC	GO:0016604	25	350	2.18827e-11	4.94778e-10	Gene Ontology
EggI-vs-Second Instar.down	positive regulation of macromolecule biosynthetic process	BP	GO:0010557	55	1538	2.36886e-11	5.33612e-10	Gene Ontology
EggI-vs-Second Instar.down	protein folding in endoplasmic reticulum	MF	GO:0034975	8	10	2.45319e-11	5.50554e-10	Gene Ontology
EggI-vs-Second Instar.down	regulation of biological quality	BP	GO:0065008	91	3386	2.49623e-11	5.58138e-10	Gene Ontology
EggI-vs-Second Instar.down	phosphate-containing compound metabolic process	BP	GO:0006796	84	3008	2.67977e-11	5.96966e-10	Gene Ontology
EggI-vs-Second Instar.down	positive regulation of RNA biosynthetic process	BP	GO:1902680	50	1317	2.77997e-11	6.1701e-10	Gene Ontology
EggI-vs-Second Instar.down	positive regulation of cell cycle	BP	GO:0045787	24	325	2.90682e-11	6.42801e-10	Gene Ontology
EggI-vs-Second Instar.down	glucose transmembrane transporter activity	MF	GO:0005355	9	18	2.99063e-11	6.54146e-10	Gene Ontology
EggI-vs-Second Instar.down	hexose transmembrane transport	MF	GO:0035428	9	18	2.99063e-11	6.54146e-10	Gene Ontology
EggI-vs-Second Instar.down	glucose transmembrane transport	MF	GO:1904659	9	18	2.99063e-11	6.54146e-10	Gene Ontology
EggI-vs-Second Instar.down	phosphorus metabolic process	BP	GO:0006793	84	3016	3.05104e-11	6.64952e-10	Gene Ontology
EggI-vs-Second Instar.down	regulation of mitotic cell cycle phase transition	BP	GO:1901990	23	298	3.31348e-11	7.19551e-10	Gene Ontology
EggI-vs-Second Instar.down	sequence-specific DNA binding	MF	GO:0043565	43	1025	3.80946e-11	8.229e-10	Gene Ontology
EggI-vs-Second Instar.down	positive regulation of protein modification by small protein conjugation or removal	BP	GO:1903322	19	193	3.81666e-11	8.229e-10	Gene Ontology
EggI-vs-Second Instar.down	membrane part	CC	GO:0044425	142	6452	3.93492e-11	8.45377e-10	Gene Ontology

## Sheet: Second-vs-Third Instar
S5 Table. GO enrichment analysis in comparisons of Second-vs-Third Instar.
Stage	GO_Term	GO_Class	GO_ID	Input number	P-Value	Corrected P-Value	TRINITY_ID	Database
Second-vs-Third Instar.up	protein localization to endoplasmic reticulum	BP	GO:0070972	120	1.93823e-189	8.50107e-186	lcl|TRINITY_DN6695_c0_g1_i1|lcl|TRINITY_DN34015_c0_g1_i1|lcl|TRINITY_DN7193_c0_g1_i1|lcl|TRINITY_DN36257_c0_g1_i1|lcl|TRINITY_DN13124_c0_g1_i1|lcl|TRINITY_DN57497_c0_g1_i1|lcl|TRINITY_DN63554_c0_g1_i1|lcl|TRINITY_DN60398_c0_g1_i1|lcl|TRINITY_DN5361_c0_g1_i1|lcl|TRINITY_DN72417_c0_g1_i1|lcl|TRINITY_DN59244_c0_g1_i1|lcl|TRINITY_DN70482_c0_g1_i1|lcl|TRINITY_DN24354_c1_g1_i1|lcl|TRINITY_DN71271_c0_g1…	Gene Ontology
Second-vs-Third Instar.up	nuclear-transcribed mRNA catabolic process, nonsense-mediated decay	BP	GO:0000184	119	4.6356e-188	1.01659e-184	lcl|TRINITY_DN6695_c0_g1_i1|lcl|TRINITY_DN34015_c0_g1_i1|lcl|TRINITY_DN7193_c0_g1_i1|lcl|TRINITY_DN36257_c0_g1_i1|lcl|TRINITY_DN13124_c0_g1_i1|lcl|TRINITY_DN57497_c0_g1_i1|lcl|TRINITY_DN63554_c0_g1_i1|lcl|TRINITY_DN60398_c0_g1_i1|lcl|TRINITY_DN5361_c0_g1_i1|lcl|TRINITY_DN72417_c0_g1_i1|lcl|TRINITY_DN59244_c0_g1_i1|lcl|TRINITY_DN70482_c0_g1_i1|lcl|TRINITY_DN24354_c1_g1_i1|lcl|TRINITY_DN71271_c0_g1…	Gene Ontology
Second-vs-Third Instar.up	ribosomal subunit	BP	GO:0044391	121	4.84426e-182	7.08231e-179	lcl|TRINITY_DN6695_c0_g1_i1|lcl|TRINITY_DN34015_c0_g1_i1|lcl|TRINITY_DN7193_c0_g1_i1|lcl|TRINITY_DN36257_c0_g1_i1|lcl|TRINITY_DN13124_c0_g1_i1|lcl|TRINITY_DN57497_c0_g1_i1|lcl|TRINITY_DN63554_c0_g1_i1|lcl|TRINITY_DN60398_c0_g1_i1|lcl|TRINITY_DN5361_c0_g1_i1|lcl|TRINITY_DN72417_c0_g1_i1|lcl|TRINITY_DN59244_c0_g1_i1|lcl|TRINITY_DN70482_c0_g1_i1|lcl|TRINITY_DN24354_c1_g1_i1|lcl|TRINITY_DN71271_c0_g1…	Gene Ontology
Second-vs-Third Instar.up	nuclear-transcribed mRNA catabolic process	BP	GO:0000956	123	1.85609e-177	2.0352e-174	lcl|TRINITY_DN6695_c0_g1_i1|lcl|TRINITY_DN34015_c0_g1_i1|lcl|TRINITY_DN7193_c0_g1_i1|lcl|TRINITY_DN36257_c0_g1_i1|lcl|TRINITY_DN13124_c0_g1_i1|lcl|TRINITY_DN57497_c0_g1_i1|lcl|TRINITY_DN63554_c0_g1_i1|lcl|TRINITY_DN60398_c0_g1_i1|lcl|TRINITY_DN11024_c0_g1_i1|lcl|TRINITY_DN5361_c0_g1_i1|lcl|TRINITY_DN72417_c0_g1_i1|lcl|TRINITY_DN59244_c0_g1_i1|lcl|TRINITY_DN70482_c0_g1_i1|lcl|TRINITY_DN24354_c1_g1…	Gene Ontology
Second-vs-Third Instar.up	translational initiation	BP	GO:0006413	122	1.95584e-176	1.71567e-173	lcl|TRINITY_DN6695_c0_g1_i1|lcl|TRINITY_DN34015_c0_g1_i1|lcl|TRINITY_DN7193_c0_g1_i1|lcl|TRINITY_DN36257_c0_g1_i1|lcl|TRINITY_DN13124_c0_g1_i1|lcl|TRINITY_DN57497_c0_g1_i1|lcl|TRINITY_DN63554_c0_g1_i1|lcl|TRINITY_DN60398_c0_g1_i1|lcl|TRINITY_DN11024_c0_g1_i1|lcl|TRINITY_DN5361_c0_g1_i1|lcl|TRINITY_DN72417_c0_g1_i1|lcl|TRINITY_DN59244_c0_g1_i1|lcl|TRINITY_DN70482_c0_g1_i1|lcl|TRINITY_DN24354_c1_g1…	Gene Ontology
Second-vs-Third Instar.up	viral transcription	BP	GO:0019083	120	6.00094e-176	4.38669e-173	lcl|TRINITY_DN6695_c0_g1_i1|lcl|TRINITY_DN34015_c0_g1_i1|lcl|TRINITY_DN7193_c0_g1_i1|lcl|TRINITY_DN36257_c0_g1_i1|lcl|TRINITY_DN13124_c0_g1_i1|lcl|TRINITY_DN57497_c0_g1_i1|lcl|TRINITY_DN63554_c0_g1_i1|lcl|TRINITY_DN60398_c0_g1_i1|lcl|TRINITY_DN5361_c0_g1_i1|lcl|TRINITY_DN72417_c0_g1_i1|lcl|TRINITY_DN59244_c0_g1_i1|lcl|TRINITY_DN70482_c0_g1_i1|lcl|TRINITY_DN24354_c1_g1_i1|lcl|TRINITY_DN71271_c0_g1…	Gene Ontology
Second-vs-Third Instar.up	mRNA catabolic process	BP	GO:0006402	123	1.32792e-174	8.3204e-172	lcl|TRINITY_DN6695_c0_g1_i1|lcl|TRINITY_DN34015_c0_g1_i1|lcl|TRINITY_DN7193_c0_g1_i1|lcl|TRINITY_DN36257_c0_g1_i1|lcl|TRINITY_DN13124_c0_g1_i1|lcl|TRINITY_DN57497_c0_g1_i1|lcl|TRINITY_DN63554_c0_g1_i1|lcl|TRINITY_DN60398_c0_g1_i1|lcl|TRINITY_DN11024_c0_g1_i1|lcl|TRINITY_DN5361_c0_g1_i1|lcl|TRINITY_DN72417_c0_g1_i1|lcl|TRINITY_DN59244_c0_g1_i1|lcl|TRINITY_DN70482_c0_g1_i1|lcl|TRINITY_DN24354_c1_g1…	Gene Ontology
Second-vs-Third Instar.up	viral gene expression	BP	GO:0019080	120	1.4878e-173	8.15686e-171	lcl|TRINITY_DN6695_c0_g1_i1|lcl|TRINITY_DN34015_c0_g1_i1|lcl|TRINITY_DN7193_c0_g1_i1|lcl|TRINITY_DN36257_c0_g1_i1|lcl|TRINITY_DN13124_c0_g1_i1|lcl|TRINITY_DN57497_c0_g1_i1|lcl|TRINITY_DN63554_c0_g1_i1|lcl|TRINITY_DN60398_c0_g1_i1|lcl|TRINITY_DN5361_c0_g1_i1|lcl|TRINITY_DN72417_c0_g1_i1|lcl|TRINITY_DN59244_c0_g1_i1|lcl|TRINITY_DN70482_c0_g1_i1|lcl|TRINITY_DN24354_c1_g1_i1|lcl|TRINITY_DN71271_c0_g1…	Gene Ontology
Second-vs-Third Instar.up	protein targeting to membrane	BP	GO:0006612	119	2.49207e-172	1.21447e-169	lcl|TRINITY_DN6695_c0_g1_i1|lcl|TRINITY_DN34015_c0_g1_i1|lcl|TRINITY_DN7193_c0_g1_i1|lcl|TRINITY_DN36257_c0_g1_i1|lcl|TRINITY_DN13124_c0_g1_i1|lcl|TRINITY_DN57497_c0_g1_i1|lcl|TRINITY_DN63554_c0_g1_i1|lcl|TRINITY_DN60398_c0_g1_i1|lcl|TRINITY_DN5361_c0_g1_i1|lcl|TRINITY_DN72417_c0_g1_i1|lcl|TRINITY_DN59244_c0_g1_i1|lcl|TRINITY_DN70482_c0_g1_i1|lcl|TRINITY_DN24354_c1_g1_i1|lcl|TRINITY_DN71271_c0_g1…	Gene Ontology
Second-vs-Third Instar.up	structural constituent of ribosome	CC	GO:0003735	121	1.64591e-171	7.21897e-169	lcl|TRINITY_DN6695_c0_g1_i1|lcl|TRINITY_DN34015_c0_g1_i1|lcl|TRINITY_DN38431_c0_g1_i1|lcl|TRINITY_DN36257_c0_g1_i1|lcl|TRINITY_DN13124_c0_g1_i1|lcl|TRINITY_DN57497_c0_g1_i1|lcl|TRINITY_DN63554_c0_g1_i1|lcl|TRINITY_DN60398_c0_g1_i1|lcl|TRINITY_DN5361_c0_g1_i1|lcl|TRINITY_DN72417_c0_g1_i1|lcl|TRINITY_DN59244_c0_g1_i1|lcl|TRINITY_DN70482_c0_g1_i1|lcl|TRINITY_DN3497_c0_g1_i1|lcl|TRINITY_DN24354_c1_g1…	Gene Ontology
Second-vs-Third Instar.up	cytosolic part	BP	GO:0044445	122	5.12919e-171	2.04515e-168	lcl|TRINITY_DN6695_c0_g1_i1|lcl|TRINITY_DN34015_c0_g1_i1|lcl|TRINITY_DN7193_c0_g1_i1|lcl|TRINITY_DN36257_c0_g1_i1|lcl|TRINITY_DN13124_c0_g1_i1|lcl|TRINITY_DN57497_c0_g1_i1|lcl|TRINITY_DN63554_c0_g1_i1|lcl|TRINITY_DN60398_c0_g1_i1|lcl|TRINITY_DN5361_c0_g1_i1|lcl|TRINITY_DN72417_c0_g1_i1|lcl|TRINITY_DN59244_c0_g1_i1|lcl|TRINITY_DN70482_c0_g1_i1|lcl|TRINITY_DN24354_c1_g1_i1|lcl|TRINITY_DN71271_c0_g1…	Gene Ontology
Second-vs-Third Instar.up	multi-organism metabolic process	BP	GO:0044033	120	4.58126e-170	1.67445e-167	lcl|TRINITY_DN6695_c0_g1_i1|lcl|TRINITY_DN34015_c0_g1_i1|lcl|TRINITY_DN7193_c0_g1_i1|lcl|TRINITY_DN36257_c0_g1_i1|lcl|TRINITY_DN13124_c0_g1_i1|lcl|TRINITY_DN57497_c0_g1_i1|lcl|TRINITY_DN63554_c0_g1_i1|lcl|TRINITY_DN60398_c0_g1_i1|lcl|TRINITY_DN5361_c0_g1_i1|lcl|TRINITY_DN72417_c0_g1_i1|lcl|TRINITY_DN59244_c0_g1_i1|lcl|TRINITY_DN70482_c0_g1_i1|lcl|TRINITY_DN24354_c1_g1_i1|lcl|TRINITY_DN71271_c0_g1…	Gene Ontology
Second-vs-Third Instar.up	RNA catabolic process	BP	GO:0006401	123	3.75403e-169	1.26655e-166	lcl|TRINITY_DN6695_c0_g1_i1|lcl|TRINITY_DN34015_c0_g1_i1|lcl|TRINITY_DN7193_c0_g1_i1|lcl|TRINITY_DN36257_c0_g1_i1|lcl|TRINITY_DN13124_c0_g1_i1|lcl|TRINITY_DN57497_c0_g1_i1|lcl|TRINITY_DN63554_c0_g1_i1|lcl|TRINITY_DN60398_c0_g1_i1|lcl|TRINITY_DN11024_c0_g1_i1|lcl|TRINITY_DN5361_c0_g1_i1|lcl|TRINITY_DN72417_c0_g1_i1|lcl|TRINITY_DN59244_c0_g1_i1|lcl|TRINITY_DN70482_c0_g1_i1|lcl|TRINITY_DN24354_c1_g1…	Gene Ontology
Second-vs-Third Instar.up	ribosome	CC	GO:0005840	121	5.33041e-169	1.66994e-166	lcl|TRINITY_DN6695_c0_g1_i1|lcl|TRINITY_DN34015_c0_g1_i1|lcl|TRINITY_DN7193_c0_g1_i1|lcl|TRINITY_DN36257_c0_g1_i1|lcl|TRINITY_DN13124_c0_g1_i1|lcl|TRINITY_DN57497_c0_g1_i1|lcl|TRINITY_DN63554_c0_g1_i1|lcl|TRINITY_DN60398_c0_g1_i1|lcl|TRINITY_DN5361_c0_g1_i1|lcl|TRINITY_DN72417_c0_g1_i1|lcl|TRINITY_DN59244_c0_g1_i1|lcl|TRINITY_DN70482_c0_g1_i1|lcl|TRINITY_DN24354_c1_g1_i1|lcl|TRINITY_DN71271_c0_g1…	Gene Ontology
Second-vs-Third Instar.up	rRNA processing	BP	GO:0006364	124	3.61966e-168	1.05839e-165	lcl|TRINITY_DN6695_c0_g1_i1|lcl|TRINITY_DN34015_c0_g1_i1|lcl|TRINITY_DN7193_c0_g1_i1|lcl|TRINITY_DN36257_c0_g1_i1|lcl|TRINITY_DN13124_c0_g1_i1|lcl|TRINITY_DN57497_c0_g1_i1|lcl|TRINITY_DN63554_c0_g1_i1|lcl|TRINITY_DN60398_c0_g1_i1|lcl|TRINITY_DN5361_c0_g1_i1|lcl|TRINITY_DN72417_c0_g1_i1|lcl|TRINITY_DN59244_c0_g1_i1|lcl|TRINITY_DN70482_c0_g1_i1|lcl|TRINITY_DN24354_c1_g1_i1|lcl|TRINITY_DN71271_c0_g1…	Gene Ontology
Second-vs-Third Instar.up	rRNA metabolic process	BP	GO:0016072	124	3.70992e-167	1.01698e-164	lcl|TRINITY_DN6695_c0_g1_i1|lcl|TRINITY_DN34015_c0_g1_i1|lcl|TRINITY_DN7193_c0_g1_i1|lcl|TRINITY_DN36257_c0_g1_i1|lcl|TRINITY_DN13124_c0_g1_i1|lcl|TRINITY_DN57497_c0_g1_i1|lcl|TRINITY_DN63554_c0_g1_i1|lcl|TRINITY_DN60398_c0_g1_i1|lcl|TRINITY_DN5361_c0_g1_i1|lcl|TRINITY_DN72417_c0_g1_i1|lcl|TRINITY_DN59244_c0_g1_i1|lcl|TRINITY_DN70482_c0_g1_i1|lcl|TRINITY_DN24354_c1_g1_i1|lcl|TRINITY_DN71271_c0_g1…	Gene Ontology
Second-vs-Third Instar.up	ribosome biogenesis	BP	GO:0042254	125	7.1477e-161	1.84411e-158	lcl|TRINITY_DN6695_c0_g1_i1|lcl|TRINITY_DN34015_c0_g1_i1|lcl|TRINITY_DN7193_c0_g1_i1|lcl|TRINITY_DN36257_c0_g1_i1|lcl|TRINITY_DN13124_c0_g1_i1|lcl|TRINITY_DN57497_c0_g1_i1|lcl|TRINITY_DN63554_c0_g1_i1|lcl|TRINITY_DN60398_c0_g1_i1|lcl|TRINITY_DN5361_c0_g1_i1|lcl|TRINITY_DN72417_c0_g1_i1|lcl|TRINITY_DN59244_c0_g1_i1|lcl|TRINITY_DN70482_c0_g1_i1|lcl|TRINITY_DN24354_c1_g1_i1|lcl|TRINITY_DN71271_c0_g1…	Gene Ontology
Second-vs-Third Instar.up	nucleobase-containing compound catabolic process	BP	GO:0034655	126	3.28854e-156	8.01307e-154	lcl|TRINITY_DN6695_c0_g1_i1|lcl|TRINITY_DN12136_c0_g1_i1|lcl|TRINITY_DN7193_c0_g1_i1|lcl|TRINITY_DN36257_c0_g1_i1|lcl|TRINITY_DN13124_c0_g1_i1|lcl|TRINITY_DN57497_c0_g1_i1|lcl|TRINITY_DN63554_c0_g1_i1|lcl|TRINITY_DN60398_c0_g1_i1|lcl|TRINITY_DN11024_c0_g1_i1|lcl|TRINITY_DN5361_c0_g1_i1|lcl|TRINITY_DN72417_c0_g1_i1|lcl|TRINITY_DN59244_c0_g1_i1|lcl|TRINITY_DN70482_c0_g1_i1|lcl|TRINITY_DN24354_c1_g1…	Gene Ontology
Second-vs-Third Instar.up	establishment of protein localization to membrane	BP	GO:0090150	124	3.31586e-153	7.65441e-151	lcl|TRINITY_DN6695_c0_g1_i1|lcl|TRINITY_DN34015_c0_g1_i1|lcl|TRINITY_DN7193_c0_g1_i1|lcl|TRINITY_DN36257_c0_g1_i1|lcl|TRINITY_DN13124_c0_g1_i1|lcl|TRINITY_DN57497_c0_g1_i1|lcl|TRINITY_DN63554_c0_g1_i1|lcl|TRINITY_DN60398_c0_g1_i1|lcl|TRINITY_DN23404_c0_g6_i1|lcl|TRINITY_DN5361_c0_g1_i1|lcl|TRINITY_DN72417_c0_g1_i1|lcl|TRINITY_DN59244_c0_g1_i1|lcl|TRINITY_DN70482_c0_g1_i1|lcl|TRINITY_DN24354_c1_g1…	Gene Ontology
Second-vs-Third Instar.up	heterocycle catabolic process	BP	GO:0046700	126	7.4087e-153	1.62473e-150	lcl|TRINITY_DN6695_c0_g1_i1|lcl|TRINITY_DN12136_c0_g1_i1|lcl|TRINITY_DN7193_c0_g1_i1|lcl|TRINITY_DN36257_c0_g1_i1|lcl|TRINITY_DN13124_c0_g1_i1|lcl|TRINITY_DN57497_c0_g1_i1|lcl|TRINITY_DN63554_c0_g1_i1|lcl|TRINITY_DN60398_c0_g1_i1|lcl|TRINITY_DN11024_c0_g1_i1|lcl|TRINITY_DN5361_c0_g1_i1|lcl|TRINITY_DN72417_c0_g1_i1|lcl|TRINITY_DN59244_c0_g1_i1|lcl|TRINITY_DN70482_c0_g1_i1|lcl|TRINITY_DN24354_c1_g1…	Gene Ontology
Second-vs-Third Instar.up	ncRNA processing	BP	GO:0034470	126	2.9359e-152	6.13184e-150	lcl|TRINITY_DN6695_c0_g1_i1|lcl|TRINITY_DN34015_c0_g1_i1|lcl|TRINITY_DN7193_c0_g1_i1|lcl|TRINITY_DN36257_c0_g1_i1|lcl|TRINITY_DN13124_c0_g1_i1|lcl|TRINITY_DN57497_c0_g1_i1|lcl|TRINITY_DN63554_c0_g1_i1|lcl|TRINITY_DN60398_c0_g1_i1|lcl|TRINITY_DN5361_c0_g1_i1|lcl|TRINITY_DN72417_c0_g1_i1|lcl|TRINITY_DN59244_c0_g1_i1|lcl|TRINITY_DN70482_c0_g1_i1|lcl|TRINITY_DN24354_c1_g1_i1|lcl|TRINITY_DN71271_c0_g1…	Gene Ontology
Second-vs-Third Instar.up	cellular nitrogen compound catabolic process	BP	GO:0044270	126	3.85946e-152	7.69436e-150	lcl|TRINITY_DN6695_c0_g1_i1|lcl|TRINITY_DN12136_c0_g1_i1|lcl|TRINITY_DN7193_c0_g1_i1|lcl|TRINITY_DN36257_c0_g1_i1|lcl|TRINITY_DN13124_c0_g1_i1|lcl|TRINITY_DN57497_c0_g1_i1|lcl|TRINITY_DN63554_c0_g1_i1|lcl|TRINITY_DN60398_c0_g1_i1|lcl|TRINITY_DN11024_c0_g1_i1|lcl|TRINITY_DN5361_c0_g1_i1|lcl|TRINITY_DN72417_c0_g1_i1|lcl|TRINITY_DN59244_c0_g1_i1|lcl|TRINITY_DN70482_c0_g1_i1|lcl|TRINITY_DN24354_c1_g1…	Gene Ontology
Second-vs-Third Instar.up	aromatic compound catabolic process	BP	GO:0019439	126	1.9662e-151	3.74946e-149	lcl|TRINITY_DN6695_c0_g1_i1|lcl|TRINITY_DN12136_c0_g1_i1|lcl|TRINITY_DN7193_c0_g1_i1|lcl|TRINITY_DN36257_c0_g1_i1|lcl|TRINITY_DN13124_c0_g1_i1|lcl|TRINITY_DN57497_c0_g1_i1|lcl|TRINITY_DN63554_c0_g1_i1|lcl|TRINITY_DN60398_c0_g1_i1|lcl|TRINITY_DN11024_c0_g1_i1|lcl|TRINITY_DN5361_c0_g1_i1|lcl|TRINITY_DN72417_c0_g1_i1|lcl|TRINITY_DN59244_c0_g1_i1|lcl|TRINITY_DN70482_c0_g1_i1|lcl|TRINITY_DN24354_c1_g1…	Gene Ontology
Second-vs-Third Instar.up	organic cyclic compound catabolic process	BP	GO:1901361	126	3.8362e-149	7.01065e-147	lcl|TRINITY_DN6695_c0_g1_i1|lcl|TRINITY_DN12136_c0_g1_i1|lcl|TRINITY_DN7193_c0_g1_i1|lcl|TRINITY_DN36257_c0_g1_i1|lcl|TRINITY_DN13124_c0_g1_i1|lcl|TRINITY_DN57497_c0_g1_i1|lcl|TRINITY_DN63554_c0_g1_i1|lcl|TRINITY_DN60398_c0_g1_i1|lcl|TRINITY_DN11024_c0_g1_i1|lcl|TRINITY_DN5361_c0_g1_i1|lcl|TRINITY_DN72417_c0_g1_i1|lcl|TRINITY_DN59244_c0_g1_i1|lcl|TRINITY_DN70482_c0_g1_i1|lcl|TRINITY_DN24354_c1_g1…	Gene Ontology
Second-vs-Third Instar.up	ribonucleoprotein complex biogenesis	BP	GO:0022613	127	4.35289e-147	7.6367e-145	lcl|TRINITY_DN6695_c0_g1_i1|lcl|TRINITY_DN34015_c0_g1_i1|lcl|TRINITY_DN7193_c0_g1_i1|lcl|TRINITY_DN36257_c0_g1_i1|lcl|TRINITY_DN13124_c0_g1_i1|lcl|TRINITY_DN57497_c0_g1_i1|lcl|TRINITY_DN63554_c0_g1_i1|lcl|TRINITY_DN60398_c0_g1_i1|lcl|TRINITY_DN5361_c0_g1_i1|lcl|TRINITY_DN72417_c0_g1_i1|lcl|TRINITY_DN59244_c0_g1_i1|lcl|TRINITY_DN70482_c0_g1_i1|lcl|TRINITY_DN24354_c1_g1_i1|lcl|TRINITY_DN71271_c0_g1…	Gene Ontology
Second-vs-Third Instar.up	translation	BP	GO:0006412	137	1.23147e-146	2.0774e-144	lcl|TRINITY_DN6695_c0_g1_i1|lcl|TRINITY_DN73205_c0_g1_i1|lcl|TRINITY_DN78709_c0_g1_i1|lcl|TRINITY_DN7193_c0_g1_i1|lcl|TRINITY_DN36257_c0_g1_i1|lcl|TRINITY_DN13124_c0_g1_i1|lcl|TRINITY_DN57497_c0_g1_i1|lcl|TRINITY_DN63554_c0_g1_i1|lcl|TRINITY_DN60398_c0_g1_i1|lcl|TRINITY_DN11024_c0_g1_i1|lcl|TRINITY_DN20599_c0_g3_i1|lcl|TRINITY_DN5361_c0_g1_i1|lcl|TRINITY_DN72417_c0_g1_i1|lcl|TRINITY_DN59244_c0_g1…	Gene Ontology
Second-vs-Third Instar.up	peptide biosynthetic process	BP	GO:0043043	137	9.57981e-145	1.55619e-142	lcl|TRINITY_DN6695_c0_g1_i1|lcl|TRINITY_DN73205_c0_g1_i1|lcl|TRINITY_DN78709_c0_g1_i1|lcl|TRINITY_DN7193_c0_g1_i1|lcl|TRINITY_DN36257_c0_g1_i1|lcl|TRINITY_DN13124_c0_g1_i1|lcl|TRINITY_DN57497_c0_g1_i1|lcl|TRINITY_DN63554_c0_g1_i1|lcl|TRINITY_DN60398_c0_g1_i1|lcl|TRINITY_DN11024_c0_g1_i1|lcl|TRINITY_DN20599_c0_g3_i1|lcl|TRINITY_DN5361_c0_g1_i1|lcl|TRINITY_DN72417_c0_g1_i1|lcl|TRINITY_DN59244_c0_g1…	Gene Ontology
Second-vs-Third Instar.up	amide biosynthetic process	BP	GO:0043604	140	4.84015e-144	7.58175e-142	lcl|TRINITY_DN6695_c0_g1_i1|lcl|TRINITY_DN73205_c0_g1_i1|lcl|TRINITY_DN78709_c0_g1_i1|lcl|TRINITY_DN7193_c0_g1_i1|lcl|TRINITY_DN36257_c0_g1_i1|lcl|TRINITY_DN76340_c0_g1_i1|lcl|TRINITY_DN13124_c0_g1_i1|lcl|TRINITY_DN57497_c0_g1_i1|lcl|TRINITY_DN63554_c0_g1_i1|lcl|TRINITY_DN60398_c0_g1_i1|lcl|TRINITY_DN11024_c0_g1_i1|lcl|TRINITY_DN20599_c0_g3_i1|lcl|TRINITY_DN5361_c0_g1_i1|lcl|TRINITY_DN72417_c0_g1…	Gene Ontology
Second-vs-Third Instar.up	viral life cycle	BP	GO:0019058	122	1.1287e-140	1.70706e-138	lcl|TRINITY_DN6695_c0_g1_i1|lcl|TRINITY_DN34015_c0_g1_i1|lcl|TRINITY_DN7193_c0_g1_i1|lcl|TRINITY_DN36257_c0_g1_i1|lcl|TRINITY_DN13124_c0_g1_i1|lcl|TRINITY_DN57497_c0_g1_i1|lcl|TRINITY_DN63554_c0_g1_i1|lcl|TRINITY_DN60398_c0_g1_i1|lcl|TRINITY_DN5361_c0_g1_i1|lcl|TRINITY_DN72417_c0_g1_i1|lcl|TRINITY_DN59244_c0_g1_i1|lcl|TRINITY_DN70482_c0_g1_i1|lcl|TRINITY_DN24354_c1_g1_i1|lcl|TRINITY_DN71271_c0_g1…	Gene Ontology
Second-vs-Third Instar.up	protein localization to membrane	BP	GO:0072657	124	1.25416e-139	1.83359e-137	lcl|TRINITY_DN6695_c0_g1_i1|lcl|TRINITY_DN34015_c0_g1_i1|lcl|TRINITY_DN7193_c0_g1_i1|lcl|TRINITY_DN36257_c0_g1_i1|lcl|TRINITY_DN13124_c0_g1_i1|lcl|TRINITY_DN57497_c0_g1_i1|lcl|TRINITY_DN63554_c0_g1_i1|lcl|TRINITY_DN60398_c0_g1_i1|lcl|TRINITY_DN23404_c0_g6_i1|lcl|TRINITY_DN5361_c0_g1_i1|lcl|TRINITY_DN72417_c0_g1_i1|lcl|TRINITY_DN59244_c0_g1_i1|lcl|TRINITY_DN70482_c0_g1_i1|lcl|TRINITY_DN24354_c1_g1…	Gene Ontology
Second-vs-Third Instar.up	peptide metabolic process	BP	GO:0006518	140	1.72139e-139	2.43549e-137	lcl|TRINITY_DN6695_c0_g1_i1|lcl|TRINITY_DN73205_c0_g1_i1|lcl|TRINITY_DN78709_c0_g1_i1|lcl|TRINITY_DN7193_c0_g1_i1|lcl|TRINITY_DN36257_c0_g1_i1|lcl|TRINITY_DN13124_c0_g1_i1|lcl|TRINITY_DN57497_c0_g1_i1|lcl|TRINITY_DN63554_c0_g1_i1|lcl|TRINITY_DN60398_c0_g1_i1|lcl|TRINITY_DN11024_c0_g1_i1|lcl|TRINITY_DN20599_c0_g3_i1|lcl|TRINITY_DN5361_c0_g1_i1|lcl|TRINITY_DN72417_c0_g1_i1|lcl|TRINITY_DN59244_c0_g1…	Gene Ontology
Second-vs-Third Instar.up	ncRNA metabolic process	BP	GO:0034660	127	1.12182e-137	1.53759e-135	lcl|TRINITY_DN6695_c0_g1_i1|lcl|TRINITY_DN34015_c0_g1_i1|lcl|TRINITY_DN7193_c0_g1_i1|lcl|TRINITY_DN36257_c0_g1_i1|lcl|TRINITY_DN13124_c0_g1_i1|lcl|TRINITY_DN57497_c0_g1_i1|lcl|TRINITY_DN63554_c0_g1_i1|lcl|TRINITY_DN60398_c0_g1_i1|lcl|TRINITY_DN5361_c0_g1_i1|lcl|TRINITY_DN72417_c0_g1_i1|lcl|TRINITY_DN59244_c0_g1_i1|lcl|TRINITY_DN70482_c0_g1_i1|lcl|TRINITY_DN24354_c1_g1_i1|lcl|TRINITY_DN71271_c0_g1…	Gene Ontology
Second-vs-Third Instar.up	mRNA metabolic process	BP	GO:0016071	132	1.46985e-137	1.95357e-135	lcl|TRINITY_DN6695_c0_g1_i1|lcl|TRINITY_DN34015_c0_g1_i1|lcl|TRINITY_DN7193_c0_g1_i1|lcl|TRINITY_DN36257_c0_g1_i1|lcl|TRINITY_DN13124_c0_g1_i1|lcl|TRINITY_DN57497_c0_g1_i1|lcl|TRINITY_DN63554_c0_g1_i1|lcl|TRINITY_DN60398_c0_g1_i1|lcl|TRINITY_DN11024_c0_g1_i1|lcl|TRINITY_DN5361_c0_g1_i1|lcl|TRINITY_DN72417_c0_g1_i1|lcl|TRINITY_DN59244_c0_g1_i1|lcl|TRINITY_DN70482_c0_g1_i1|lcl|TRINITY_DN24354_c1_g1…	Gene Ontology
Second-vs-Third Instar.up	organonitrogen compound biosynthetic process	BP	GO:1901566	159	2.29577e-135	2.96154e-133	lcl|TRINITY_DN6695_c0_g1_i1|lcl|TRINITY_DN73205_c0_g1_i1|lcl|TRINITY_DN40319_c0_g1_i1|lcl|TRINITY_DN78709_c0_g1_i1|lcl|TRINITY_DN7193_c0_g1_i1|lcl|TRINITY_DN36257_c0_g1_i1|lcl|TRINITY_DN76340_c0_g1_i1|lcl|TRINITY_DN10670_c0_g2_i1|lcl|TRINITY_DN13124_c0_g1_i1|lcl|TRINITY_DN57497_c0_g1_i1|lcl|TRINITY_DN63554_c0_g1_i1|lcl|TRINITY_DN60398_c0_g1_i1|lcl|TRINITY_DN11024_c0_g1_i1|lcl|TRINITY_DN20599_c0_g…	Gene Ontology
Second-vs-Third Instar.up	cellular amide metabolic process	BP	GO:0043603	143	4.63078e-135	5.80303e-133	lcl|TRINITY_DN6695_c0_g1_i1|lcl|TRINITY_DN73205_c0_g1_i1|lcl|TRINITY_DN78709_c0_g1_i1|lcl|TRINITY_DN7193_c0_g1_i1|lcl|TRINITY_DN36257_c0_g1_i1|lcl|TRINITY_DN76340_c0_g1_i1|lcl|TRINITY_DN13124_c0_g1_i1|lcl|TRINITY_DN57497_c0_g1_i1|lcl|TRINITY_DN63554_c0_g1_i1|lcl|TRINITY_DN60398_c0_g1_i1|lcl|TRINITY_DN11024_c0_g1_i1|lcl|TRINITY_DN20599_c0_g3_i1|lcl|TRINITY_DN5361_c0_g1_i1|lcl|TRINITY_DN72417_c0_g1…	Gene Ontology
Second-vs-Third Instar.up	ribonucleoprotein complex	BP	GO:1990904	133	3.71845e-133	4.40788e-131	lcl|TRINITY_DN6695_c0_g1_i1|lcl|TRINITY_DN78709_c0_g1_i1|lcl|TRINITY_DN7193_c0_g1_i1|lcl|TRINITY_DN36257_c0_g1_i1|lcl|TRINITY_DN13124_c0_g1_i1|lcl|TRINITY_DN57497_c0_g1_i1|lcl|TRINITY_DN63554_c0_g1_i1|lcl|TRINITY_DN60398_c0_g1_i1|lcl|TRINITY_DN5361_c0_g1_i1|lcl|TRINITY_DN72417_c0_g1_i1|lcl|TRINITY_DN59244_c0_g1_i1|lcl|TRINITY_DN70482_c0_g1_i1|lcl|TRINITY_DN24354_c1_g1_i1|lcl|TRINITY_DN71271_c0_g1…	Gene Ontology
Second-vs-Third Instar.up	intracellular ribonucleoprotein complex	BP	GO:0030529	133	3.71845e-133	4.40788e-131	lcl|TRINITY_DN6695_c0_g1_i1|lcl|TRINITY_DN78709_c0_g1_i1|lcl|TRINITY_DN7193_c0_g1_i1|lcl|TRINITY_DN36257_c0_g1_i1|lcl|TRINITY_DN13124_c0_g1_i1|lcl|TRINITY_DN57497_c0_g1_i1|lcl|TRINITY_DN63554_c0_g1_i1|lcl|TRINITY_DN60398_c0_g1_i1|lcl|TRINITY_DN5361_c0_g1_i1|lcl|TRINITY_DN72417_c0_g1_i1|lcl|TRINITY_DN59244_c0_g1_i1|lcl|TRINITY_DN70482_c0_g1_i1|lcl|TRINITY_DN24354_c1_g1_i1|lcl|TRINITY_DN71271_c0_g1…	Gene Ontology
Second-vs-Third Instar.up	organonitrogen compound metabolic process	BP	GO:1901564	181	8.39759e-133	9.69258e-131	lcl|TRINITY_DN6695_c0_g1_i1|lcl|TRINITY_DN73205_c0_g1_i1|lcl|TRINITY_DN40319_c0_g1_i1|lcl|TRINITY_DN78709_c0_g1_i1|lcl|TRINITY_DN7193_c0_g1_i1|lcl|TRINITY_DN51839_c0_g1_i1|lcl|TRINITY_DN36257_c0_g1_i1|lcl|TRINITY_DN76340_c0_g1_i1|lcl|TRINITY_DN10670_c0_g2_i1|lcl|TRINITY_DN13124_c0_g1_i1|lcl|TRINITY_DN57497_c0_g1_i1|lcl|TRINITY_DN63554_c0_g1_i1|lcl|TRINITY_DN60398_c0_g1_i1|lcl|TRINITY_DN11024_c0_g…	Gene Ontology
Second-vs-Third Instar.up	single-organism intracellular transport	BP	GO:1902582	131	5.60904e-132	6.30801e-130	lcl|TRINITY_DN6695_c0_g1_i1|lcl|TRINITY_DN34015_c0_g1_i1|lcl|TRINITY_DN7193_c0_g1_i1|lcl|TRINITY_DN36257_c0_g1_i1|lcl|TRINITY_DN10670_c0_g2_i1|lcl|TRINITY_DN13124_c0_g1_i1|lcl|TRINITY_DN57497_c0_g1_i1|lcl|TRINITY_DN63554_c0_g1_i1|lcl|TRINITY_DN60398_c0_g1_i1|lcl|TRINITY_DN5361_c0_g1_i1|lcl|TRINITY_DN72417_c0_g1_i1|lcl|TRINITY_DN59244_c0_g1_i1|lcl|TRINITY_DN70482_c0_g1_i1|lcl|TRINITY_DN24354_c1_g1…	Gene Ontology
Second-vs-Third Instar.up	establishment of protein localization to organelle	BP	GO:0072594	128	3.97255e-131	4.3559e-129	lcl|TRINITY_DN6695_c0_g1_i1|lcl|TRINITY_DN34015_c0_g1_i1|lcl|TRINITY_DN7193_c0_g1_i1|lcl|TRINITY_DN36257_c0_g1_i1|lcl|TRINITY_DN13124_c0_g1_i1|lcl|TRINITY_DN57497_c0_g1_i1|lcl|TRINITY_DN63554_c0_g1_i1|lcl|TRINITY_DN60398_c0_g1_i1|lcl|TRINITY_DN5361_c0_g1_i1|lcl|TRINITY_DN72417_c0_g1_i1|lcl|TRINITY_DN59244_c0_g1_i1|lcl|TRINITY_DN70482_c0_g1_i1|lcl|TRINITY_DN3497_c0_g1_i1|lcl|TRINITY_DN24354_c1_g1_…	Gene Ontology
Second-vs-Third Instar.up	protein targeting	BP	GO:0006605	128	1.10812e-128	1.18541e-126	lcl|TRINITY_DN6695_c0_g1_i1|lcl|TRINITY_DN34015_c0_g1_i1|lcl|TRINITY_DN7193_c0_g1_i1|lcl|TRINITY_DN36257_c0_g1_i1|lcl|TRINITY_DN13124_c0_g1_i1|lcl|TRINITY_DN57497_c0_g1_i1|lcl|TRINITY_DN63554_c0_g1_i1|lcl|TRINITY_DN60398_c0_g1_i1|lcl|TRINITY_DN5361_c0_g1_i1|lcl|TRINITY_DN72417_c0_g1_i1|lcl|TRINITY_DN59244_c0_g1_i1|lcl|TRINITY_DN70482_c0_g1_i1|lcl|TRINITY_DN3497_c0_g1_i1|lcl|TRINITY_DN24354_c1_g1_…	Gene Ontology
Second-vs-Third Instar.up	structural molecule activity	MF	GO:0005198	128	4.53563e-126	4.7365e-124	lcl|TRINITY_DN6695_c0_g1_i1|lcl|TRINITY_DN34015_c0_g1_i1|lcl|TRINITY_DN38431_c0_g1_i1|lcl|TRINITY_DN36257_c0_g1_i1|lcl|TRINITY_DN13124_c0_g1_i1|lcl|TRINITY_DN57497_c0_g1_i1|lcl|TRINITY_DN63554_c0_g1_i1|lcl|TRINITY_DN60398_c0_g1_i1|lcl|TRINITY_DN23404_c0_g6_i1|lcl|TRINITY_DN5361_c0_g1_i1|lcl|TRINITY_DN72417_c0_g1_i1|lcl|TRINITY_DN59244_c0_g1_i1|lcl|TRINITY_DN70482_c0_g1_i1|lcl|TRINITY_DN3497_c0_g1…	Gene Ontology
Second-vs-Third Instar.up	RNA processing	BP	GO:0006396	135	1.33087e-125	1.35749e-123	lcl|TRINITY_DN6695_c0_g1_i1|lcl|TRINITY_DN34015_c0_g1_i1|lcl|TRINITY_DN7193_c0_g1_i1|lcl|TRINITY_DN36257_c0_g1_i1|lcl|TRINITY_DN13124_c0_g1_i1|lcl|TRINITY_DN57497_c0_g1_i1|lcl|TRINITY_DN63554_c0_g1_i1|lcl|TRINITY_DN14611_c0_g2_i1|lcl|TRINITY_DN5361_c0_g1_i1|lcl|TRINITY_DN72417_c0_g1_i1|lcl|TRINITY_DN59244_c0_g1_i1|lcl|TRINITY_DN70482_c0_g1_i1|lcl|TRINITY_DN24354_c1_g1_i1|lcl|TRINITY_DN71271_c0_g1…	Gene Ontology
Second-vs-Third Instar.up	protein localization to organelle	BP	GO:0033365	134	5.08445e-125	5.06827e-123	lcl|TRINITY_DN6695_c0_g1_i1|lcl|TRINITY_DN34015_c0_g1_i1|lcl|TRINITY_DN7193_c0_g1_i1|lcl|TRINITY_DN36257_c0_g1_i1|lcl|TRINITY_DN13124_c0_g1_i1|lcl|TRINITY_DN57497_c0_g1_i1|lcl|TRINITY_DN63554_c0_g1_i1|lcl|TRINITY_DN60398_c0_g1_i1|lcl|TRINITY_DN5361_c0_g1_i1|lcl|TRINITY_DN72417_c0_g1_i1|lcl|TRINITY_DN59244_c0_g1_i1|lcl|TRINITY_DN70482_c0_g1_i1|lcl|TRINITY_DN3497_c0_g1_i1|lcl|TRINITY_DN24354_c1_g1_…	Gene Ontology
Second-vs-Third Instar.up	RNA binding	MF	GO:0003723	155	3.03816e-119	2.96119e-117	lcl|TRINITY_DN6695_c0_g1_i1|lcl|TRINITY_DN73205_c0_g1_i1|lcl|TRINITY_DN34015_c0_g1_i1|lcl|TRINITY_DN7193_c0_g1_i1|lcl|TRINITY_DN36257_c0_g1_i1|lcl|TRINITY_DN13124_c0_g1_i1|lcl|TRINITY_DN57497_c0_g1_i1|lcl|TRINITY_DN63554_c0_g1_i1|lcl|TRINITY_DN60398_c0_g1_i1|lcl|TRINITY_DN11024_c0_g1_i1|lcl|TRINITY_DN20599_c0_g3_i1|lcl|TRINITY_DN5361_c0_g1_i1|lcl|TRINITY_DN72417_c0_g1_i1|lcl|TRINITY_DN59244_c0_g1…	Gene Ontology
Second-vs-Third Instar.up	viral process	BP	GO:0016032	136	8.39553e-119	8.00496e-117	lcl|TRINITY_DN6695_c0_g1_i1|lcl|TRINITY_DN73205_c0_g1_i1|lcl|TRINITY_DN34015_c0_g1_i1|lcl|TRINITY_DN7193_c0_g1_i1|lcl|TRINITY_DN36257_c0_g1_i1|lcl|TRINITY_DN13124_c0_g1_i1|lcl|TRINITY_DN57497_c0_g1_i1|lcl|TRINITY_DN63554_c0_g1_i1|lcl|TRINITY_DN60398_c0_g1_i1|lcl|TRINITY_DN11024_c0_g1_i1|lcl|TRINITY_DN5361_c0_g1_i1|lcl|TRINITY_DN72417_c0_g1_i1|lcl|TRINITY_DN59244_c0_g1_i1|lcl|TRINITY_DN70482_c0_g1…	Gene Ontology
Second-vs-Third Instar.up	multi-organism cellular process	BP	GO:0044764	136	1.34855e-118	1.25845e-116	lcl|TRINITY_DN6695_c0_g1_i1|lcl|TRINITY_DN73205_c0_g1_i1|lcl|TRINITY_DN34015_c0_g1_i1|lcl|TRINITY_DN7193_c0_g1_i1|lcl|TRINITY_DN36257_c0_g1_i1|lcl|TRINITY_DN13124_c0_g1_i1|lcl|TRINITY_DN57497_c0_g1_i1|lcl|TRINITY_DN63554_c0_g1_i1|lcl|TRINITY_DN60398_c0_g1_i1|lcl|TRINITY_DN11024_c0_g1_i1|lcl|TRINITY_DN5361_c0_g1_i1|lcl|TRINITY_DN72417_c0_g1_i1|lcl|TRINITY_DN59244_c0_g1_i1|lcl|TRINITY_DN70482_c0_g1…	Gene Ontology
Second-vs-Third Instar.up	single-organism cellular localization	BP	GO:1902580	137	7.04062e-118	6.43337e-116	lcl|TRINITY_DN6695_c0_g1_i1|lcl|TRINITY_DN34015_c0_g1_i1|lcl|TRINITY_DN7193_c0_g1_i1|lcl|TRINITY_DN36257_c0_g1_i1|lcl|TRINITY_DN10670_c0_g2_i1|lcl|TRINITY_DN13124_c0_g1_i1|lcl|TRINITY_DN57497_c0_g1_i1|lcl|TRINITY_DN63554_c0_g1_i1|lcl|TRINITY_DN60398_c0_g1_i1|lcl|TRINITY_DN23404_c0_g6_i1|lcl|TRINITY_DN5361_c0_g1_i1|lcl|TRINITY_DN72417_c0_g1_i1|lcl|TRINITY_DN59244_c0_g1_i1|lcl|TRINITY_DN70482_c0_g1…	Gene Ontology
Second-vs-Third Instar.up	symbiosis, encompassing mutualism through parasitism	BP	GO:0044403	136	2.81162e-117	2.46635e-115	lcl|TRINITY_DN6695_c0_g1_i1|lcl|TRINITY_DN73205_c0_g1_i1|lcl|TRINITY_DN34015_c0_g1_i1|lcl|TRINITY_DN7193_c0_g1_i1|lcl|TRINITY_DN36257_c0_g1_i1|lcl|TRINITY_DN13124_c0_g1_i1|lcl|TRINITY_DN57497_c0_g1_i1|lcl|TRINITY_DN63554_c0_g1_i1|lcl|TRINITY_DN60398_c0_g1_i1|lcl|TRINITY_DN11024_c0_g1_i1|lcl|TRINITY_DN5361_c0_g1_i1|lcl|TRINITY_DN72417_c0_g1_i1|lcl|TRINITY_DN59244_c0_g1_i1|lcl|TRINITY_DN70482_c0_g1…	Gene Ontology
Second-vs-Third Instar.up	interspecies interaction between organisms	BP	GO:0044419	136	2.81162e-117	2.46635e-115	lcl|TRINITY_DN6695_c0_g1_i1|lcl|TRINITY_DN73205_c0_g1_i1|lcl|TRINITY_DN34015_c0_g1_i1|lcl|TRINITY_DN7193_c0_g1_i1|lcl|TRINITY_DN36257_c0_g1_i1|lcl|TRINITY_DN13124_c0_g1_i1|lcl|TRINITY_DN57497_c0_g1_i1|lcl|TRINITY_DN63554_c0_g1_i1|lcl|TRINITY_DN60398_c0_g1_i1|lcl|TRINITY_DN11024_c0_g1_i1|lcl|TRINITY_DN5361_c0_g1_i1|lcl|TRINITY_DN72417_c0_g1_i1|lcl|TRINITY_DN59244_c0_g1_i1|lcl|TRINITY_DN70482_c0_g1…	Gene Ontology
Second-vs-Third Instar.up	cellular macromolecule catabolic process	BP	GO:0044265	130	1.31685e-116	1.13249e-114	lcl|TRINITY_DN6695_c0_g1_i1|lcl|TRINITY_DN12136_c0_g1_i1|lcl|TRINITY_DN7193_c0_g1_i1|lcl|TRINITY_DN36257_c0_g1_i1|lcl|TRINITY_DN76340_c0_g1_i1|lcl|TRINITY_DN13124_c0_g1_i1|lcl|TRINITY_DN57497_c0_g1_i1|lcl|TRINITY_DN63554_c0_g1_i1|lcl|TRINITY_DN60398_c0_g1_i1|lcl|TRINITY_DN11024_c0_g1_i1|lcl|TRINITY_DN5361_c0_g1_i1|lcl|TRINITY_DN72417_c0_g1_i1|lcl|TRINITY_DN59244_c0_g1_i1|lcl|TRINITY_DN70482_c0_g1…	Gene Ontology
Second-vs-Third Instar.up	single-organism membrane organization	BP	GO:0044802	126	1.44576e-114	1.21944e-112	lcl|TRINITY_DN6695_c0_g1_i1|lcl|TRINITY_DN34015_c0_g1_i1|lcl|TRINITY_DN7193_c0_g1_i1|lcl|TRINITY_DN36257_c0_g1_i1|lcl|TRINITY_DN13124_c0_g1_i1|lcl|TRINITY_DN57497_c0_g1_i1|lcl|TRINITY_DN63554_c0_g1_i1|lcl|TRINITY_DN60398_c0_g1_i1|lcl|TRINITY_DN23404_c0_g6_i1|lcl|TRINITY_DN5361_c0_g1_i1|lcl|TRINITY_DN72417_c0_g1_i1|lcl|TRINITY_DN59244_c0_g1_i1|lcl|TRINITY_DN70482_c0_g1_i1|lcl|TRINITY_DN24354_c1_g1…	Gene Ontology
Second-vs-Third Instar.up	intracellular protein transport	BP	GO:0006886	131	4.68791e-113	3.87946e-111	lcl|TRINITY_DN6695_c0_g1_i1|lcl|TRINITY_DN34015_c0_g1_i1|lcl|TRINITY_DN7193_c0_g1_i1|lcl|TRINITY_DN36257_c0_g1_i1|lcl|TRINITY_DN13124_c0_g1_i1|lcl|TRINITY_DN57497_c0_g1_i1|lcl|TRINITY_DN63554_c0_g1_i1|lcl|TRINITY_DN60398_c0_g1_i1|lcl|TRINITY_DN5361_c0_g1_i1|lcl|TRINITY_DN72417_c0_g1_i1|lcl|TRINITY_DN59244_c0_g1_i1|lcl|TRINITY_DN70482_c0_g1_i1|lcl|TRINITY_DN3497_c0_g1_i1|lcl|TRINITY_DN24354_c1_g1_…	Gene Ontology
Second-vs-Third Instar.up	macromolecule catabolic process	BP	GO:0009057	135	9.10832e-112	7.39798e-110	lcl|TRINITY_DN6695_c0_g1_i1|lcl|TRINITY_DN12136_c0_g1_i1|lcl|TRINITY_DN7193_c0_g1_i1|lcl|TRINITY_DN36257_c0_g1_i1|lcl|TRINITY_DN76340_c0_g1_i1|lcl|TRINITY_DN13124_c0_g1_i1|lcl|TRINITY_DN57497_c0_g1_i1|lcl|TRINITY_DN63554_c0_g1_i1|lcl|TRINITY_DN60398_c0_g1_i1|lcl|TRINITY_DN11024_c0_g1_i1|lcl|TRINITY_DN5361_c0_g1_i1|lcl|TRINITY_DN72417_c0_g1_i1|lcl|TRINITY_DN59244_c0_g1_i1|lcl|TRINITY_DN70482_c0_g1…	Gene Ontology
Second-vs-Third Instar.up	large ribosomal subunit	CC	GO:0015934	73	1.47098e-108	1.17304e-106	lcl|TRINITY_DN67297_c0_g1_i1|lcl|TRINITY_DN13101_c0_g2_i1|lcl|TRINITY_DN47937_c0_g1_i1|lcl|TRINITY_DN3213_c0_g1_i1|lcl|TRINITY_DN61911_c0_g2_i1|lcl|TRINITY_DN38431_c0_g1_i1|lcl|TRINITY_DN20698_c0_g2_i1|lcl|TRINITY_DN76811_c0_g1_i1|lcl|TRINITY_DN76340_c0_g1_i1|lcl|TRINITY_DN13124_c0_g1_i1|lcl|TRINITY_DN57497_c0_g1_i1|lcl|TRINITY_DN200_c0_g1_i1|lcl|TRINITY_DN8966_c0_g1_i1|lcl|TRINITY_DN30061_c0_g1_…	Gene Ontology
Second-vs-Third Instar.up	membrane organization	BP	GO:0061024	126	8.74695e-107	6.85073e-105	lcl|TRINITY_DN6695_c0_g1_i1|lcl|TRINITY_DN34015_c0_g1_i1|lcl|TRINITY_DN7193_c0_g1_i1|lcl|TRINITY_DN36257_c0_g1_i1|lcl|TRINITY_DN13124_c0_g1_i1|lcl|TRINITY_DN57497_c0_g1_i1|lcl|TRINITY_DN63554_c0_g1_i1|lcl|TRINITY_DN60398_c0_g1_i1|lcl|TRINITY_DN23404_c0_g6_i1|lcl|TRINITY_DN5361_c0_g1_i1|lcl|TRINITY_DN72417_c0_g1_i1|lcl|TRINITY_DN59244_c0_g1_i1|lcl|TRINITY_DN70482_c0_g1_i1|lcl|TRINITY_DN24354_c1_g1…	Gene Ontology
Second-vs-Third Instar.up	poly(A) RNA binding	MF	GO:0044822	132	1.08866e-106	8.37695e-105	lcl|TRINITY_DN6695_c0_g1_i1|lcl|TRINITY_DN34015_c0_g1_i1|lcl|TRINITY_DN7193_c0_g1_i1|lcl|TRINITY_DN36257_c0_g1_i1|lcl|TRINITY_DN13124_c0_g1_i1|lcl|TRINITY_DN57497_c0_g1_i1|lcl|TRINITY_DN63554_c0_g1_i1|lcl|TRINITY_DN60398_c0_g1_i1|lcl|TRINITY_DN11024_c0_g1_i1|lcl|TRINITY_DN20599_c0_g3_i1|lcl|TRINITY_DN72417_c0_g1_i1|lcl|TRINITY_DN59244_c0_g1_i1|lcl|TRINITY_DN70482_c0_g1_i1|lcl|TRINITY_DN24354_c1_g…	Gene Ontology
Second-vs-Third Instar.up	cellular catabolic process	BP	GO:0044248	142	9.26673e-106	7.00757e-104	lcl|TRINITY_DN6695_c0_g1_i1|lcl|TRINITY_DN12136_c0_g1_i1|lcl|TRINITY_DN7193_c0_g1_i1|lcl|TRINITY_DN36257_c0_g1_i1|lcl|TRINITY_DN76340_c0_g1_i1|lcl|TRINITY_DN13124_c0_g1_i1|lcl|TRINITY_DN57497_c0_g1_i1|lcl|TRINITY_DN63554_c0_g1_i1|lcl|TRINITY_DN60398_c0_g1_i1|lcl|TRINITY_DN11024_c0_g1_i1|lcl|TRINITY_DN5361_c0_g1_i1|lcl|TRINITY_DN72417_c0_g1_i1|lcl|TRINITY_DN59244_c0_g1_i1|lcl|TRINITY_DN70482_c0_g1…	Gene Ontology
Second-vs-Third Instar.up	macromolecular complex	BP	GO:0032991	207	3.8825e-105	2.88621e-103	lcl|TRINITY_DN6695_c0_g1_i1|lcl|TRINITY_DN29822_c0_g1_i1|lcl|TRINITY_DN69880_c0_g1_i1|lcl|TRINITY_DN78709_c0_g1_i1|lcl|TRINITY_DN7193_c0_g1_i1|lcl|TRINITY_DN51839_c0_g1_i1|lcl|TRINITY_DN36257_c0_g1_i1|lcl|TRINITY_DN10670_c0_g2_i1|lcl|TRINITY_DN13124_c0_g1_i1|lcl|TRINITY_DN57497_c0_g1_i1|lcl|TRINITY_DN63554_c0_g1_i1|lcl|TRINITY_DN60398_c0_g1_i1|lcl|TRINITY_DN11024_c0_g1_i1|lcl|TRINITY_DN26118_c0_g…	Gene Ontology
Second-vs-Third Instar.up	single-organism transport	BP	GO:0044765	170	1.06819e-104	7.8085e-103	lcl|TRINITY_DN6695_c0_g1_i1|lcl|TRINITY_DN40319_c0_g1_i1|lcl|TRINITY_DN34015_c0_g1_i1|lcl|TRINITY_DN7193_c0_g1_i1|lcl|TRINITY_DN51839_c0_g1_i1|lcl|TRINITY_DN36257_c0_g1_i1|lcl|TRINITY_DN10670_c0_g2_i1|lcl|TRINITY_DN13124_c0_g1_i1|lcl|TRINITY_DN57497_c0_g1_i1|lcl|TRINITY_DN63554_c0_g1_i1|lcl|TRINITY_DN60398_c0_g1_i1|lcl|TRINITY_DN68347_c0_g1_i1|lcl|TRINITY_DN28189_c0_g1_i1|lcl|TRINITY_DN23404_c0_g…	Gene Ontology
Second-vs-Third Instar.up	single-organism localization	BP	GO:1902578	174	3.56292e-104	2.5618e-102	lcl|TRINITY_DN6695_c0_g1_i1|lcl|TRINITY_DN40319_c0_g1_i1|lcl|TRINITY_DN34015_c0_g1_i1|lcl|TRINITY_DN7193_c0_g1_i1|lcl|TRINITY_DN51839_c0_g1_i1|lcl|TRINITY_DN36257_c0_g1_i1|lcl|TRINITY_DN10670_c0_g2_i1|lcl|TRINITY_DN13124_c0_g1_i1|lcl|TRINITY_DN57497_c0_g1_i1|lcl|TRINITY_DN63554_c0_g1_i1|lcl|TRINITY_DN60398_c0_g1_i1|lcl|TRINITY_DN68347_c0_g1_i1|lcl|TRINITY_DN28189_c0_g1_i1|lcl|TRINITY_DN23404_c0_g…	Gene Ontology
Second-vs-Third Instar.up	cellular process	BP	GO:0009987	310	1.16854e-103	8.26646e-102	lcl|TRINITY_DN6695_c0_g1_i1|lcl|TRINITY_DN73205_c0_g1_i1|lcl|TRINITY_DN15621_c0_g1_i1|lcl|TRINITY_DN1332_c0_g1_i1|lcl|TRINITY_DN40319_c0_g1_i1|lcl|TRINITY_DN69880_c0_g1_i1|lcl|TRINITY_DN12136_c0_g1_i1|lcl|TRINITY_DN19743_c0_g2_i1|lcl|TRINITY_DN7193_c0_g1_i1|lcl|TRINITY_DN23333_c0_g2_i1|lcl|TRINITY_DN8746_c0_g1_i1|lcl|TRINITY_DN36257_c0_g1_i1|lcl|TRINITY_DN6116_c0_g2_i1|lcl|TRINITY_DN10670_c0_g2_i…	Gene Ontology
Second-vs-Third Instar.up	intracellular transport	BP	GO:0046907	141	3.17318e-103	2.20914e-101	lcl|TRINITY_DN6695_c0_g1_i1|lcl|TRINITY_DN34015_c0_g1_i1|lcl|TRINITY_DN7193_c0_g1_i1|lcl|TRINITY_DN36257_c0_g1_i1|lcl|TRINITY_DN10670_c0_g2_i1|lcl|TRINITY_DN13124_c0_g1_i1|lcl|TRINITY_DN57497_c0_g1_i1|lcl|TRINITY_DN63554_c0_g1_i1|lcl|TRINITY_DN60398_c0_g1_i1|lcl|TRINITY_DN5361_c0_g1_i1|lcl|TRINITY_DN72417_c0_g1_i1|lcl|TRINITY_DN59244_c0_g1_i1|lcl|TRINITY_DN70482_c0_g1_i1|lcl|TRINITY_DN3497_c0_g1_…	Gene Ontology
Second-vs-Third Instar.up	metabolic process	BP	GO:0008152	277	1.40114e-101	9.60221e-100	lcl|TRINITY_DN6695_c0_g1_i1|lcl|TRINITY_DN73205_c0_g1_i1|lcl|TRINITY_DN30255_c0_g1_i1|lcl|TRINITY_DN1332_c0_g1_i1|lcl|TRINITY_DN40319_c0_g1_i1|lcl|TRINITY_DN69880_c0_g1_i1|lcl|TRINITY_DN12136_c0_g1_i1|lcl|TRINITY_DN19743_c0_g2_i1|lcl|TRINITY_DN7193_c0_g1_i1|lcl|TRINITY_DN8746_c0_g1_i1|lcl|TRINITY_DN36257_c0_g1_i1|lcl|TRINITY_DN6116_c0_g2_i1|lcl|TRINITY_DN10670_c0_g2_i1|lcl|TRINITY_DN13124_c0_g1_i…	Gene Ontology
Second-vs-Third Instar.up	primary metabolic process	BP	GO:0044238	269	2.26663e-101	1.52945e-99	lcl|TRINITY_DN6695_c0_g1_i1|lcl|TRINITY_DN73205_c0_g1_i1|lcl|TRINITY_DN30255_c0_g1_i1|lcl|TRINITY_DN40319_c0_g1_i1|lcl|TRINITY_DN69880_c0_g1_i1|lcl|TRINITY_DN12136_c0_g1_i1|lcl|TRINITY_DN19743_c0_g2_i1|lcl|TRINITY_DN7193_c0_g1_i1|lcl|TRINITY_DN51839_c0_g1_i1|lcl|TRINITY_DN36257_c0_g1_i1|lcl|TRINITY_DN6116_c0_g2_i1|lcl|TRINITY_DN10670_c0_g2_i1|lcl|TRINITY_DN13124_c0_g1_i1|lcl|TRINITY_DN57497_c0_g1…	Gene Ontology
Second-vs-Third Instar.up	heterocyclic compound binding	MF	GO:1901363	220	3.06515e-101	2.03693e-99	lcl|TRINITY_DN6695_c0_g1_i1|lcl|TRINITY_DN73205_c0_g1_i1|lcl|TRINITY_DN69880_c0_g1_i1|lcl|TRINITY_DN12136_c0_g1_i1|lcl|TRINITY_DN7193_c0_g1_i1|lcl|TRINITY_DN5819_c0_g2_i1|lcl|TRINITY_DN51839_c0_g1_i1|lcl|TRINITY_DN36257_c0_g1_i1|lcl|TRINITY_DN13124_c0_g1_i1|lcl|TRINITY_DN57497_c0_g1_i1|lcl|TRINITY_DN63554_c0_g1_i1|lcl|TRINITY_DN60398_c0_g1_i1|lcl|TRINITY_DN11024_c0_g1_i1|lcl|TRINITY_DN20599_c0_g3…	Gene Ontology
Second-vs-Third Instar.up	organic substance catabolic process	BP	GO:1901575	146	3.7088e-101	2.42788e-99	lcl|TRINITY_DN6695_c0_g1_i1|lcl|TRINITY_DN12136_c0_g1_i1|lcl|TRINITY_DN7193_c0_g1_i1|lcl|TRINITY_DN36257_c0_g1_i1|lcl|TRINITY_DN76340_c0_g1_i1|lcl|TRINITY_DN13124_c0_g1_i1|lcl|TRINITY_DN57497_c0_g1_i1|lcl|TRINITY_DN63554_c0_g1_i1|lcl|TRINITY_DN60398_c0_g1_i1|lcl|TRINITY_DN11024_c0_g1_i1|lcl|TRINITY_DN5361_c0_g1_i1|lcl|TRINITY_DN72417_c0_g1_i1|lcl|TRINITY_DN59244_c0_g1_i1|lcl|TRINITY_DN70482_c0_g1…	Gene Ontology
Second-vs-Third Instar.up	organic cyclic compound binding	MF	GO:0097159	221	4.14236e-101	2.67182e-99	lcl|TRINITY_DN6695_c0_g1_i1|lcl|TRINITY_DN73205_c0_g1_i1|lcl|TRINITY_DN69880_c0_g1_i1|lcl|TRINITY_DN12136_c0_g1_i1|lcl|TRINITY_DN7193_c0_g1_i1|lcl|TRINITY_DN5819_c0_g2_i1|lcl|TRINITY_DN51839_c0_g1_i1|lcl|TRINITY_DN36257_c0_g1_i1|lcl|TRINITY_DN13124_c0_g1_i1|lcl|TRINITY_DN57497_c0_g1_i1|lcl|TRINITY_DN63554_c0_g1_i1|lcl|TRINITY_DN60398_c0_g1_i1|lcl|TRINITY_DN11024_c0_g1_i1|lcl|TRINITY_DN20599_c0_g3…	Gene Ontology
Second-vs-Third Instar.up	cellular protein localization	BP	GO:0034613	139	4.90789e-101	3.11971e-99	lcl|TRINITY_DN6695_c0_g1_i1|lcl|TRINITY_DN69880_c0_g1_i1|lcl|TRINITY_DN34015_c0_g1_i1|lcl|TRINITY_DN7193_c0_g1_i1|lcl|TRINITY_DN36257_c0_g1_i1|lcl|TRINITY_DN13124_c0_g1_i1|lcl|TRINITY_DN57497_c0_g1_i1|lcl|TRINITY_DN63554_c0_g1_i1|lcl|TRINITY_DN60398_c0_g1_i1|lcl|TRINITY_DN23404_c0_g6_i1|lcl|TRINITY_DN5361_c0_g1_i1|lcl|TRINITY_DN72417_c0_g1_i1|lcl|TRINITY_DN59244_c0_g1_i1|lcl|TRINITY_DN70482_c0_g1…	Gene Ontology
Second-vs-Third Instar.up	cellular macromolecule localization	BP	GO:0070727	139	9.38581e-101	5.88088e-99	lcl|TRINITY_DN6695_c0_g1_i1|lcl|TRINITY_DN69880_c0_g1_i1|lcl|TRINITY_DN34015_c0_g1_i1|lcl|TRINITY_DN7193_c0_g1_i1|lcl|TRINITY_DN36257_c0_g1_i1|lcl|TRINITY_DN13124_c0_g1_i1|lcl|TRINITY_DN57497_c0_g1_i1|lcl|TRINITY_DN63554_c0_g1_i1|lcl|TRINITY_DN60398_c0_g1_i1|lcl|TRINITY_DN23404_c0_g6_i1|lcl|TRINITY_DN5361_c0_g1_i1|lcl|TRINITY_DN72417_c0_g1_i1|lcl|TRINITY_DN59244_c0_g1_i1|lcl|TRINITY_DN70482_c0_g1…	Gene Ontology
Second-vs-Third Instar.up	catabolic process	BP	GO:0009056	147	3.21732e-99	1.98749e-97	lcl|TRINITY_DN6695_c0_g1_i1|lcl|TRINITY_DN12136_c0_g1_i1|lcl|TRINITY_DN7193_c0_g1_i1|lcl|TRINITY_DN36257_c0_g1_i1|lcl|TRINITY_DN76340_c0_g1_i1|lcl|TRINITY_DN13124_c0_g1_i1|lcl|TRINITY_DN57497_c0_g1_i1|lcl|TRINITY_DN63554_c0_g1_i1|lcl|TRINITY_DN60398_c0_g1_i1|lcl|TRINITY_DN11024_c0_g1_i1|lcl|TRINITY_DN5361_c0_g1_i1|lcl|TRINITY_DN72417_c0_g1_i1|lcl|TRINITY_DN34015_c0_g1_i1|lcl|TRINITY_DN59244_c0_g1…	Gene Ontology
Second-vs-Third Instar.up	cellular metabolic process	BP	GO:0044237	267	5.80099e-99	3.53377e-97	lcl|TRINITY_DN6695_c0_g1_i1|lcl|TRINITY_DN73205_c0_g1_i1|lcl|TRINITY_DN1332_c0_g1_i1|lcl|TRINITY_DN40319_c0_g1_i1|lcl|TRINITY_DN69880_c0_g1_i1|lcl|TRINITY_DN12136_c0_g1_i1|lcl|TRINITY_DN19743_c0_g2_i1|lcl|TRINITY_DN7193_c0_g1_i1|lcl|TRINITY_DN8746_c0_g1_i1|lcl|TRINITY_DN36257_c0_g1_i1|lcl|TRINITY_DN6116_c0_g2_i1|lcl|TRINITY_DN10670_c0_g2_i1|lcl|TRINITY_DN13124_c0_g1_i1|lcl|TRINITY_DN57497_c0_g1_i…	Gene Ontology
Second-vs-Third Instar.up	organic substance metabolic process	BP	GO:0071704	270	1.14274e-97	6.86581e-96	lcl|TRINITY_DN6695_c0_g1_i1|lcl|TRINITY_DN73205_c0_g1_i1|lcl|TRINITY_DN30255_c0_g1_i1|lcl|TRINITY_DN40319_c0_g1_i1|lcl|TRINITY_DN69880_c0_g1_i1|lcl|TRINITY_DN12136_c0_g1_i1|lcl|TRINITY_DN19743_c0_g2_i1|lcl|TRINITY_DN7193_c0_g1_i1|lcl|TRINITY_DN51839_c0_g1_i1|lcl|TRINITY_DN36257_c0_g1_i1|lcl|TRINITY_DN6116_c0_g2_i1|lcl|TRINITY_DN10670_c0_g2_i1|lcl|TRINITY_DN13124_c0_g1_i1|lcl|TRINITY_DN57497_c0_g1…	Gene Ontology
Second-vs-Third Instar.up	localization	BP	GO:0051179	213	8.90891e-96	5.28033e-94	lcl|TRINITY_DN6695_c0_g1_i1|lcl|TRINITY_DN34127_c0_g1_i1|lcl|TRINITY_DN1332_c0_g1_i1|lcl|TRINITY_DN40319_c0_g1_i1|lcl|TRINITY_DN69880_c0_g1_i1|lcl|TRINITY_DN34015_c0_g1_i1|lcl|TRINITY_DN19743_c0_g2_i1|lcl|TRINITY_DN7193_c0_g1_i1|lcl|TRINITY_DN23333_c0_g2_i1|lcl|TRINITY_DN8746_c0_g1_i1|lcl|TRINITY_DN36257_c0_g1_i1|lcl|TRINITY_DN10670_c0_g2_i1|lcl|TRINITY_DN13124_c0_g1_i1|lcl|TRINITY_DN57497_c0_g1_…	Gene Ontology
Second-vs-Third Instar.up	protein transport	BP	GO:0015031	142	1.04622e-95	6.11828e-94	lcl|TRINITY_DN6695_c0_g1_i1|lcl|TRINITY_DN40319_c0_g1_i1|lcl|TRINITY_DN34015_c0_g1_i1|lcl|TRINITY_DN7193_c0_g1_i1|lcl|TRINITY_DN36257_c0_g1_i1|lcl|TRINITY_DN13124_c0_g1_i1|lcl|TRINITY_DN57497_c0_g1_i1|lcl|TRINITY_DN63554_c0_g1_i1|lcl|TRINITY_DN60398_c0_g1_i1|lcl|TRINITY_DN26118_c0_g2_i1|lcl|TRINITY_DN5361_c0_g1_i1|lcl|TRINITY_DN72417_c0_g1_i1|lcl|TRINITY_DN59244_c0_g1_i1|lcl|TRINITY_DN70482_c0_g1…	Gene Ontology
Second-vs-Third Instar.up	nitrogen compound metabolic process	BP	GO:0006807	228	1.131e-95	6.52703e-94	lcl|TRINITY_DN6695_c0_g1_i1|lcl|TRINITY_DN73205_c0_g1_i1|lcl|TRINITY_DN40319_c0_g1_i1|lcl|TRINITY_DN69880_c0_g1_i1|lcl|TRINITY_DN12136_c0_g1_i1|lcl|TRINITY_DN7193_c0_g1_i1|lcl|TRINITY_DN51839_c0_g1_i1|lcl|TRINITY_DN36257_c0_g1_i1|lcl|TRINITY_DN76340_c0_g1_i1|lcl|TRINITY_DN10670_c0_g2_i1|lcl|TRINITY_DN13124_c0_g1_i1|lcl|TRINITY_DN57497_c0_g1_i1|lcl|TRINITY_DN63554_c0_g1_i1|lcl|TRINITY_DN14611_c0_g…	Gene Ontology
Second-vs-Third Instar.up	cellular component biogenesis	BP	GO:0044085	163	3.3818e-95	1.92631e-93	lcl|TRINITY_DN6695_c0_g1_i1|lcl|TRINITY_DN1332_c0_g1_i1|lcl|TRINITY_DN34015_c0_g1_i1|lcl|TRINITY_DN7193_c0_g1_i1|lcl|TRINITY_DN23333_c0_g2_i1|lcl|TRINITY_DN8746_c0_g1_i1|lcl|TRINITY_DN36257_c0_g1_i1|lcl|TRINITY_DN13124_c0_g1_i1|lcl|TRINITY_DN57497_c0_g1_i1|lcl|TRINITY_DN63554_c0_g1_i1|lcl|TRINITY_DN60398_c0_g1_i1|lcl|TRINITY_DN23404_c0_g6_i1|lcl|TRINITY_DN5361_c0_g1_i1|lcl|TRINITY_DN18258_c0_g2_i…	Gene Ontology
Second-vs-Third Instar.up	transport	BP	GO:0006810	195	4.75755e-95	2.67521e-93	lcl|TRINITY_DN6695_c0_g1_i1|lcl|TRINITY_DN40319_c0_g1_i1|lcl|TRINITY_DN69880_c0_g1_i1|lcl|TRINITY_DN34015_c0_g1_i1|lcl|TRINITY_DN7193_c0_g1_i1|lcl|TRINITY_DN23333_c0_g2_i1|lcl|TRINITY_DN51839_c0_g1_i1|lcl|TRINITY_DN36257_c0_g1_i1|lcl|TRINITY_DN10670_c0_g2_i1|lcl|TRINITY_DN13124_c0_g1_i1|lcl|TRINITY_DN57497_c0_g1_i1|lcl|TRINITY_DN63554_c0_g1_i1|lcl|TRINITY_DN60398_c0_g1_i1|lcl|TRINITY_DN26118_c0_g…	Gene Ontology
Second-vs-Third Instar.up	cytoplasmic part	CC	GO:0044444	242	1.04493e-94	5.80134e-93	lcl|TRINITY_DN6695_c0_g1_i1|lcl|TRINITY_DN73205_c0_g1_i1|lcl|TRINITY_DN40319_c0_g1_i1|lcl|TRINITY_DN69880_c0_g1_i1|lcl|TRINITY_DN78709_c0_g1_i1|lcl|TRINITY_DN19743_c0_g2_i1|lcl|TRINITY_DN7193_c0_g1_i1|lcl|TRINITY_DN51839_c0_g1_i1|lcl|TRINITY_DN36257_c0_g1_i1|lcl|TRINITY_DN6116_c0_g2_i1|lcl|TRINITY_DN10670_c0_g2_i1|lcl|TRINITY_DN13124_c0_g1_i1|lcl|TRINITY_DN57497_c0_g1_i1|lcl|TRINITY_DN63554_c0_g1…	Gene Ontology
Second-vs-Third Instar.up	establishment of localization in cell	BP	GO:0051649	144	2.22028e-94	1.21727e-92	lcl|TRINITY_DN6695_c0_g1_i1|lcl|TRINITY_DN40319_c0_g1_i1|lcl|TRINITY_DN34015_c0_g1_i1|lcl|TRINITY_DN7193_c0_g1_i1|lcl|TRINITY_DN36257_c0_g1_i1|lcl|TRINITY_DN10670_c0_g2_i1|lcl|TRINITY_DN13124_c0_g1_i1|lcl|TRINITY_DN57497_c0_g1_i1|lcl|TRINITY_DN63554_c0_g1_i1|lcl|TRINITY_DN60398_c0_g1_i1|lcl|TRINITY_DN5361_c0_g1_i1|lcl|TRINITY_DN72417_c0_g1_i1|lcl|TRINITY_DN59244_c0_g1_i1|lcl|TRINITY_DN70482_c0_g1…	Gene Ontology
Second-vs-Third Instar.up	establishment of protein localization	BP	GO:0045184	145	2.59173e-94	1.40337e-92	lcl|TRINITY_DN6695_c0_g1_i1|lcl|TRINITY_DN40319_c0_g1_i1|lcl|TRINITY_DN34015_c0_g1_i1|lcl|TRINITY_DN7193_c0_g1_i1|lcl|TRINITY_DN36257_c0_g1_i1|lcl|TRINITY_DN13124_c0_g1_i1|lcl|TRINITY_DN57497_c0_g1_i1|lcl|TRINITY_DN63554_c0_g1_i1|lcl|TRINITY_DN60398_c0_g1_i1|lcl|TRINITY_DN26118_c0_g2_i1|lcl|TRINITY_DN23404_c0_g6_i1|lcl|TRINITY_DN5361_c0_g1_i1|lcl|TRINITY_DN72417_c0_g1_i1|lcl|TRINITY_DN59244_c0_g1…	Gene Ontology
Second-vs-Third Instar.up	cellular nitrogen compound metabolic process	BP	GO:0034641	221	2.72725e-94	1.45875e-92	lcl|TRINITY_DN6695_c0_g1_i1|lcl|TRINITY_DN73205_c0_g1_i1|lcl|TRINITY_DN40319_c0_g1_i1|lcl|TRINITY_DN69880_c0_g1_i1|lcl|TRINITY_DN12136_c0_g1_i1|lcl|TRINITY_DN7193_c0_g1_i1|lcl|TRINITY_DN51839_c0_g1_i1|lcl|TRINITY_DN36257_c0_g1_i1|lcl|TRINITY_DN76340_c0_g1_i1|lcl|TRINITY_DN10670_c0_g2_i1|lcl|TRINITY_DN13124_c0_g1_i1|lcl|TRINITY_DN57497_c0_g1_i1|lcl|TRINITY_DN63554_c0_g1_i1|lcl|TRINITY_DN14611_c0_g…	Gene Ontology
Second-vs-Third Instar.up	cell	CC	GO:0005623	310	5.19639e-94	2.74595e-92	lcl|TRINITY_DN6695_c0_g1_i1|lcl|TRINITY_DN73205_c0_g1_i1|lcl|TRINITY_DN15621_c0_g1_i1|lcl|TRINITY_DN1332_c0_g1_i1|lcl|TRINITY_DN40319_c0_g1_i1|lcl|TRINITY_DN69880_c0_g1_i1|lcl|TRINITY_DN12136_c0_g1_i1|lcl|TRINITY_DN19743_c0_g2_i1|lcl|TRINITY_DN7193_c0_g1_i1|lcl|TRINITY_DN23333_c0_g2_i1|lcl|TRINITY_DN8746_c0_g1_i1|lcl|TRINITY_DN36257_c0_g1_i1|lcl|TRINITY_DN6116_c0_g2_i1|lcl|TRINITY_DN10670_c0_g2_i…	Gene Ontology
Second-vs-Third Instar.up	establishment of localization	BP	GO:0051234	196	5.90732e-94	3.08446e-92	lcl|TRINITY_DN6695_c0_g1_i1|lcl|TRINITY_DN40319_c0_g1_i1|lcl|TRINITY_DN69880_c0_g1_i1|lcl|TRINITY_DN34015_c0_g1_i1|lcl|TRINITY_DN7193_c0_g1_i1|lcl|TRINITY_DN23333_c0_g2_i1|lcl|TRINITY_DN51839_c0_g1_i1|lcl|TRINITY_DN36257_c0_g1_i1|lcl|TRINITY_DN10670_c0_g2_i1|lcl|TRINITY_DN13124_c0_g1_i1|lcl|TRINITY_DN57497_c0_g1_i1|lcl|TRINITY_DN63554_c0_g1_i1|lcl|TRINITY_DN60398_c0_g1_i1|lcl|TRINITY_DN26118_c0_g…	Gene Ontology
Second-vs-Third Instar.up	intracellular organelle part	CC	GO:0044446	242	1.05203e-93	5.42846e-92	lcl|TRINITY_DN6695_c0_g1_i1|lcl|TRINITY_DN15621_c0_g1_i1|lcl|TRINITY_DN69880_c0_g1_i1|lcl|TRINITY_DN12136_c0_g1_i1|lcl|TRINITY_DN19743_c0_g2_i1|lcl|TRINITY_DN7193_c0_g1_i1|lcl|TRINITY_DN51839_c0_g1_i1|lcl|TRINITY_DN36257_c0_g1_i1|lcl|TRINITY_DN6116_c0_g2_i1|lcl|TRINITY_DN10670_c0_g2_i1|lcl|TRINITY_DN13124_c0_g1_i1|lcl|TRINITY_DN57497_c0_g1_i1|lcl|TRINITY_DN63554_c0_g1_i1|lcl|TRINITY_DN14611_c0_g2…	Gene Ontology
Second-vs-Third Instar.up	cell part	BP	GO:0044464	309	6.20901e-93	3.16659e-91	lcl|TRINITY_DN6695_c0_g1_i1|lcl|TRINITY_DN73205_c0_g1_i1|lcl|TRINITY_DN15621_c0_g1_i1|lcl|TRINITY_DN1332_c0_g1_i1|lcl|TRINITY_DN40319_c0_g1_i1|lcl|TRINITY_DN69880_c0_g1_i1|lcl|TRINITY_DN12136_c0_g1_i1|lcl|TRINITY_DN19743_c0_g2_i1|lcl|TRINITY_DN7193_c0_g1_i1|lcl|TRINITY_DN23333_c0_g2_i1|lcl|TRINITY_DN8746_c0_g1_i1|lcl|TRINITY_DN36257_c0_g1_i1|lcl|TRINITY_DN6116_c0_g2_i1|lcl|TRINITY_DN10670_c0_g2_i…	Gene Ontology
Second-vs-Third Instar.up	single-organism process	BP	GO:0044699	287	1.09157e-92	5.50302e-91	lcl|TRINITY_DN6695_c0_g1_i1|lcl|TRINITY_DN15621_c0_g1_i1|lcl|TRINITY_DN1332_c0_g1_i1|lcl|TRINITY_DN40319_c0_g1_i1|lcl|TRINITY_DN69880_c0_g1_i1|lcl|TRINITY_DN12136_c0_g1_i1|lcl|TRINITY_DN19743_c0_g2_i1|lcl|TRINITY_DN7193_c0_g1_i1|lcl|TRINITY_DN15474_c0_g1_i1|lcl|TRINITY_DN8746_c0_g1_i1|lcl|TRINITY_DN36257_c0_g1_i1|lcl|TRINITY_DN6116_c0_g2_i1|lcl|TRINITY_DN10670_c0_g2_i1|lcl|TRINITY_DN13124_c0_g1_i…	Gene Ontology
Second-vs-Third Instar.down	binding	MF	GO:0005488	215	3.03442e-58	1.47443e-54	lcl|TRINITY_DN22759_c0_g1_i1|lcl|TRINITY_DN13508_c0_g1_i1|lcl|TRINITY_DN11354_c0_g1_i1|lcl|TRINITY_DN65503_c0_g1_i1|lcl|TRINITY_DN10335_c0_g1_i1|lcl|TRINITY_DN17079_c0_g1_i1|lcl|TRINITY_DN34924_c0_g1_i1|lcl|TRINITY_DN50700_c0_g1_i1|lcl|TRINITY_DN76583_c0_g1_i1|lcl|TRINITY_DN35640_c0_g1_i1|lcl|TRINITY_DN44836_c0_g2_i1|lcl|TRINITY_DN53228_c0_g1_i1|lcl|TRINITY_DN21645_c0_g1_i1|lcl|TRINITY_DN6936_c0_…
Second-vs-Third Instar.down	metabolic process	BP	GO:0008152	189	7.51292e-55	1.82526e-51	lcl|TRINITY_DN22759_c0_g1_i1|lcl|TRINITY_DN13508_c0_g1_i1|lcl|TRINITY_DN11354_c0_g1_i1|lcl|TRINITY_DN10335_c0_g1_i1|lcl|TRINITY_DN17079_c0_g1_i1|lcl|TRINITY_DN34924_c0_g1_i1|lcl|TRINITY_DN50700_c0_g1_i1|lcl|TRINITY_DN76583_c0_g1_i1|lcl|TRINITY_DN35640_c0_g1_i1|lcl|TRINITY_DN24789_c0_g1_i1|lcl|TRINITY_DN53228_c0_g1_i1|lcl|TRINITY_DN21645_c0_g1_i1|lcl|TRINITY_DN6936_c0_g1_i1|lcl|TRINITY_DN15373_c0_…
Second-vs-Third Instar.down	cell	BP	GO:0005623	222	2.21893e-54	3.59393e-51	lcl|TRINITY_DN22759_c0_g1_i1|lcl|TRINITY_DN13508_c0_g1_i1|lcl|TRINITY_DN11354_c0_g1_i1|lcl|TRINITY_DN65503_c0_g1_i1|lcl|TRINITY_DN10335_c0_g1_i1|lcl|TRINITY_DN17079_c0_g1_i1|lcl|TRINITY_DN50700_c0_g1_i1|lcl|TRINITY_DN76583_c0_g1_i1|lcl|TRINITY_DN35640_c0_g1_i1|lcl|TRINITY_DN24789_c0_g1_i1|lcl|TRINITY_DN4916_c0_g2_i1|lcl|TRINITY_DN21645_c0_g1_i1|lcl|TRINITY_DN6936_c0_g1_i1|lcl|TRINITY_DN23920_c0_g…
Second-vs-Third Instar.down	cellular process	BP	GO:0009987	215	5.10859e-54	6.20566e-51	lcl|TRINITY_DN22759_c0_g1_i1|lcl|TRINITY_DN13508_c0_g1_i1|lcl|TRINITY_DN11354_c0_g1_i1|lcl|TRINITY_DN10335_c0_g1_i1|lcl|TRINITY_DN17079_c0_g1_i1|lcl|TRINITY_DN34924_c0_g1_i1|lcl|TRINITY_DN50700_c0_g1_i1|lcl|TRINITY_DN76583_c0_g1_i1|lcl|TRINITY_DN35640_c0_g1_i1|lcl|TRINITY_DN24789_c0_g1_i1|lcl|TRINITY_DN4916_c0_g2_i1|lcl|TRINITY_DN21645_c0_g1_i1|lcl|TRINITY_DN6936_c0_g1_i1|lcl|TRINITY_DN23920_c0_g…
Second-vs-Third Instar.down	organic substance metabolic process	BP	GO:0071704	185	8.48734e-54	8.24799e-51	lcl|TRINITY_DN22759_c0_g1_i1|lcl|TRINITY_DN13508_c0_g1_i1|lcl|TRINITY_DN11354_c0_g1_i1|lcl|TRINITY_DN10335_c0_g1_i1|lcl|TRINITY_DN17079_c0_g1_i1|lcl|TRINITY_DN34924_c0_g1_i1|lcl|TRINITY_DN50700_c0_g1_i1|lcl|TRINITY_DN76583_c0_g1_i1|lcl|TRINITY_DN35640_c0_g1_i1|lcl|TRINITY_DN24789_c0_g1_i1|lcl|TRINITY_DN53228_c0_g1_i1|lcl|TRINITY_DN21645_c0_g1_i1|lcl|TRINITY_DN6936_c0_g1_i1|lcl|TRINITY_DN15373_c0_…
Second-vs-Third Instar.down	cell part	CC	GO:0044464	220	1.41601e-52	1.14673e-49	lcl|TRINITY_DN22759_c0_g1_i1|lcl|TRINITY_DN13508_c0_g1_i1|lcl|TRINITY_DN11354_c0_g1_i1|lcl|TRINITY_DN65503_c0_g1_i1|lcl|TRINITY_DN10335_c0_g1_i1|lcl|TRINITY_DN17079_c0_g1_i1|lcl|TRINITY_DN50700_c0_g1_i1|lcl|TRINITY_DN76583_c0_g1_i1|lcl|TRINITY_DN35640_c0_g1_i1|lcl|TRINITY_DN24789_c0_g1_i1|lcl|TRINITY_DN4916_c0_g2_i1|lcl|TRINITY_DN21645_c0_g1_i1|lcl|TRINITY_DN6936_c0_g1_i1|lcl|TRINITY_DN23920_c0_g…
Second-vs-Third Instar.down	single-organism process	BP	GO:0044699	201	2.4892e-52	1.72786e-49	lcl|TRINITY_DN35364_c0_g1_i1|lcl|TRINITY_DN13508_c0_g1_i1|lcl|TRINITY_DN11354_c0_g1_i1|lcl|TRINITY_DN14426_c0_g1_i1|lcl|TRINITY_DN10335_c0_g1_i1|lcl|TRINITY_DN17079_c0_g1_i1|lcl|TRINITY_DN50700_c0_g1_i1|lcl|TRINITY_DN76583_c0_g1_i1|lcl|TRINITY_DN35640_c0_g1_i1|lcl|TRINITY_DN24789_c0_g1_i1|lcl|TRINITY_DN4916_c0_g2_i1|lcl|TRINITY_DN21645_c0_g1_i1|lcl|TRINITY_DN6936_c0_g1_i1|lcl|TRINITY_DN23920_c0_g…
Second-vs-Third Instar.down	primary metabolic process	BP	GO:0044238	178	7.07383e-51	4.29647e-48	lcl|TRINITY_DN22759_c0_g1_i1|lcl|TRINITY_DN35364_c0_g1_i1|lcl|TRINITY_DN11354_c0_g1_i1|lcl|TRINITY_DN10335_c0_g1_i1|lcl|TRINITY_DN17079_c0_g1_i1|lcl|TRINITY_DN34924_c0_g1_i1|lcl|TRINITY_DN50700_c0_g1_i1|lcl|TRINITY_DN76583_c0_g1_i1|lcl|TRINITY_DN35640_c0_g1_i1|lcl|TRINITY_DN53228_c0_g1_i1|lcl|TRINITY_DN21645_c0_g1_i1|lcl|TRINITY_DN6936_c0_g1_i1|lcl|TRINITY_DN15373_c0_g2_i1|lcl|TRINITY_DN21801_c0_…
Second-vs-Third Instar.down	cellular metabolic process	BP	GO:0044237	177	6.70622e-50	3.62061e-47	lcl|TRINITY_DN22759_c0_g1_i1|lcl|TRINITY_DN13508_c0_g1_i1|lcl|TRINITY_DN11354_c0_g1_i1|lcl|TRINITY_DN10335_c0_g1_i1|lcl|TRINITY_DN17079_c0_g1_i1|lcl|TRINITY_DN34924_c0_g1_i1|lcl|TRINITY_DN50700_c0_g1_i1|lcl|TRINITY_DN76583_c0_g1_i1|lcl|TRINITY_DN35640_c0_g1_i1|lcl|TRINITY_DN24789_c0_g1_i1|lcl|TRINITY_DN16041_c0_g3_i1|lcl|TRINITY_DN21645_c0_g1_i1|lcl|TRINITY_DN6936_c0_g1_i1|lcl|TRINITY_DN15373_c0_…
Second-vs-Third Instar.down	single-multicellular organism process	BP	GO:0044707	140	1.02237e-49	4.96771e-47	lcl|TRINITY_DN35364_c0_g1_i1|lcl|TRINITY_DN13508_c0_g1_i1|lcl|TRINITY_DN11354_c0_g1_i1|lcl|TRINITY_DN14426_c0_g1_i1|lcl|TRINITY_DN10335_c0_g1_i1|lcl|TRINITY_DN18191_c0_g1_i1|lcl|TRINITY_DN4960_c0_g2_i1|lcl|TRINITY_DN35640_c0_g1_i1|lcl|TRINITY_DN21645_c0_g1_i1|lcl|TRINITY_DN15373_c0_g2_i1|lcl|TRINITY_DN21801_c0_g1_i1|lcl|TRINITY_DN35614_c0_g1_i1|lcl|TRINITY_DN20319_c0_g2_i1|lcl|TRINITY_DN53773_c0_…
Second-vs-Third Instar.down	multicellular organism development	BP	GO:0007275	128	2.13675e-49	9.4386e-47	lcl|TRINITY_DN35364_c0_g1_i1|lcl|TRINITY_DN13508_c0_g1_i1|lcl|TRINITY_DN11354_c0_g1_i1|lcl|TRINITY_DN14426_c0_g1_i1|lcl|TRINITY_DN10335_c0_g1_i1|lcl|TRINITY_DN18191_c0_g1_i1|lcl|TRINITY_DN4960_c0_g2_i1|lcl|TRINITY_DN35640_c0_g1_i1|lcl|TRINITY_DN21645_c0_g1_i1|lcl|TRINITY_DN15373_c0_g2_i1|lcl|TRINITY_DN21801_c0_g1_i1|lcl|TRINITY_DN35614_c0_g1_i1|lcl|TRINITY_DN20319_c0_g2_i1|lcl|TRINITY_DN53773_c0_…
Second-vs-Third Instar.down	anatomical structure development	BP	GO:0048856	134	2.77482e-49	1.12357e-46	lcl|TRINITY_DN35364_c0_g1_i1|lcl|TRINITY_DN13508_c0_g1_i1|lcl|TRINITY_DN11354_c0_g1_i1|lcl|TRINITY_DN14426_c0_g1_i1|lcl|TRINITY_DN10335_c0_g1_i1|lcl|TRINITY_DN18191_c0_g1_i1|lcl|TRINITY_DN4960_c0_g2_i1|lcl|TRINITY_DN35640_c0_g1_i1|lcl|TRINITY_DN21645_c0_g1_i1|lcl|TRINITY_DN23920_c0_g1_i1|lcl|TRINITY_DN21801_c0_g1_i1|lcl|TRINITY_DN35614_c0_g1_i1|lcl|TRINITY_DN20319_c0_g2_i1|lcl|TRINITY_DN53773_c0_…
Second-vs-Third Instar.down	developmental process	BP	GO:0032502	136	1.58606e-47	5.92821e-45	lcl|TRINITY_DN35364_c0_g1_i1|lcl|TRINITY_DN13508_c0_g1_i1|lcl|TRINITY_DN11354_c0_g1_i1|lcl|TRINITY_DN14426_c0_g1_i1|lcl|TRINITY_DN10335_c0_g1_i1|lcl|TRINITY_DN18191_c0_g1_i1|lcl|TRINITY_DN4960_c0_g2_i1|lcl|TRINITY_DN35640_c0_g1_i1|lcl|TRINITY_DN21645_c0_g1_i1|lcl|TRINITY_DN6936_c0_g1_i1|lcl|TRINITY_DN23920_c0_g1_i1|lcl|TRINITY_DN21801_c0_g1_i1|lcl|TRINITY_DN35614_c0_g1_i1|lcl|TRINITY_DN20319_c0_g…
Second-vs-Third Instar.down	single-organism developmental process	BP	GO:0044767	135	1.75044e-47	6.07528e-45	lcl|TRINITY_DN35364_c0_g1_i1|lcl|TRINITY_DN13508_c0_g1_i1|lcl|TRINITY_DN11354_c0_g1_i1|lcl|TRINITY_DN14426_c0_g1_i1|lcl|TRINITY_DN10335_c0_g1_i1|lcl|TRINITY_DN18191_c0_g1_i1|lcl|TRINITY_DN4960_c0_g2_i1|lcl|TRINITY_DN35640_c0_g1_i1|lcl|TRINITY_DN21645_c0_g1_i1|lcl|TRINITY_DN6936_c0_g1_i1|lcl|TRINITY_DN23920_c0_g1_i1|lcl|TRINITY_DN21801_c0_g1_i1|lcl|TRINITY_DN35614_c0_g1_i1|lcl|TRINITY_DN20319_c0_g…
Second-vs-Third Instar.down	intracellular	CC	GO:0005622	202	2.97277e-47	9.62981e-45	lcl|TRINITY_DN22759_c0_g1_i1|lcl|TRINITY_DN13508_c0_g1_i1|lcl|TRINITY_DN11354_c0_g1_i1|lcl|TRINITY_DN65503_c0_g1_i1|lcl|TRINITY_DN10335_c0_g1_i1|lcl|TRINITY_DN17079_c0_g1_i1|lcl|TRINITY_DN50700_c0_g1_i1|lcl|TRINITY_DN76583_c0_g1_i1|lcl|TRINITY_DN35640_c0_g1_i1|lcl|TRINITY_DN24789_c0_g1_i1|lcl|TRINITY_DN4916_c0_g2_i1|lcl|TRINITY_DN21645_c0_g1_i1|lcl|TRINITY_DN6936_c0_g1_i1|lcl|TRINITY_DN23920_c0_g…
Second-vs-Third Instar.down	multicellular organismal process	BP	GO:0032501	146	1.13669e-46	3.45199e-44	lcl|TRINITY_DN35364_c0_g1_i1|lcl|TRINITY_DN13508_c0_g1_i1|lcl|TRINITY_DN11354_c0_g1_i1|lcl|TRINITY_DN14426_c0_g1_i1|lcl|TRINITY_DN10335_c0_g1_i1|lcl|TRINITY_DN18191_c0_g1_i1|lcl|TRINITY_DN4960_c0_g2_i1|lcl|TRINITY_DN35640_c0_g1_i1|lcl|TRINITY_DN21645_c0_g1_i1|lcl|TRINITY_DN15373_c0_g2_i1|lcl|TRINITY_DN21801_c0_g1_i1|lcl|TRINITY_DN35614_c0_g1_i1|lcl|TRINITY_DN20319_c0_g2_i1|lcl|TRINITY_DN53773_c0_…
Second-vs-Third Instar.down	intracellular part	CC	GO:0044424	199	1.23146e-46	3.51981e-44	lcl|TRINITY_DN22759_c0_g1_i1|lcl|TRINITY_DN13508_c0_g1_i1|lcl|TRINITY_DN11354_c0_g1_i1|lcl|TRINITY_DN65503_c0_g1_i1|lcl|TRINITY_DN10335_c0_g1_i1|lcl|TRINITY_DN17079_c0_g1_i1|lcl|TRINITY_DN50700_c0_g1_i1|lcl|TRINITY_DN76583_c0_g1_i1|lcl|TRINITY_DN35640_c0_g1_i1|lcl|TRINITY_DN24789_c0_g1_i1|lcl|TRINITY_DN4916_c0_g2_i1|lcl|TRINITY_DN21645_c0_g1_i1|lcl|TRINITY_DN6936_c0_g1_i1|lcl|TRINITY_DN23920_c0_g…
Second-vs-Third Instar.down	organelle	BP	GO:0043226	193	8.92745e-46	2.40992e-43	lcl|TRINITY_DN22759_c0_g1_i1|lcl|TRINITY_DN13508_c0_g1_i1|lcl|TRINITY_DN11354_c0_g1_i1|lcl|TRINITY_DN65503_c0_g1_i1|lcl|TRINITY_DN10335_c0_g1_i1|lcl|TRINITY_DN17079_c0_g1_i1|lcl|TRINITY_DN50700_c0_g1_i1|lcl|TRINITY_DN76583_c0_g1_i1|lcl|TRINITY_DN35640_c0_g1_i1|lcl|TRINITY_DN24789_c0_g1_i1|lcl|TRINITY_DN4916_c0_g2_i1|lcl|TRINITY_DN21645_c0_g1_i1|lcl|TRINITY_DN15373_c0_g2_i1|lcl|TRINITY_DN4609_c0_g…
Second-vs-Third Instar.down	system development	BP	GO:0048731	115	4.61523e-44	1.18028e-41	lcl|TRINITY_DN35364_c0_g1_i1|lcl|TRINITY_DN13508_c0_g1_i1|lcl|TRINITY_DN11354_c0_g1_i1|lcl|TRINITY_DN10335_c0_g1_i1|lcl|TRINITY_DN18191_c0_g1_i1|lcl|TRINITY_DN4960_c0_g2_i1|lcl|TRINITY_DN35640_c0_g1_i1|lcl|TRINITY_DN21645_c0_g1_i1|lcl|TRINITY_DN15373_c0_g2_i1|lcl|TRINITY_DN21801_c0_g1_i1|lcl|TRINITY_DN35614_c0_g1_i1|lcl|TRINITY_DN20319_c0_g2_i1|lcl|TRINITY_DN53773_c0_g1_i1|lcl|TRINITY_DN55559_c0_…
Second-vs-Third Instar.down	macromolecule metabolic process	BP	GO:0043170	160	1.13219e-43	2.75066e-41	lcl|TRINITY_DN22759_c0_g1_i1|lcl|TRINITY_DN35364_c0_g1_i1|lcl|TRINITY_DN11354_c0_g1_i1|lcl|TRINITY_DN10335_c0_g1_i1|lcl|TRINITY_DN18191_c0_g1_i1|lcl|TRINITY_DN4960_c0_g2_i1|lcl|TRINITY_DN35640_c0_g1_i1|lcl|TRINITY_DN16041_c0_g3_i1|lcl|TRINITY_DN21645_c0_g1_i1|lcl|TRINITY_DN15373_c0_g2_i1|lcl|TRINITY_DN21801_c0_g1_i1|lcl|TRINITY_DN20319_c0_g2_i1|lcl|TRINITY_DN53773_c0_g1_i1|lcl|TRINITY_DN17561_c0_…
Second-vs-Third Instar.down	membrane-bounded organelle	CC	GO:0043227	184	1.36075e-43	3.14852e-41	lcl|TRINITY_DN22759_c0_g1_i1|lcl|TRINITY_DN13508_c0_g1_i1|lcl|TRINITY_DN11354_c0_g1_i1|lcl|TRINITY_DN65503_c0_g1_i1|lcl|TRINITY_DN10335_c0_g1_i1|lcl|TRINITY_DN50700_c0_g1_i1|lcl|TRINITY_DN76583_c0_g1_i1|lcl|TRINITY_DN35640_c0_g1_i1|lcl|TRINITY_DN24789_c0_g1_i1|lcl|TRINITY_DN4916_c0_g2_i1|lcl|TRINITY_DN21645_c0_g1_i1|lcl|TRINITY_DN15373_c0_g2_i1|lcl|TRINITY_DN4609_c0_g2_i1|lcl|TRINITY_DN21257_c0_g…
Second-vs-Third Instar.down	intracellular organelle	CC	GO:0043229	182	9.35006e-43	2.06509e-40	lcl|TRINITY_DN22759_c0_g1_i1|lcl|TRINITY_DN13508_c0_g1_i1|lcl|TRINITY_DN11354_c0_g1_i1|lcl|TRINITY_DN65503_c0_g1_i1|lcl|TRINITY_DN10335_c0_g1_i1|lcl|TRINITY_DN17079_c0_g1_i1|lcl|TRINITY_DN50700_c0_g1_i1|lcl|TRINITY_DN76583_c0_g1_i1|lcl|TRINITY_DN24789_c0_g1_i1|lcl|TRINITY_DN4916_c0_g2_i1|lcl|TRINITY_DN21645_c0_g1_i1|lcl|TRINITY_DN15373_c0_g2_i1|lcl|TRINITY_DN4609_c0_g2_i1|lcl|TRINITY_DN21257_c0_g…
Second-vs-Third Instar.down	intracellular membrane-bounded organelle	CC	GO:0043231	173	1.21286e-41	2.56231e-39	lcl|TRINITY_DN22759_c0_g1_i1|lcl|TRINITY_DN13508_c0_g1_i1|lcl|TRINITY_DN11354_c0_g1_i1|lcl|TRINITY_DN65503_c0_g1_i1|lcl|TRINITY_DN10335_c0_g1_i1|lcl|TRINITY_DN50700_c0_g1_i1|lcl|TRINITY_DN76583_c0_g1_i1|lcl|TRINITY_DN24789_c0_g1_i1|lcl|TRINITY_DN4916_c0_g2_i1|lcl|TRINITY_DN21645_c0_g1_i1|lcl|TRINITY_DN15373_c0_g2_i1|lcl|TRINITY_DN4609_c0_g2_i1|lcl|TRINITY_DN21257_c0_g2_i1|lcl|TRINITY_DN35614_c0_g…
Second-vs-Third Instar.down	nitrogen compound metabolic process	BP	GO:0006807	137	2.07066e-40	4.19222e-38	lcl|TRINITY_DN22759_c0_g1_i1|lcl|TRINITY_DN13508_c0_g1_i1|lcl|TRINITY_DN11354_c0_g1_i1|lcl|TRINITY_DN17079_c0_g1_i1|lcl|TRINITY_DN18191_c0_g1_i1|lcl|TRINITY_DN76583_c0_g1_i1|lcl|TRINITY_DN24789_c0_g1_i1|lcl|TRINITY_DN21645_c0_g1_i1|lcl|TRINITY_DN6936_c0_g1_i1|lcl|TRINITY_DN15373_c0_g2_i1|lcl|TRINITY_DN20319_c0_g2_i1|lcl|TRINITY_DN53773_c0_g1_i1|lcl|TRINITY_DN65220_c0_g1_i1|lcl|TRINITY_DN64006_c0_…
Second-vs-Third Instar.down	animal organ development	BP	GO:0048513	96	4.00904e-40	7.79196e-38	lcl|TRINITY_DN11354_c0_g1_i1|lcl|TRINITY_DN10335_c0_g1_i1|lcl|TRINITY_DN18191_c0_g1_i1|lcl|TRINITY_DN4960_c0_g2_i1|lcl|TRINITY_DN35640_c0_g1_i1|lcl|TRINITY_DN21645_c0_g1_i1|lcl|TRINITY_DN15373_c0_g2_i1|lcl|TRINITY_DN21801_c0_g1_i1|lcl|TRINITY_DN20319_c0_g2_i1|lcl|TRINITY_DN53773_c0_g1_i1|lcl|TRINITY_DN55559_c0_g1_i1|lcl|TRINITY_DN20131_c0_g1_i1|lcl|TRINITY_DN57760_c0_g1_i1|lcl|TRINITY_DN14429_c0_…
Second-vs-Third Instar.down	cellular macromolecule metabolic process	BP	GO:0044260	149	1.36253e-39	2.54636e-37	lcl|TRINITY_DN22759_c0_g1_i1|lcl|TRINITY_DN35364_c0_g1_i1|lcl|TRINITY_DN11354_c0_g1_i1|lcl|TRINITY_DN10335_c0_g1_i1|lcl|TRINITY_DN18191_c0_g1_i1|lcl|TRINITY_DN4960_c0_g2_i1|lcl|TRINITY_DN35640_c0_g1_i1|lcl|TRINITY_DN16041_c0_g3_i1|lcl|TRINITY_DN21645_c0_g1_i1|lcl|TRINITY_DN15373_c0_g2_i1|lcl|TRINITY_DN21801_c0_g1_i1|lcl|TRINITY_DN20319_c0_g2_i1|lcl|TRINITY_DN53773_c0_g1_i1|lcl|TRINITY_DN17561_c0_…
Second-vs-Third Instar.down	nervous system development	BP	GO:0007399	81	1.83804e-39	3.30779e-37	lcl|TRINITY_DN14093_c0_g1_i1|lcl|TRINITY_DN6842_c0_g1_i1|lcl|TRINITY_DN39348_c0_g1_i1|lcl|TRINITY_DN25669_c0_g1_i1|lcl|TRINITY_DN22898_c0_g1_i1|lcl|TRINITY_DN19868_c0_g2_i1|lcl|TRINITY_DN17473_c0_g1_i1|lcl|TRINITY_DN41274_c0_g1_i1|lcl|TRINITY_DN11354_c0_g1_i1|lcl|TRINITY_DN18191_c0_g1_i1|lcl|TRINITY_DN4960_c0_g2_i1|lcl|TRINITY_DN20982_c1_g1_i1|lcl|TRINITY_DN20041_c0_g1_i1|lcl|TRINITY_DN13440_c0_g…
Second-vs-Third Instar.down	organic cyclic compound metabolic process	BP	GO:1901360	127	1.57243e-38	2.72872e-36	lcl|TRINITY_DN22759_c0_g1_i1|lcl|TRINITY_DN13508_c0_g1_i1|lcl|TRINITY_DN11354_c0_g1_i1|lcl|TRINITY_DN17079_c0_g1_i1|lcl|TRINITY_DN18191_c0_g1_i1|lcl|TRINITY_DN76583_c0_g1_i1|lcl|TRINITY_DN21645_c0_g1_i1|lcl|TRINITY_DN6936_c0_g1_i1|lcl|TRINITY_DN15373_c0_g2_i1|lcl|TRINITY_DN20319_c0_g2_i1|lcl|TRINITY_DN53773_c0_g1_i1|lcl|TRINITY_DN65220_c0_g1_i1|lcl|TRINITY_DN64006_c0_g1_i1|lcl|TRINITY_DN20131_c0_…
Second-vs-Third Instar.down	cellular nitrogen compound metabolic process	BP	GO:0034641	130	2.56873e-38	4.30395e-36	lcl|TRINITY_DN22759_c0_g1_i1|lcl|TRINITY_DN11354_c0_g1_i1|lcl|TRINITY_DN17079_c0_g1_i1|lcl|TRINITY_DN18191_c0_g1_i1|lcl|TRINITY_DN76583_c0_g1_i1|lcl|TRINITY_DN24789_c0_g1_i1|lcl|TRINITY_DN21645_c0_g1_i1|lcl|TRINITY_DN6936_c0_g1_i1|lcl|TRINITY_DN15373_c0_g2_i1|lcl|TRINITY_DN20319_c0_g2_i1|lcl|TRINITY_DN53773_c0_g1_i1|lcl|TRINITY_DN65220_c0_g1_i1|lcl|TRINITY_DN64006_c0_g1_i1|lcl|TRINITY_DN13695_c0_…
Second-vs-Third Instar.down	biosynthetic process	BP	GO:0009058	128	4.13778e-38	6.70182e-36	lcl|TRINITY_DN22759_c0_g1_i1|lcl|TRINITY_DN11354_c0_g1_i1|lcl|TRINITY_DN18191_c0_g1_i1|lcl|TRINITY_DN4960_c0_g2_i1|lcl|TRINITY_DN24789_c0_g1_i1|lcl|TRINITY_DN16041_c0_g3_i1|lcl|TRINITY_DN21645_c0_g1_i1|lcl|TRINITY_DN15373_c0_g2_i1|lcl|TRINITY_DN21257_c0_g2_i1|lcl|TRINITY_DN20319_c0_g2_i1|lcl|TRINITY_DN53773_c0_g1_i1|lcl|TRINITY_DN17561_c0_g2_i1|lcl|TRINITY_DN4430_c0_g1_i1|lcl|TRINITY_DN13695_c0_g…
Second-vs-Third Instar.down	macromolecule biosynthetic process	BP	GO:0009059	116	8.34684e-38	1.3083e-35	lcl|TRINITY_DN22759_c0_g1_i1|lcl|TRINITY_DN11354_c0_g1_i1|lcl|TRINITY_DN18191_c0_g1_i1|lcl|TRINITY_DN4960_c0_g2_i1|lcl|TRINITY_DN16041_c0_g3_i1|lcl|TRINITY_DN21645_c0_g1_i1|lcl|TRINITY_DN15373_c0_g2_i1|lcl|TRINITY_DN21257_c0_g2_i1|lcl|TRINITY_DN20319_c0_g2_i1|lcl|TRINITY_DN53773_c0_g1_i1|lcl|TRINITY_DN17561_c0_g2_i1|lcl|TRINITY_DN4430_c0_g1_i1|lcl|TRINITY_DN13695_c0_g2_i1|lcl|TRINITY_DN57760_c0_g…
Second-vs-Third Instar.down	organic cyclic compound binding	MF	GO:0097159	124	1.84754e-37	2.80537e-35	lcl|TRINITY_DN22759_c0_g1_i1|lcl|TRINITY_DN11354_c0_g1_i1|lcl|TRINITY_DN18191_c0_g1_i1|lcl|TRINITY_DN76583_c0_g1_i1|lcl|TRINITY_DN44836_c0_g2_i1|lcl|TRINITY_DN21645_c0_g1_i1|lcl|TRINITY_DN6936_c0_g1_i1|lcl|TRINITY_DN23920_c0_g1_i1|lcl|TRINITY_DN4609_c0_g2_i1|lcl|TRINITY_DN20319_c0_g2_i1|lcl|TRINITY_DN53773_c0_g1_i1|lcl|TRINITY_DN14808_c0_g1_i1|lcl|TRINITY_DN65220_c0_g1_i1|lcl|TRINITY_DN64006_c0_g…
Second-vs-Third Instar.down	organic substance biosynthetic process	BP	GO:1901576	126	2.37163e-37	3.49204e-35	lcl|TRINITY_DN22759_c0_g1_i1|lcl|TRINITY_DN11354_c0_g1_i1|lcl|TRINITY_DN18191_c0_g1_i1|lcl|TRINITY_DN4960_c0_g2_i1|lcl|TRINITY_DN24789_c0_g1_i1|lcl|TRINITY_DN16041_c0_g3_i1|lcl|TRINITY_DN21645_c0_g1_i1|lcl|TRINITY_DN15373_c0_g2_i1|lcl|TRINITY_DN21257_c0_g2_i1|lcl|TRINITY_DN20319_c0_g2_i1|lcl|TRINITY_DN53773_c0_g1_i1|lcl|TRINITY_DN17561_c0_g2_i1|lcl|TRINITY_DN4430_c0_g1_i1|lcl|TRINITY_DN13695_c0_g…
Second-vs-Third Instar.down	cellular aromatic compound metabolic process	BP	GO:0006725	123	7.71315e-37	1.1023e-34	lcl|TRINITY_DN22759_c0_g1_i1|lcl|TRINITY_DN13508_c0_g1_i1|lcl|TRINITY_DN11354_c0_g1_i1|lcl|TRINITY_DN17079_c0_g1_i1|lcl|TRINITY_DN18191_c0_g1_i1|lcl|TRINITY_DN76583_c0_g1_i1|lcl|TRINITY_DN21645_c0_g1_i1|lcl|TRINITY_DN6936_c0_g1_i1|lcl|TRINITY_DN15373_c0_g2_i1|lcl|TRINITY_DN20319_c0_g2_i1|lcl|TRINITY_DN53773_c0_g1_i1|lcl|TRINITY_DN65220_c0_g1_i1|lcl|TRINITY_DN64006_c0_g1_i1|lcl|TRINITY_DN20131_c0_…
Second-vs-Third Instar.down	heterocyclic compound binding	MF	GO:1901363	122	1.37227e-36	1.9051e-34	lcl|TRINITY_DN22759_c0_g1_i1|lcl|TRINITY_DN11354_c0_g1_i1|lcl|TRINITY_DN18191_c0_g1_i1|lcl|TRINITY_DN76583_c0_g1_i1|lcl|TRINITY_DN44836_c0_g2_i1|lcl|TRINITY_DN21645_c0_g1_i1|lcl|TRINITY_DN23920_c0_g1_i1|lcl|TRINITY_DN4609_c0_g2_i1|lcl|TRINITY_DN20319_c0_g2_i1|lcl|TRINITY_DN53773_c0_g1_i1|lcl|TRINITY_DN14808_c0_g1_i1|lcl|TRINITY_DN65220_c0_g1_i1|lcl|TRINITY_DN64006_c0_g1_i1|lcl|TRINITY_DN13695_c0_…
Second-vs-Third Instar.down	heterocycle metabolic process	BP	GO:0046483	122	1.80875e-36	2.44131e-34	lcl|TRINITY_DN22759_c0_g1_i1|lcl|TRINITY_DN13508_c0_g1_i1|lcl|TRINITY_DN11354_c0_g1_i1|lcl|TRINITY_DN17079_c0_g1_i1|lcl|TRINITY_DN18191_c0_g1_i1|lcl|TRINITY_DN76583_c0_g1_i1|lcl|TRINITY_DN21645_c0_g1_i1|lcl|TRINITY_DN6936_c0_g1_i1|lcl|TRINITY_DN15373_c0_g2_i1|lcl|TRINITY_DN20319_c0_g2_i1|lcl|TRINITY_DN53773_c0_g1_i1|lcl|TRINITY_DN65220_c0_g1_i1|lcl|TRINITY_DN64006_c0_g1_i1|lcl|TRINITY_DN20131_c0_…
Second-vs-Third Instar.down	cellular macromolecule biosynthetic process	BP	GO:0034645	112	3.94084e-36	5.17529e-34	lcl|TRINITY_DN22759_c0_g1_i1|lcl|TRINITY_DN11354_c0_g1_i1|lcl|TRINITY_DN18191_c0_g1_i1|lcl|TRINITY_DN4960_c0_g2_i1|lcl|TRINITY_DN16041_c0_g3_i1|lcl|TRINITY_DN21645_c0_g1_i1|lcl|TRINITY_DN15373_c0_g2_i1|lcl|TRINITY_DN21257_c0_g2_i1|lcl|TRINITY_DN20319_c0_g2_i1|lcl|TRINITY_DN53773_c0_g1_i1|lcl|TRINITY_DN4430_c0_g1_i1|lcl|TRINITY_DN13695_c0_g2_i1|lcl|TRINITY_DN57760_c0_g1_i1|lcl|TRINITY_DN74703_c0_g…
Second-vs-Third Instar.down	cellular biosynthetic process	BP	GO:0044249	122	3.15577e-35	4.03523e-33	lcl|TRINITY_DN22759_c0_g1_i1|lcl|TRINITY_DN11354_c0_g1_i1|lcl|TRINITY_DN18191_c0_g1_i1|lcl|TRINITY_DN4960_c0_g2_i1|lcl|TRINITY_DN24789_c0_g1_i1|lcl|TRINITY_DN16041_c0_g3_i1|lcl|TRINITY_DN21645_c0_g1_i1|lcl|TRINITY_DN15373_c0_g2_i1|lcl|TRINITY_DN21257_c0_g2_i1|lcl|TRINITY_DN20319_c0_g2_i1|lcl|TRINITY_DN53773_c0_g1_i1|lcl|TRINITY_DN4430_c0_g1_i1|lcl|TRINITY_DN13695_c0_g2_i1|lcl|TRINITY_DN57760_c0_g…
Second-vs-Third Instar.down	nucleic acid binding	MF	GO:0003676	100	4.1697e-35	5.19502e-33	lcl|TRINITY_DN22759_c0_g1_i1|lcl|TRINITY_DN11354_c0_g1_i1|lcl|TRINITY_DN18191_c0_g1_i1|lcl|TRINITY_DN21645_c0_g1_i1|lcl|TRINITY_DN23920_c0_g1_i1|lcl|TRINITY_DN20319_c0_g2_i1|lcl|TRINITY_DN53773_c0_g1_i1|lcl|TRINITY_DN14808_c0_g1_i1|lcl|TRINITY_DN65220_c0_g1_i1|lcl|TRINITY_DN13695_c0_g2_i1|lcl|TRINITY_DN57760_c0_g1_i1|lcl|TRINITY_DN74703_c0_g1_i1|lcl|TRINITY_DN23665_c0_g1_i1|lcl|TRINITY_DN16923_c0…
Second-vs-Third Instar.down	nucleic acid metabolic process	BP	GO:0090304	112	6.97538e-35	8.47334e-33	lcl|TRINITY_DN22759_c0_g1_i1|lcl|TRINITY_DN11354_c0_g1_i1|lcl|TRINITY_DN18191_c0_g1_i1|lcl|TRINITY_DN4960_c0_g2_i1|lcl|TRINITY_DN21645_c0_g1_i1|lcl|TRINITY_DN15373_c0_g2_i1|lcl|TRINITY_DN20319_c0_g2_i1|lcl|TRINITY_DN53773_c0_g1_i1|lcl|TRINITY_DN65220_c0_g1_i1|lcl|TRINITY_DN20131_c0_g1_i1|lcl|TRINITY_DN57760_c0_g1_i1|lcl|TRINITY_DN23665_c0_g1_i1|lcl|TRINITY_DN16923_c0_g1_i1|lcl|TRINITY_DN24682_c0_…
Second-vs-Third Instar.down	regulation of biosynthetic process	BP	GO:0009889	103	1.54812e-34	1.83471e-32	lcl|TRINITY_DN22759_c0_g1_i1|lcl|TRINITY_DN11354_c0_g1_i1|lcl|TRINITY_DN18191_c0_g1_i1|lcl|TRINITY_DN4960_c0_g2_i1|lcl|TRINITY_DN21645_c0_g1_i1|lcl|TRINITY_DN15373_c0_g2_i1|lcl|TRINITY_DN20319_c0_g2_i1|lcl|TRINITY_DN53773_c0_g1_i1|lcl|TRINITY_DN20131_c0_g1_i1|lcl|TRINITY_DN57760_c0_g1_i1|lcl|TRINITY_DN23665_c0_g1_i1|lcl|TRINITY_DN16923_c0_g1_i1|lcl|TRINITY_DN24682_c0_g1_i1|lcl|TRINITY_DN17079_c0_…
Second-vs-Third Instar.down	cellular nitrogen compound biosynthetic process	BP	GO:0044271	109	3.99183e-34	4.61817e-32	lcl|TRINITY_DN22759_c0_g1_i1|lcl|TRINITY_DN11354_c0_g1_i1|lcl|TRINITY_DN18191_c0_g1_i1|lcl|TRINITY_DN4960_c0_g2_i1|lcl|TRINITY_DN24789_c0_g1_i1|lcl|TRINITY_DN21645_c0_g1_i1|lcl|TRINITY_DN15373_c0_g2_i1|lcl|TRINITY_DN20319_c0_g2_i1|lcl|TRINITY_DN53773_c0_g1_i1|lcl|TRINITY_DN13695_c0_g2_i1|lcl|TRINITY_DN57760_c0_g1_i1|lcl|TRINITY_DN74703_c0_g1_i1|lcl|TRINITY_DN23665_c0_g1_i1|lcl|TRINITY_DN16923_c0_…
Second-vs-Third Instar.down	nucleobase-containing compound metabolic process	BP	GO:0006139	117	8.35238e-34	9.43819e-32	lcl|TRINITY_DN22759_c0_g1_i1|lcl|TRINITY_DN11354_c0_g1_i1|lcl|TRINITY_DN41274_c0_g1_i1|lcl|TRINITY_DN18191_c0_g1_i1|lcl|TRINITY_DN76583_c0_g1_i1|lcl|TRINITY_DN21645_c0_g1_i1|lcl|TRINITY_DN6936_c0_g1_i1|lcl|TRINITY_DN15373_c0_g2_i1|lcl|TRINITY_DN20319_c0_g2_i1|lcl|TRINITY_DN53773_c0_g1_i1|lcl|TRINITY_DN17276_c0_g1_i1|lcl|TRINITY_DN65220_c0_g1_i1|lcl|TRINITY_DN64006_c0_g1_i1|lcl|TRINITY_DN20131_c0_…
Second-vs-Third Instar.down	regulation of metabolic process	BP	GO:0019222	121	8.62752e-34	9.52753e-32	lcl|TRINITY_DN22759_c0_g1_i1|lcl|TRINITY_DN35364_c0_g1_i1|lcl|TRINITY_DN11354_c0_g1_i1|lcl|TRINITY_DN10335_c0_g1_i1|lcl|TRINITY_DN41274_c0_g1_i1|lcl|TRINITY_DN18191_c0_g1_i1|lcl|TRINITY_DN4960_c0_g2_i1|lcl|TRINITY_DN35640_c0_g1_i1|lcl|TRINITY_DN21645_c0_g1_i1|lcl|TRINITY_DN15373_c0_g2_i1|lcl|TRINITY_DN21801_c0_g1_i1|lcl|TRINITY_DN20319_c0_g2_i1|lcl|TRINITY_DN53773_c0_g1_i1|lcl|TRINITY_DN17561_c0_…
Second-vs-Third Instar.down	regulation of macromolecule biosynthetic process	BP	GO:0010556	99	1.37629e-33	1.48609e-31	lcl|TRINITY_DN22759_c0_g1_i1|lcl|TRINITY_DN11354_c0_g1_i1|lcl|TRINITY_DN18191_c0_g1_i1|lcl|TRINITY_DN4960_c0_g2_i1|lcl|TRINITY_DN21645_c0_g1_i1|lcl|TRINITY_DN15373_c0_g2_i1|lcl|TRINITY_DN20319_c0_g2_i1|lcl|TRINITY_DN53773_c0_g1_i1|lcl|TRINITY_DN20131_c0_g1_i1|lcl|TRINITY_DN57760_c0_g1_i1|lcl|TRINITY_DN23665_c0_g1_i1|lcl|TRINITY_DN16923_c0_g1_i1|lcl|TRINITY_DN24682_c0_g1_i1|lcl|TRINITY_DN17079_c0_…
Second-vs-Third Instar.down	regulation of macromolecule metabolic process	BP	GO:0060255	117	1.79307e-33	1.89403e-31	lcl|TRINITY_DN22759_c0_g1_i1|lcl|TRINITY_DN35364_c0_g1_i1|lcl|TRINITY_DN11354_c0_g1_i1|lcl|TRINITY_DN10335_c0_g1_i1|lcl|TRINITY_DN18191_c0_g1_i1|lcl|TRINITY_DN4960_c0_g2_i1|lcl|TRINITY_DN35640_c0_g1_i1|lcl|TRINITY_DN21645_c0_g1_i1|lcl|TRINITY_DN15373_c0_g2_i1|lcl|TRINITY_DN21801_c0_g1_i1|lcl|TRINITY_DN20319_c0_g2_i1|lcl|TRINITY_DN53773_c0_g1_i1|lcl|TRINITY_DN17561_c0_g2_i1|lcl|TRINITY_DN20131_c0_…
Second-vs-Third Instar.down	cellular developmental process	BP	GO:0048869	97	2.42607e-33	2.50814e-31	lcl|TRINITY_DN13508_c0_g1_i1|lcl|TRINITY_DN11354_c0_g1_i1|lcl|TRINITY_DN18191_c0_g1_i1|lcl|TRINITY_DN4960_c0_g2_i1|lcl|TRINITY_DN6936_c0_g1_i1|lcl|TRINITY_DN23920_c0_g1_i1|lcl|TRINITY_DN21801_c0_g1_i1|lcl|TRINITY_DN35614_c0_g1_i1|lcl|TRINITY_DN20319_c0_g2_i1|lcl|TRINITY_DN20131_c0_g1_i1|lcl|TRINITY_DN14429_c0_g1_i1|lcl|TRINITY_DN16923_c0_g1_i1|lcl|TRINITY_DN24682_c0_g1_i1|lcl|TRINITY_DN19733_c0_g…
Second-vs-Third Instar.down	cell differentiation	BP	GO:0030154	93	3.10737e-33	3.14557e-31	lcl|TRINITY_DN13508_c0_g1_i1|lcl|TRINITY_DN11354_c0_g1_i1|lcl|TRINITY_DN18191_c0_g1_i1|lcl|TRINITY_DN4960_c0_g2_i1|lcl|TRINITY_DN6936_c0_g1_i1|lcl|TRINITY_DN23920_c0_g1_i1|lcl|TRINITY_DN21801_c0_g1_i1|lcl|TRINITY_DN35614_c0_g1_i1|lcl|TRINITY_DN20319_c0_g2_i1|lcl|TRINITY_DN20131_c0_g1_i1|lcl|TRINITY_DN14429_c0_g1_i1|lcl|TRINITY_DN16923_c0_g1_i1|lcl|TRINITY_DN24682_c0_g1_i1|lcl|TRINITY_DN19733_c0_g…
Second-vs-Third Instar.down	biological regulation	BP	GO:0065007	164	5.6739e-33	5.62642e-31	lcl|TRINITY_DN22759_c0_g1_i1|lcl|TRINITY_DN13508_c0_g1_i1|lcl|TRINITY_DN11354_c0_g1_i1|lcl|TRINITY_DN10335_c0_g1_i1|lcl|TRINITY_DN17079_c0_g1_i1|lcl|TRINITY_DN34924_c0_g1_i1|lcl|TRINITY_DN18191_c0_g1_i1|lcl|TRINITY_DN4960_c0_g2_i1|lcl|TRINITY_DN35640_c0_g1_i1|lcl|TRINITY_DN21645_c0_g1_i1|lcl|TRINITY_DN6936_c0_g1_i1|lcl|TRINITY_DN15373_c0_g2_i1|lcl|TRINITY_DN21801_c0_g1_i1|lcl|TRINITY_DN35614_c0_g…
Second-vs-Third Instar.down	regulation of cellular biosynthetic process	BP	GO:0031326	100	8.74323e-33	8.49667e-31	lcl|TRINITY_DN22759_c0_g1_i1|lcl|TRINITY_DN11354_c0_g1_i1|lcl|TRINITY_DN18191_c0_g1_i1|lcl|TRINITY_DN4960_c0_g2_i1|lcl|TRINITY_DN21645_c0_g1_i1|lcl|TRINITY_DN15373_c0_g2_i1|lcl|TRINITY_DN20319_c0_g2_i1|lcl|TRINITY_DN53773_c0_g1_i1|lcl|TRINITY_DN20131_c0_g1_i1|lcl|TRINITY_DN57760_c0_g1_i1|lcl|TRINITY_DN23665_c0_g1_i1|lcl|TRINITY_DN16923_c0_g1_i1|lcl|TRINITY_DN24682_c0_g1_i1|lcl|TRINITY_DN17079_c0_…
Second-vs-Third Instar.down	nucleus	CC	GO:0005634	127	1.72159e-32	1.64024e-30	lcl|TRINITY_DN22759_c0_g1_i1|lcl|TRINITY_DN13508_c0_g1_i1|lcl|TRINITY_DN11354_c0_g1_i1|lcl|TRINITY_DN10335_c0_g1_i1|lcl|TRINITY_DN18191_c0_g1_i1|lcl|TRINITY_DN4960_c0_g2_i1|lcl|TRINITY_DN21645_c0_g1_i1|lcl|TRINITY_DN15373_c0_g2_i1|lcl|TRINITY_DN4609_c0_g2_i1|lcl|TRINITY_DN35614_c0_g1_i1|lcl|TRINITY_DN20319_c0_g2_i1|lcl|TRINITY_DN53773_c0_g1_i1|lcl|TRINITY_DN14808_c0_g1_i1|lcl|TRINITY_DN64006_c0_g…
Second-vs-Third Instar.down	regulation of cellular metabolic process	BP	GO:0031323	116	1.92057e-32	1.79463e-30	lcl|TRINITY_DN22759_c0_g1_i1|lcl|TRINITY_DN35364_c0_g1_i1|lcl|TRINITY_DN11354_c0_g1_i1|lcl|TRINITY_DN10335_c0_g1_i1|lcl|TRINITY_DN41274_c0_g1_i1|lcl|TRINITY_DN18191_c0_g1_i1|lcl|TRINITY_DN4960_c0_g2_i1|lcl|TRINITY_DN35640_c0_g1_i1|lcl|TRINITY_DN21645_c0_g1_i1|lcl|TRINITY_DN15373_c0_g2_i1|lcl|TRINITY_DN21801_c0_g1_i1|lcl|TRINITY_DN20319_c0_g2_i1|lcl|TRINITY_DN53773_c0_g1_i1|lcl|TRINITY_DN20131_c0_…
Second-vs-Third Instar.down	single-organism cellular process	BP	GO:0044763	166	2.15351e-32	1.97432e-30	lcl|TRINITY_DN35364_c0_g1_i1|lcl|TRINITY_DN13508_c0_g1_i1|lcl|TRINITY_DN11354_c0_g1_i1|lcl|TRINITY_DN10335_c0_g1_i1|lcl|TRINITY_DN17079_c0_g1_i1|lcl|TRINITY_DN50700_c0_g1_i1|lcl|TRINITY_DN76583_c0_g1_i1|lcl|TRINITY_DN35640_c0_g1_i1|lcl|TRINITY_DN16041_c0_g3_i1|lcl|TRINITY_DN6936_c0_g1_i1|lcl|TRINITY_DN23920_c0_g1_i1|lcl|TRINITY_DN4609_c0_g2_i1|lcl|TRINITY_DN21801_c0_g1_i1|lcl|TRINITY_DN35614_c0_g…
Second-vs-Third Instar.down	regulation of cellular macromolecule biosynthetic process	BP	GO:2000112	96	2.38559e-32	2.14659e-30	lcl|TRINITY_DN22759_c0_g1_i1|lcl|TRINITY_DN11354_c0_g1_i1|lcl|TRINITY_DN18191_c0_g1_i1|lcl|TRINITY_DN4960_c0_g2_i1|lcl|TRINITY_DN21645_c0_g1_i1|lcl|TRINITY_DN15373_c0_g2_i1|lcl|TRINITY_DN20319_c0_g2_i1|lcl|TRINITY_DN53773_c0_g1_i1|lcl|TRINITY_DN20131_c0_g1_i1|lcl|TRINITY_DN57760_c0_g1_i1|lcl|TRINITY_DN23665_c0_g1_i1|lcl|TRINITY_DN16923_c0_g1_i1|lcl|TRINITY_DN24682_c0_g1_i1|lcl|TRINITY_DN17079_c0_…
Second-vs-Third Instar.down	regulation of primary metabolic process	BP	GO:0080090	115	3.80872e-32	3.36483e-30	lcl|TRINITY_DN22759_c0_g1_i1|lcl|TRINITY_DN35364_c0_g1_i1|lcl|TRINITY_DN11354_c0_g1_i1|lcl|TRINITY_DN10335_c0_g1_i1|lcl|TRINITY_DN18191_c0_g1_i1|lcl|TRINITY_DN4960_c0_g2_i1|lcl|TRINITY_DN35640_c0_g1_i1|lcl|TRINITY_DN21645_c0_g1_i1|lcl|TRINITY_DN15373_c0_g2_i1|lcl|TRINITY_DN21801_c0_g1_i1|lcl|TRINITY_DN20319_c0_g2_i1|lcl|TRINITY_DN53773_c0_g1_i1|lcl|TRINITY_DN20131_c0_g1_i1|lcl|TRINITY_DN57760_c0_…
Second-vs-Third Instar.down	regulation of transcription, DNA-templated	BP	GO:0006355	91	5.44301e-32	4.72278e-30	lcl|TRINITY_DN22759_c0_g1_i1|lcl|TRINITY_DN11354_c0_g1_i1|lcl|TRINITY_DN18191_c0_g1_i1|lcl|TRINITY_DN4960_c0_g2_i1|lcl|TRINITY_DN21645_c0_g1_i1|lcl|TRINITY_DN15373_c0_g2_i1|lcl|TRINITY_DN20319_c0_g2_i1|lcl|TRINITY_DN53773_c0_g1_i1|lcl|TRINITY_DN20131_c0_g1_i1|lcl|TRINITY_DN57760_c0_g1_i1|lcl|TRINITY_DN23665_c0_g1_i1|lcl|TRINITY_DN16923_c0_g1_i1|lcl|TRINITY_DN24682_c0_g1_i1|lcl|TRINITY_DN17079_c0_…
Second-vs-Third Instar.down	regulation of nitrogen compound metabolic process	BP	GO:0051171	100	6.78618e-32	5.78492e-30	lcl|TRINITY_DN22759_c0_g1_i1|lcl|TRINITY_DN11354_c0_g1_i1|lcl|TRINITY_DN18191_c0_g1_i1|lcl|TRINITY_DN4960_c0_g2_i1|lcl|TRINITY_DN21645_c0_g1_i1|lcl|TRINITY_DN15373_c0_g2_i1|lcl|TRINITY_DN20319_c0_g2_i1|lcl|TRINITY_DN53773_c0_g1_i1|lcl|TRINITY_DN20131_c0_g1_i1|lcl|TRINITY_DN57760_c0_g1_i1|lcl|TRINITY_DN23665_c0_g1_i1|lcl|TRINITY_DN16923_c0_g1_i1|lcl|TRINITY_DN24682_c0_g1_i1|lcl|TRINITY_DN17079_c0_…
Second-vs-Third Instar.down	regulation of nucleic acid-templated transcription	BP	GO:1903506	91	8.14168e-32	6.82076e-30	lcl|TRINITY_DN22759_c0_g1_i1|lcl|TRINITY_DN11354_c0_g1_i1|lcl|TRINITY_DN18191_c0_g1_i1|lcl|TRINITY_DN4960_c0_g2_i1|lcl|TRINITY_DN21645_c0_g1_i1|lcl|TRINITY_DN15373_c0_g2_i1|lcl|TRINITY_DN20319_c0_g2_i1|lcl|TRINITY_DN53773_c0_g1_i1|lcl|TRINITY_DN20131_c0_g1_i1|lcl|TRINITY_DN57760_c0_g1_i1|lcl|TRINITY_DN23665_c0_g1_i1|lcl|TRINITY_DN16923_c0_g1_i1|lcl|TRINITY_DN24682_c0_g1_i1|lcl|TRINITY_DN17079_c0_…
Second-vs-Third Instar.down	regulation of RNA biosynthetic process	BP	GO:2001141	91	1.18939e-31	9.79537e-30	lcl|TRINITY_DN22759_c0_g1_i1|lcl|TRINITY_DN11354_c0_g1_i1|lcl|TRINITY_DN18191_c0_g1_i1|lcl|TRINITY_DN4960_c0_g2_i1|lcl|TRINITY_DN21645_c0_g1_i1|lcl|TRINITY_DN15373_c0_g2_i1|lcl|TRINITY_DN20319_c0_g2_i1|lcl|TRINITY_DN53773_c0_g1_i1|lcl|TRINITY_DN20131_c0_g1_i1|lcl|TRINITY_DN57760_c0_g1_i1|lcl|TRINITY_DN23665_c0_g1_i1|lcl|TRINITY_DN16923_c0_g1_i1|lcl|TRINITY_DN24682_c0_g1_i1|lcl|TRINITY_DN17079_c0_…
Second-vs-Third Instar.down	regulation of nucleobase-containing compound metabolic process	BP	GO:0019219	96	1.9868e-31	1.60898e-29	lcl|TRINITY_DN22759_c0_g1_i1|lcl|TRINITY_DN11354_c0_g1_i1|lcl|TRINITY_DN18191_c0_g1_i1|lcl|TRINITY_DN4960_c0_g2_i1|lcl|TRINITY_DN21645_c0_g1_i1|lcl|TRINITY_DN15373_c0_g2_i1|lcl|TRINITY_DN20319_c0_g2_i1|lcl|TRINITY_DN53773_c0_g1_i1|lcl|TRINITY_DN20131_c0_g1_i1|lcl|TRINITY_DN57760_c0_g1_i1|lcl|TRINITY_DN23665_c0_g1_i1|lcl|TRINITY_DN16923_c0_g1_i1|lcl|TRINITY_DN24682_c0_g1_i1|lcl|TRINITY_DN17079_c0_…
Second-vs-Third Instar.down	transcription, DNA-templated	BP	GO:0006351	92	2.63785e-31	2.1012e-29	lcl|TRINITY_DN22759_c0_g1_i1|lcl|TRINITY_DN11354_c0_g1_i1|lcl|TRINITY_DN18191_c0_g1_i1|lcl|TRINITY_DN4960_c0_g2_i1|lcl|TRINITY_DN21645_c0_g1_i1|lcl|TRINITY_DN15373_c0_g2_i1|lcl|TRINITY_DN20319_c0_g2_i1|lcl|TRINITY_DN53773_c0_g1_i1|lcl|TRINITY_DN20131_c0_g1_i1|lcl|TRINITY_DN57760_c0_g1_i1|lcl|TRINITY_DN23665_c0_g1_i1|lcl|TRINITY_DN16923_c0_g1_i1|lcl|TRINITY_DN24682_c0_g1_i1|lcl|TRINITY_DN17079_c0_…
Second-vs-Third Instar.down	nucleic acid-templated transcription	BP	GO:0097659	92	3.50928e-31	2.75026e-29	lcl|TRINITY_DN22759_c0_g1_i1|lcl|TRINITY_DN11354_c0_g1_i1|lcl|TRINITY_DN18191_c0_g1_i1|lcl|TRINITY_DN4960_c0_g2_i1|lcl|TRINITY_DN21645_c0_g1_i1|lcl|TRINITY_DN15373_c0_g2_i1|lcl|TRINITY_DN20319_c0_g2_i1|lcl|TRINITY_DN53773_c0_g1_i1|lcl|TRINITY_DN20131_c0_g1_i1|lcl|TRINITY_DN57760_c0_g1_i1|lcl|TRINITY_DN23665_c0_g1_i1|lcl|TRINITY_DN16923_c0_g1_i1|lcl|TRINITY_DN24682_c0_g1_i1|lcl|TRINITY_DN17079_c0_…
Second-vs-Third Instar.down	DNA binding	MF	GO:0003677	76	3.81551e-31	2.94278e-29	lcl|TRINITY_DN22759_c0_g1_i1|lcl|TRINITY_DN17162_c0_g1_i1|lcl|TRINITY_DN39348_c0_g1_i1|lcl|TRINITY_DN20319_c0_g2_i1|lcl|TRINITY_DN44269_c0_g1_i1|lcl|TRINITY_DN11354_c0_g1_i1|lcl|TRINITY_DN19868_c0_g2_i1|lcl|TRINITY_DN26076_c0_g3_i1|lcl|TRINITY_DN17473_c0_g1_i1|lcl|TRINITY_DN57871_c0_g1_i1|lcl|TRINITY_DN18191_c0_g1_i1|lcl|TRINITY_DN15109_c0_g1_i1|lcl|TRINITY_DN19106_c0_g1_i1|lcl|TRINITY_DN13440_c0…
Second-vs-Third Instar.down	aromatic compound biosynthetic process	BP	GO:0019438	99	5.42864e-31	4.12152e-29	lcl|TRINITY_DN22759_c0_g1_i1|lcl|TRINITY_DN11354_c0_g1_i1|lcl|TRINITY_DN18191_c0_g1_i1|lcl|TRINITY_DN4960_c0_g2_i1|lcl|TRINITY_DN21645_c0_g1_i1|lcl|TRINITY_DN15373_c0_g2_i1|lcl|TRINITY_DN20319_c0_g2_i1|lcl|TRINITY_DN53773_c0_g1_i1|lcl|TRINITY_DN20131_c0_g1_i1|lcl|TRINITY_DN57760_c0_g1_i1|lcl|TRINITY_DN23665_c0_g1_i1|lcl|TRINITY_DN16923_c0_g1_i1|lcl|TRINITY_DN24682_c0_g1_i1|lcl|TRINITY_DN17079_c0_…
Second-vs-Third Instar.down	organic cyclic compound biosynthetic process	BP	GO:1901362	100	6.74381e-31	5.04126e-29	lcl|TRINITY_DN22759_c0_g1_i1|lcl|TRINITY_DN11354_c0_g1_i1|lcl|TRINITY_DN18191_c0_g1_i1|lcl|TRINITY_DN4960_c0_g2_i1|lcl|TRINITY_DN21645_c0_g1_i1|lcl|TRINITY_DN15373_c0_g2_i1|lcl|TRINITY_DN20319_c0_g2_i1|lcl|TRINITY_DN53773_c0_g1_i1|lcl|TRINITY_DN20131_c0_g1_i1|lcl|TRINITY_DN57760_c0_g1_i1|lcl|TRINITY_DN23665_c0_g1_i1|lcl|TRINITY_DN16923_c0_g1_i1|lcl|TRINITY_DN24682_c0_g1_i1|lcl|TRINITY_DN17079_c0_…
Second-vs-Third Instar.down	RNA biosynthetic process	BP	GO:0032774	93	7.38017e-31	5.43337e-29	lcl|TRINITY_DN22759_c0_g1_i1|lcl|TRINITY_DN11354_c0_g1_i1|lcl|TRINITY_DN18191_c0_g1_i1|lcl|TRINITY_DN4960_c0_g2_i1|lcl|TRINITY_DN21645_c0_g1_i1|lcl|TRINITY_DN15373_c0_g2_i1|lcl|TRINITY_DN20319_c0_g2_i1|lcl|TRINITY_DN53773_c0_g1_i1|lcl|TRINITY_DN20131_c0_g1_i1|lcl|TRINITY_DN57760_c0_g1_i1|lcl|TRINITY_DN23665_c0_g1_i1|lcl|TRINITY_DN16923_c0_g1_i1|lcl|TRINITY_DN24682_c0_g1_i1|lcl|TRINITY_DN17079_c0_…
Second-vs-Third Instar.down	regulation of biological process	BP	GO:0050789	156	8.74066e-31	6.33893e-29	lcl|TRINITY_DN22759_c0_g1_i1|lcl|TRINITY_DN13508_c0_g1_i1|lcl|TRINITY_DN11354_c0_g1_i1|lcl|TRINITY_DN10335_c0_g1_i1|lcl|TRINITY_DN17079_c0_g1_i1|lcl|TRINITY_DN18191_c0_g1_i1|lcl|TRINITY_DN4960_c0_g2_i1|lcl|TRINITY_DN35640_c0_g1_i1|lcl|TRINITY_DN21645_c0_g1_i1|lcl|TRINITY_DN6936_c0_g1_i1|lcl|TRINITY_DN15373_c0_g2_i1|lcl|TRINITY_DN21801_c0_g1_i1|lcl|TRINITY_DN35614_c0_g1_i1|lcl|TRINITY_DN20319_c0_g…
Second-vs-Third Instar.down	regulation of RNA metabolic process	BP	GO:0051252	91	1.14682e-30	8.19472e-29	lcl|TRINITY_DN22759_c0_g1_i1|lcl|TRINITY_DN11354_c0_g1_i1|lcl|TRINITY_DN18191_c0_g1_i1|lcl|TRINITY_DN4960_c0_g2_i1|lcl|TRINITY_DN21645_c0_g1_i1|lcl|TRINITY_DN15373_c0_g2_i1|lcl|TRINITY_DN20319_c0_g2_i1|lcl|TRINITY_DN53773_c0_g1_i1|lcl|TRINITY_DN20131_c0_g1_i1|lcl|TRINITY_DN57760_c0_g1_i1|lcl|TRINITY_DN23665_c0_g1_i1|lcl|TRINITY_DN16923_c0_g1_i1|lcl|TRINITY_DN24682_c0_g1_i1|lcl|TRINITY_DN17079_c0_…
Second-vs-Third Instar.down	heterocycle biosynthetic process	BP	GO:0018130	98	2.188e-30	1.54079e-28	lcl|TRINITY_DN22759_c0_g1_i1|lcl|TRINITY_DN11354_c0_g1_i1|lcl|TRINITY_DN18191_c0_g1_i1|lcl|TRINITY_DN4960_c0_g2_i1|lcl|TRINITY_DN21645_c0_g1_i1|lcl|TRINITY_DN15373_c0_g2_i1|lcl|TRINITY_DN20319_c0_g2_i1|lcl|TRINITY_DN53773_c0_g1_i1|lcl|TRINITY_DN20131_c0_g1_i1|lcl|TRINITY_DN57760_c0_g1_i1|lcl|TRINITY_DN23665_c0_g1_i1|lcl|TRINITY_DN16923_c0_g1_i1|lcl|TRINITY_DN24682_c0_g1_i1|lcl|TRINITY_DN17079_c0_…
Second-vs-Third Instar.down	regulation of gene expression	BP	GO:0010468	97	3.50689e-30	2.43428e-28	lcl|TRINITY_DN22759_c0_g1_i1|lcl|TRINITY_DN11354_c0_g1_i1|lcl|TRINITY_DN10335_c0_g1_i1|lcl|TRINITY_DN18191_c0_g1_i1|lcl|TRINITY_DN4960_c0_g2_i1|lcl|TRINITY_DN21645_c0_g1_i1|lcl|TRINITY_DN15373_c0_g2_i1|lcl|TRINITY_DN21801_c0_g1_i1|lcl|TRINITY_DN20319_c0_g2_i1|lcl|TRINITY_DN53773_c0_g1_i1|lcl|TRINITY_DN20131_c0_g1_i1|lcl|TRINITY_DN57760_c0_g1_i1|lcl|TRINITY_DN23665_c0_g1_i1|lcl|TRINITY_DN16923_c0_…
Second-vs-Third Instar.down	nucleobase-containing compound biosynthetic process	BP	GO:0034654	97	4.21296e-30	2.88321e-28	lcl|TRINITY_DN22759_c0_g1_i1|lcl|TRINITY_DN11354_c0_g1_i1|lcl|TRINITY_DN18191_c0_g1_i1|lcl|TRINITY_DN4960_c0_g2_i1|lcl|TRINITY_DN21645_c0_g1_i1|lcl|TRINITY_DN15373_c0_g2_i1|lcl|TRINITY_DN20319_c0_g2_i1|lcl|TRINITY_DN53773_c0_g1_i1|lcl|TRINITY_DN20131_c0_g1_i1|lcl|TRINITY_DN57760_c0_g1_i1|lcl|TRINITY_DN23665_c0_g1_i1|lcl|TRINITY_DN16923_c0_g1_i1|lcl|TRINITY_DN24682_c0_g1_i1|lcl|TRINITY_DN17079_c0_…
Second-vs-Third Instar.down	central nervous system development	BP	GO:0007417	49	7.16619e-30	4.83618e-28	lcl|TRINITY_DN6842_c0_g1_i1|lcl|TRINITY_DN39348_c0_g1_i1|lcl|TRINITY_DN25669_c0_g1_i1|lcl|TRINITY_DN22898_c0_g1_i1|lcl|TRINITY_DN19868_c0_g2_i1|lcl|TRINITY_DN11354_c0_g1_i1|lcl|TRINITY_DN18191_c0_g1_i1|lcl|TRINITY_DN20982_c1_g1_i1|lcl|TRINITY_DN13440_c0_g1_i1|lcl|TRINITY_DN26016_c0_g2_i1|lcl|TRINITY_DN794_c0_g1_i1|lcl|TRINITY_DN22568_c0_g1_i1|lcl|TRINITY_DN15373_c0_g2_i1|lcl|TRINITY_DN15867_c0_g3…
Second-vs-Third Instar.down	regulation of cellular process	BP	GO:0050794	150	1.50969e-29	1.00488e-27	lcl|TRINITY_DN22759_c0_g1_i1|lcl|TRINITY_DN13508_c0_g1_i1|lcl|TRINITY_DN11354_c0_g1_i1|lcl|TRINITY_DN10335_c0_g1_i1|lcl|TRINITY_DN17079_c0_g1_i1|lcl|TRINITY_DN18191_c0_g1_i1|lcl|TRINITY_DN4960_c0_g2_i1|lcl|TRINITY_DN35640_c0_g1_i1|lcl|TRINITY_DN21645_c0_g1_i1|lcl|TRINITY_DN6936_c0_g1_i1|lcl|TRINITY_DN15373_c0_g2_i1|lcl|TRINITY_DN21801_c0_g1_i1|lcl|TRINITY_DN35614_c0_g1_i1|lcl|TRINITY_DN20319_c0_g…
Second-vs-Third Instar.down	gene expression	BP	GO:0010467	106	3.7421e-29	2.45715e-27	lcl|TRINITY_DN22759_c0_g1_i1|lcl|TRINITY_DN11354_c0_g1_i1|lcl|TRINITY_DN10335_c0_g1_i1|lcl|TRINITY_DN18191_c0_g1_i1|lcl|TRINITY_DN4960_c0_g2_i1|lcl|TRINITY_DN21645_c0_g1_i1|lcl|TRINITY_DN15373_c0_g2_i1|lcl|TRINITY_DN21801_c0_g1_i1|lcl|TRINITY_DN20319_c0_g2_i1|lcl|TRINITY_DN53773_c0_g1_i1|lcl|TRINITY_DN13695_c0_g2_i1|lcl|TRINITY_DN57760_c0_g1_i1|lcl|TRINITY_DN74703_c0_g1_i1|lcl|TRINITY_DN23665_c0_…
Second-vs-Third Instar.down	negative regulation of cellular process	BP	GO:0048523	95	4.28132e-29	2.77373e-27	lcl|TRINITY_DN35364_c0_g1_i1|lcl|TRINITY_DN13508_c0_g1_i1|lcl|TRINITY_DN11354_c0_g1_i1|lcl|TRINITY_DN10335_c0_g1_i1|lcl|TRINITY_DN41274_c0_g1_i1|lcl|TRINITY_DN18191_c0_g1_i1|lcl|TRINITY_DN4960_c0_g2_i1|lcl|TRINITY_DN35640_c0_g1_i1|lcl|TRINITY_DN21645_c0_g1_i1|lcl|TRINITY_DN15373_c0_g2_i1|lcl|TRINITY_DN21801_c0_g1_i1|lcl|TRINITY_DN20319_c0_g2_i1|lcl|TRINITY_DN20131_c0_g1_i1|lcl|TRINITY_DN14429_c0_…
Second-vs-Third Instar.down	head development	BP	GO:0060322	44	8.33106e-29	5.3264e-27	lcl|TRINITY_DN6842_c0_g1_i1|lcl|TRINITY_DN25669_c0_g1_i1|lcl|TRINITY_DN22898_c0_g1_i1|lcl|TRINITY_DN19868_c0_g2_i1|lcl|TRINITY_DN18191_c0_g1_i1|lcl|TRINITY_DN20982_c1_g1_i1|lcl|TRINITY_DN13440_c0_g1_i1|lcl|TRINITY_DN26016_c0_g2_i1|lcl|TRINITY_DN794_c0_g1_i1|lcl|TRINITY_DN22568_c0_g1_i1|lcl|TRINITY_DN15373_c0_g2_i1|lcl|TRINITY_DN15867_c0_g3_i1|lcl|TRINITY_DN18815_c0_g1_i1|lcl|TRINITY_DN24427_c0_g1…
Second-vs-Third Instar.down	RNA metabolic process	BP	GO:0016070	98	9.23762e-29	5.8293e-27	lcl|TRINITY_DN22759_c0_g1_i1|lcl|TRINITY_DN11354_c0_g1_i1|lcl|TRINITY_DN18191_c0_g1_i1|lcl|TRINITY_DN4960_c0_g2_i1|lcl|TRINITY_DN21645_c0_g1_i1|lcl|TRINITY_DN15373_c0_g2_i1|lcl|TRINITY_DN20319_c0_g2_i1|lcl|TRINITY_DN53773_c0_g1_i1|lcl|TRINITY_DN20131_c0_g1_i1|lcl|TRINITY_DN57760_c0_g1_i1|lcl|TRINITY_DN23665_c0_g1_i1|lcl|TRINITY_DN16923_c0_g1_i1|lcl|TRINITY_DN24682_c0_g1_i1|lcl|TRINITY_DN17079_c0_…
Second-vs-Third Instar.down	brain development	BP	GO:0007420	43	1.06065e-28	6.60729e-27	lcl|TRINITY_DN6842_c0_g1_i1|lcl|TRINITY_DN6046_c0_g2_i1|lcl|TRINITY_DN22898_c0_g1_i1|lcl|TRINITY_DN19868_c0_g2_i1|lcl|TRINITY_DN18191_c0_g1_i1|lcl|TRINITY_DN20982_c1_g1_i1|lcl|TRINITY_DN13440_c0_g1_i1|lcl|TRINITY_DN26016_c0_g2_i1|lcl|TRINITY_DN794_c0_g1_i1|lcl|TRINITY_DN22568_c0_g1_i1|lcl|TRINITY_DN15373_c0_g2_i1|lcl|TRINITY_DN15867_c0_g3_i1|lcl|TRINITY_DN18815_c0_g1_i1|lcl|TRINITY_DN24427_c0_g1_…
Second-vs-Third Instar.down	negative regulation of biological process	BP	GO:0048519	98	1.07828e-28	6.6321e-27	lcl|TRINITY_DN35364_c0_g1_i1|lcl|TRINITY_DN13508_c0_g1_i1|lcl|TRINITY_DN11354_c0_g1_i1|lcl|TRINITY_DN10335_c0_g1_i1|lcl|TRINITY_DN41274_c0_g1_i1|lcl|TRINITY_DN18191_c0_g1_i1|lcl|TRINITY_DN4960_c0_g2_i1|lcl|TRINITY_DN35640_c0_g1_i1|lcl|TRINITY_DN21645_c0_g1_i1|lcl|TRINITY_DN15373_c0_g2_i1|lcl|TRINITY_DN21801_c0_g1_i1|lcl|TRINITY_DN20319_c0_g2_i1|lcl|TRINITY_DN20131_c0_g1_i1|lcl|TRINITY_DN14429_c0_…
Second-vs-Third Instar.down	neurogenesis	BP	GO:0022008	57	1.45286e-28	8.82433e-27	lcl|TRINITY_DN14093_c0_g1_i1|lcl|TRINITY_DN6842_c0_g1_i1|lcl|TRINITY_DN39348_c0_g1_i1|lcl|TRINITY_DN22898_c0_g1_i1|lcl|TRINITY_DN17473_c0_g1_i1|lcl|TRINITY_DN18191_c0_g1_i1|lcl|TRINITY_DN20982_c1_g1_i1|lcl|TRINITY_DN20041_c0_g1_i1|lcl|TRINITY_DN26016_c0_g2_i1|lcl|TRINITY_DN794_c0_g1_i1|lcl|TRINITY_DN22568_c0_g1_i1|lcl|TRINITY_DN17722_c0_g1_i1|lcl|TRINITY_DN15373_c0_g2_i1|lcl|TRINITY_DN101_c0_g2_i…
Second-vs-Third Instar.down	generation of neurons	BP	GO:0048699	55	4.27921e-28	2.567e-26	lcl|TRINITY_DN14093_c0_g1_i1|lcl|TRINITY_DN6842_c0_g1_i1|lcl|TRINITY_DN39348_c0_g1_i1|lcl|TRINITY_DN22898_c0_g1_i1|lcl|TRINITY_DN17473_c0_g1_i1|lcl|TRINITY_DN18191_c0_g1_i1|lcl|TRINITY_DN20982_c1_g1_i1|lcl|TRINITY_DN20041_c0_g1_i1|lcl|TRINITY_DN26016_c0_g2_i1|lcl|TRINITY_DN794_c0_g1_i1|lcl|TRINITY_DN22568_c0_g1_i1|lcl|TRINITY_DN17722_c0_g1_i1|lcl|TRINITY_DN15373_c0_g2_i1|lcl|TRINITY_DN101_c0_g2_i…
Second-vs-Third Instar.down	cell development	BP	GO:0048468	64	4.95796e-28	2.93789e-26	lcl|TRINITY_DN13508_c0_g1_i1|lcl|TRINITY_DN6842_c0_g1_i1|lcl|TRINITY_DN39348_c0_g1_i1|lcl|TRINITY_DN25669_c0_g1_i1|lcl|TRINITY_DN11354_c0_g1_i1|lcl|TRINITY_DN17473_c0_g1_i1|lcl|TRINITY_DN18191_c0_g1_i1|lcl|TRINITY_DN20982_c1_g1_i1|lcl|TRINITY_DN20041_c0_g1_i1|lcl|TRINITY_DN13440_c0_g1_i1|lcl|TRINITY_DN2563_c0_g1_i1|lcl|TRINITY_DN26016_c0_g2_i1|lcl|TRINITY_DN794_c0_g1_i1|lcl|TRINITY_DN22568_c0_g1_…
Second-vs-Third Instar.down	anatomical structure morphogenesis	BP	GO:0009653	73	6.98343e-28	4.08825e-26	lcl|TRINITY_DN6842_c0_g1_i1|lcl|TRINITY_DN13440_c0_g1_i1|lcl|TRINITY_DN22898_c0_g1_i1|lcl|TRINITY_DN19868_c0_g2_i1|lcl|TRINITY_DN23661_c0_g2_i1|lcl|TRINITY_DN11354_c0_g1_i1|lcl|TRINITY_DN18191_c0_g1_i1|lcl|TRINITY_DN4960_c0_g2_i1|lcl|TRINITY_DN12193_c0_g1_i1|lcl|TRINITY_DN35640_c0_g1_i1|lcl|TRINITY_DN2563_c0_g1_i1|lcl|TRINITY_DN13839_c0_g2_i1|lcl|TRINITY_DN794_c0_g1_i1|lcl|TRINITY_DN22568_c0_g1_i…
Second-vs-Third Instar.down	organ morphogenesis	BP	GO:0009887	48	1.37173e-27	7.93481e-26	lcl|TRINITY_DN6842_c0_g1_i1|lcl|TRINITY_DN13440_c0_g1_i1|lcl|TRINITY_DN19868_c0_g2_i1|lcl|TRINITY_DN23661_c0_g2_i1|lcl|TRINITY_DN18191_c0_g1_i1|lcl|TRINITY_DN4960_c0_g2_i1|lcl|TRINITY_DN12193_c0_g1_i1|lcl|TRINITY_DN35640_c0_g1_i1|lcl|TRINITY_DN26016_c0_g2_i1|lcl|TRINITY_DN794_c0_g1_i1|lcl|TRINITY_DN15373_c0_g2_i1|lcl|TRINITY_DN21801_c0_g1_i1|lcl|TRINITY_DN13428_c0_g1_i1|lcl|TRINITY_DN73192_c0_g1_…
Second-vs-Third Instar.down	regulation of transcription from RNA polymerase II promoter	BP	GO:0006357	62	1.7161e-27	9.81003e-26	lcl|TRINITY_DN13508_c0_g1_i1|lcl|TRINITY_DN39348_c0_g1_i1|lcl|TRINITY_DN13440_c0_g1_i1|lcl|TRINITY_DN44269_c0_g1_i1|lcl|TRINITY_DN11354_c0_g1_i1|lcl|TRINITY_DN17473_c0_g1_i1|lcl|TRINITY_DN57871_c0_g1_i1|lcl|TRINITY_DN18191_c0_g1_i1|lcl|TRINITY_DN15109_c0_g1_i1|lcl|TRINITY_DN20982_c1_g1_i1|lcl|TRINITY_DN22568_c0_g1_i1|lcl|TRINITY_DN21645_c0_g1_i1|lcl|TRINITY_DN15373_c0_g2_i1|lcl|TRINITY_DN101_c0_g…
Second-vs-Third Instar.down	nucleic acid binding transcription factor activity	MF	GO:0001071	52	1.84094e-27	1.02818e-25	lcl|TRINITY_DN22759_c0_g1_i1|lcl|TRINITY_DN13508_c0_g1_i1|lcl|TRINITY_DN39348_c0_g1_i1|lcl|TRINITY_DN13440_c0_g1_i1|lcl|TRINITY_DN44269_c0_g1_i1|lcl|TRINITY_DN11354_c0_g1_i1|lcl|TRINITY_DN17473_c0_g1_i1|lcl|TRINITY_DN57871_c0_g1_i1|lcl|TRINITY_DN18191_c0_g1_i1|lcl|TRINITY_DN15109_c0_g1_i1|lcl|TRINITY_DN22568_c0_g1_i1|lcl|TRINITY_DN15373_c0_g2_i1|lcl|TRINITY_DN25935_c2_g1_i1|lcl|TRINITY_DN13428_c0…
Second-vs-Third Instar.down	transcription factor activity, sequence-specific DNA binding	MF	GO:0003700	52	1.84094e-27	1.02818e-25	lcl|TRINITY_DN22759_c0_g1_i1|lcl|TRINITY_DN13508_c0_g1_i1|lcl|TRINITY_DN39348_c0_g1_i1|lcl|TRINITY_DN13440_c0_g1_i1|lcl|TRINITY_DN44269_c0_g1_i1|lcl|TRINITY_DN11354_c0_g1_i1|lcl|TRINITY_DN17473_c0_g1_i1|lcl|TRINITY_DN57871_c0_g1_i1|lcl|TRINITY_DN18191_c0_g1_i1|lcl|TRINITY_DN15109_c0_g1_i1|lcl|TRINITY_DN22568_c0_g1_i1|lcl|TRINITY_DN15373_c0_g2_i1|lcl|TRINITY_DN25935_c2_g1_i1|lcl|TRINITY_DN13428_c0…
Second-vs-Third Instar.down	transcription from RNA polymerase II promoter	BP	GO:0006366	65	1.90474e-27	1.05172e-25	lcl|TRINITY_DN13508_c0_g1_i1|lcl|TRINITY_DN39348_c0_g1_i1|lcl|TRINITY_DN13440_c0_g1_i1|lcl|TRINITY_DN44269_c0_g1_i1|lcl|TRINITY_DN11354_c0_g1_i1|lcl|TRINITY_DN17473_c0_g1_i1|lcl|TRINITY_DN57871_c0_g1_i1|lcl|TRINITY_DN18191_c0_g1_i1|lcl|TRINITY_DN4960_c0_g2_i1|lcl|TRINITY_DN15109_c0_g1_i1|lcl|TRINITY_DN20982_c1_g1_i1|lcl|TRINITY_DN11108_c0_g2_i1|lcl|TRINITY_DN22568_c0_g1_i1|lcl|TRINITY_DN21645_c0_…

## Sheet: Third-vs-Adult female
S5 Table. GO enrichment analysis in comparisons of Third-vs-Adult.
Stage	GO_Term	GO_Class	GO_ID	Input number	P-Value	Corrected P-Value	TRINITY_ID	Database
Third-vs-Adult.up	SRP-dependent cotranslational protein targeting to membrane	BP	GO:0006614	50	2.32998e-75	9.01936e-72	lcl|TRINITY_DN68244_c0_g1_i1|lcl|TRINITY_DN60531_c0_g1_i1|lcl|TRINITY_DN29315_c0_g1_i1|lcl|TRINITY_DN45587_c0_g1_i1|lcl|TRINITY_DN65285_c0_g1_i1|lcl|TRINITY_DN72499_c0_g1_i1|lcl|TRINITY_DN33815_c0_g1_i1|lcl|TRINITY_DN79521_c0_g1_i1|lcl|TRINITY_DN66340_c0_g1_i1|lcl|TRINITY_DN69590_c0_g1_i1|lcl|TRINITY_DN40133_c0_g1_i1|lcl|TRINITY_DN74380_c0_g1_i1|lcl|TRINITY_DN47578_c0_g1_i1|lcl|TRINITY_DN56702_c0…	Gene Ontology
Third-vs-Adult.up	cytosolic ribosome	CC	GO:0022626	51	1.28623e-74	2.4895e-71	lcl|TRINITY_DN68244_c0_g1_i1|lcl|TRINITY_DN60531_c0_g1_i1|lcl|TRINITY_DN29315_c0_g1_i1|lcl|TRINITY_DN45587_c0_g1_i1|lcl|TRINITY_DN65285_c0_g1_i1|lcl|TRINITY_DN72499_c0_g1_i1|lcl|TRINITY_DN33815_c0_g1_i1|lcl|TRINITY_DN53951_c0_g1_i1|lcl|TRINITY_DN79521_c0_g1_i1|lcl|TRINITY_DN66340_c0_g1_i1|lcl|TRINITY_DN69590_c0_g1_i1|lcl|TRINITY_DN40133_c0_g1_i1|lcl|TRINITY_DN74380_c0_g1_i1|lcl|TRINITY_DN47578_c0…	Gene Ontology
Third-vs-Adult.up	protein targeting to ER	BP	GO:0045047	50	2.71785e-74	3.50693e-71	lcl|TRINITY_DN68244_c0_g1_i1|lcl|TRINITY_DN60531_c0_g1_i1|lcl|TRINITY_DN29315_c0_g1_i1|lcl|TRINITY_DN45587_c0_g1_i1|lcl|TRINITY_DN65285_c0_g1_i1|lcl|TRINITY_DN72499_c0_g1_i1|lcl|TRINITY_DN33815_c0_g1_i1|lcl|TRINITY_DN79521_c0_g1_i1|lcl|TRINITY_DN66340_c0_g1_i1|lcl|TRINITY_DN69590_c0_g1_i1|lcl|TRINITY_DN40133_c0_g1_i1|lcl|TRINITY_DN74380_c0_g1_i1|lcl|TRINITY_DN47578_c0_g1_i1|lcl|TRINITY_DN56702_c0…	Gene Ontology
Third-vs-Adult.up	cotranslational protein targeting to membrane	BP	GO:0006613	50	4.04453e-74	3.91409e-71	lcl|TRINITY_DN68244_c0_g1_i1|lcl|TRINITY_DN60531_c0_g1_i1|lcl|TRINITY_DN29315_c0_g1_i1|lcl|TRINITY_DN45587_c0_g1_i1|lcl|TRINITY_DN65285_c0_g1_i1|lcl|TRINITY_DN72499_c0_g1_i1|lcl|TRINITY_DN33815_c0_g1_i1|lcl|TRINITY_DN79521_c0_g1_i1|lcl|TRINITY_DN66340_c0_g1_i1|lcl|TRINITY_DN69590_c0_g1_i1|lcl|TRINITY_DN40133_c0_g1_i1|lcl|TRINITY_DN74380_c0_g1_i1|lcl|TRINITY_DN47578_c0_g1_i1|lcl|TRINITY_DN56702_c0…	Gene Ontology
Third-vs-Adult.up	establishment of protein localization to endoplasmic reticulum	BP	GO:0072599	50	1.30742e-73	1.0122e-70	lcl|TRINITY_DN68244_c0_g1_i1|lcl|TRINITY_DN60531_c0_g1_i1|lcl|TRINITY_DN29315_c0_g1_i1|lcl|TRINITY_DN45587_c0_g1_i1|lcl|TRINITY_DN65285_c0_g1_i1|lcl|TRINITY_DN72499_c0_g1_i1|lcl|TRINITY_DN33815_c0_g1_i1|lcl|TRINITY_DN79521_c0_g1_i1|lcl|TRINITY_DN66340_c0_g1_i1|lcl|TRINITY_DN69590_c0_g1_i1|lcl|TRINITY_DN40133_c0_g1_i1|lcl|TRINITY_DN74380_c0_g1_i1|lcl|TRINITY_DN47578_c0_g1_i1|lcl|TRINITY_DN56702_c0…	Gene Ontology
Third-vs-Adult.up	protein localization to endoplasmic reticulum	BP	GO:0070972	51	1.9534e-72	1.26027e-69	lcl|TRINITY_DN68244_c0_g1_i1|lcl|TRINITY_DN60531_c0_g1_i1|lcl|TRINITY_DN29315_c0_g1_i1|lcl|TRINITY_DN45587_c0_g1_i1|lcl|TRINITY_DN65285_c0_g1_i1|lcl|TRINITY_DN72499_c0_g1_i1|lcl|TRINITY_DN33815_c0_g1_i1|lcl|TRINITY_DN79521_c0_g1_i1|lcl|TRINITY_DN66340_c0_g1_i1|lcl|TRINITY_DN69590_c0_g1_i1|lcl|TRINITY_DN40133_c0_g1_i1|lcl|TRINITY_DN74380_c0_g1_i1|lcl|TRINITY_DN47578_c0_g1_i1|lcl|TRINITY_DN58549_c0…	Gene Ontology
Third-vs-Adult.up	nuclear-transcribed mRNA catabolic process, nonsense-mediated decay	BP	GO:0000184	50	6.17521e-71	3.41489e-68	lcl|TRINITY_DN68244_c0_g1_i1|lcl|TRINITY_DN60531_c0_g1_i1|lcl|TRINITY_DN29315_c0_g1_i1|lcl|TRINITY_DN45587_c0_g1_i1|lcl|TRINITY_DN65285_c0_g1_i1|lcl|TRINITY_DN72499_c0_g1_i1|lcl|TRINITY_DN33815_c0_g1_i1|lcl|TRINITY_DN79521_c0_g1_i1|lcl|TRINITY_DN66340_c0_g1_i1|lcl|TRINITY_DN69590_c0_g1_i1|lcl|TRINITY_DN40133_c0_g1_i1|lcl|TRINITY_DN74380_c0_g1_i1|lcl|TRINITY_DN47578_c0_g1_i1|lcl|TRINITY_DN56702_c0…	Gene Ontology
Third-vs-Adult.up	ribosome	CC	GO:0005840	56	1.09922e-69	5.31886e-67	lcl|TRINITY_DN68244_c0_g1_i1|lcl|TRINITY_DN60531_c0_g1_i1|lcl|TRINITY_DN29315_c0_g1_i1|lcl|TRINITY_DN45587_c0_g1_i1|lcl|TRINITY_DN65285_c0_g1_i1|lcl|TRINITY_DN72499_c0_g1_i1|lcl|TRINITY_DN33815_c0_g1_i1|lcl|TRINITY_DN53951_c0_g1_i1|lcl|TRINITY_DN79521_c0_g1_i1|lcl|TRINITY_DN66340_c0_g1_i1|lcl|TRINITY_DN69590_c0_g1_i1|lcl|TRINITY_DN40133_c0_g1_i1|lcl|TRINITY_DN74380_c0_g1_i1|lcl|TRINITY_DN47578_c0…	Gene Ontology
Third-vs-Adult.up	cytosolic part	CC	GO:0044445	55	3.9029e-68	1.67868e-65	lcl|TRINITY_DN68244_c0_g1_i1|lcl|TRINITY_DN60531_c0_g1_i1|lcl|TRINITY_DN29315_c0_g1_i1|lcl|TRINITY_DN45587_c0_g1_i1|lcl|TRINITY_DN65285_c0_g1_i1|lcl|TRINITY_DN72499_c0_g1_i1|lcl|TRINITY_DN33815_c0_g1_i1|lcl|TRINITY_DN53951_c0_g1_i1|lcl|TRINITY_DN79521_c0_g1_i1|lcl|TRINITY_DN66340_c0_g1_i1|lcl|TRINITY_DN69590_c0_g1_i1|lcl|TRINITY_DN40133_c0_g1_i1|lcl|TRINITY_DN74380_c0_g1_i1|lcl|TRINITY_DN47578_c0…	Gene Ontology
Third-vs-Adult.up	ribosomal subunit	CC	GO:0044391	51	8.54251e-68	3.30681e-65	lcl|TRINITY_DN68244_c0_g1_i1|lcl|TRINITY_DN60531_c0_g1_i1|lcl|TRINITY_DN29315_c0_g1_i1|lcl|TRINITY_DN45587_c0_g1_i1|lcl|TRINITY_DN65285_c0_g1_i1|lcl|TRINITY_DN72499_c0_g1_i1|lcl|TRINITY_DN33815_c0_g1_i1|lcl|TRINITY_DN79521_c0_g1_i1|lcl|TRINITY_DN66340_c0_g1_i1|lcl|TRINITY_DN69590_c0_g1_i1|lcl|TRINITY_DN40133_c0_g1_i1|lcl|TRINITY_DN74380_c0_g1_i1|lcl|TRINITY_DN47578_c0_g1_i1|lcl|TRINITY_DN56702_c0…	Gene Ontology
Third-vs-Adult.up	translational initiation	BP	GO:0006413	53	1.63734e-67	5.76195e-65	lcl|TRINITY_DN68244_c0_g1_i1|lcl|TRINITY_DN60531_c0_g1_i1|lcl|TRINITY_DN29315_c0_g1_i1|lcl|TRINITY_DN37467_c0_g1_i1|lcl|TRINITY_DN45587_c0_g1_i1|lcl|TRINITY_DN50824_c0_g1_i1|lcl|TRINITY_DN65285_c0_g1_i1|lcl|TRINITY_DN72499_c0_g1_i1|lcl|TRINITY_DN33815_c0_g1_i1|lcl|TRINITY_DN79521_c0_g1_i1|lcl|TRINITY_DN66340_c0_g1_i1|lcl|TRINITY_DN69590_c0_g1_i1|lcl|TRINITY_DN40133_c0_g1_i1|lcl|TRINITY_DN74380_c0…	Gene Ontology
Third-vs-Adult.up	establishment of protein localization to membrane	BP	GO:0090150	61	1.09848e-66	3.54351e-64	lcl|TRINITY_DN23404_c0_g4_i1|lcl|TRINITY_DN72499_c0_g1_i1|lcl|TRINITY_DN60531_c0_g1_i1|lcl|TRINITY_DN29315_c0_g1_i1|lcl|TRINITY_DN45587_c0_g1_i1|lcl|TRINITY_DN67793_c0_g1_i1|lcl|TRINITY_DN65285_c0_g1_i1|lcl|TRINITY_DN25340_c3_g1_i1|lcl|TRINITY_DN33815_c0_g1_i1|lcl|TRINITY_DN79521_c0_g1_i1|lcl|TRINITY_DN66340_c0_g1_i1|lcl|TRINITY_DN23404_c0_g12_i1|lcl|TRINITY_DN9012_c0_g1_i1|lcl|TRINITY_DN69590_c0…	Gene Ontology
Third-vs-Adult.up	protein targeting to membrane	BP	GO:0006612	52	1.42109e-66	4.23157e-64	lcl|TRINITY_DN68244_c0_g1_i1|lcl|TRINITY_DN72499_c0_g1_i1|lcl|TRINITY_DN60531_c0_g1_i1|lcl|TRINITY_DN29315_c0_g1_i1|lcl|TRINITY_DN45587_c0_g1_i1|lcl|TRINITY_DN65285_c0_g1_i1|lcl|TRINITY_DN25340_c3_g1_i1|lcl|TRINITY_DN33815_c0_g1_i1|lcl|TRINITY_DN79521_c0_g1_i1|lcl|TRINITY_DN66340_c0_g1_i1|lcl|TRINITY_DN9012_c0_g1_i1|lcl|TRINITY_DN69590_c0_g1_i1|lcl|TRINITY_DN40133_c0_g1_i1|lcl|TRINITY_DN74380_c0_…	Gene Ontology
Third-vs-Adult.up	viral transcription	BP	GO:0019083	51	9.43806e-66	2.60962e-63	lcl|TRINITY_DN68244_c0_g1_i1|lcl|TRINITY_DN60531_c0_g1_i1|lcl|TRINITY_DN29315_c0_g1_i1|lcl|TRINITY_DN45587_c0_g1_i1|lcl|TRINITY_DN65285_c0_g1_i1|lcl|TRINITY_DN72499_c0_g1_i1|lcl|TRINITY_DN33815_c0_g1_i1|lcl|TRINITY_DN79521_c0_g1_i1|lcl|TRINITY_DN66340_c0_g1_i1|lcl|TRINITY_DN69590_c0_g1_i1|lcl|TRINITY_DN40133_c0_g1_i1|lcl|TRINITY_DN74380_c0_g1_i1|lcl|TRINITY_DN47578_c0_g1_i1|lcl|TRINITY_DN56702_c0…	Gene Ontology
Third-vs-Adult.up	viral gene expression	BP	GO:0019080	51	1.359e-64	3.50712e-62	lcl|TRINITY_DN68244_c0_g1_i1|lcl|TRINITY_DN60531_c0_g1_i1|lcl|TRINITY_DN29315_c0_g1_i1|lcl|TRINITY_DN45587_c0_g1_i1|lcl|TRINITY_DN65285_c0_g1_i1|lcl|TRINITY_DN72499_c0_g1_i1|lcl|TRINITY_DN33815_c0_g1_i1|lcl|TRINITY_DN79521_c0_g1_i1|lcl|TRINITY_DN66340_c0_g1_i1|lcl|TRINITY_DN69590_c0_g1_i1|lcl|TRINITY_DN40133_c0_g1_i1|lcl|TRINITY_DN74380_c0_g1_i1|lcl|TRINITY_DN47578_c0_g1_i1|lcl|TRINITY_DN56702_c0…	Gene Ontology
Third-vs-Adult.up	single-organism process	BP	GO:0044699	203	1.50222e-64	3.63443e-62	lcl|TRINITY_DN13754_c0_g12_i1|lcl|TRINITY_DN10482_c0_g1_i1|lcl|TRINITY_DN26853_c0_g1_i1|lcl|TRINITY_DN6858_c0_g2_i1|lcl|TRINITY_DN3312_c0_g2_i1|lcl|TRINITY_DN78050_c0_g1_i1|lcl|TRINITY_DN50824_c0_g1_i1|lcl|TRINITY_DN13300_c0_g2_i1|lcl|TRINITY_DN57473_c0_g1_i1|lcl|TRINITY_DN42430_c0_g1_i1|lcl|TRINITY_DN79521_c0_g1_i1|lcl|TRINITY_DN76583_c0_g2_i1|lcl|TRINITY_DN23429_c0_g11_i1|lcl|TRINITY_DN40133_c0…	Gene Ontology
Third-vs-Adult.up	structural constituent of ribosome	CC	GO:0003735	52	2.31205e-64	5.26467e-62	lcl|TRINITY_DN68244_c0_g1_i1|lcl|TRINITY_DN60531_c0_g1_i1|lcl|TRINITY_DN29315_c0_g1_i1|lcl|TRINITY_DN45587_c0_g1_i1|lcl|TRINITY_DN65285_c0_g1_i1|lcl|TRINITY_DN72499_c0_g1_i1|lcl|TRINITY_DN33815_c0_g1_i1|lcl|TRINITY_DN79521_c0_g1_i1|lcl|TRINITY_DN66340_c0_g1_i1|lcl|TRINITY_DN69590_c0_g1_i1|lcl|TRINITY_DN40133_c0_g1_i1|lcl|TRINITY_DN74380_c0_g1_i1|lcl|TRINITY_DN47578_c0_g1_i1|lcl|TRINITY_DN56702_c0…	Gene Ontology
Third-vs-Adult.up	intracellular organelle	CC	GO:0043229	196	6.8934e-64	1.48246e-61	lcl|TRINITY_DN13754_c0_g12_i1|lcl|TRINITY_DN10482_c0_g1_i1|lcl|TRINITY_DN26853_c0_g1_i1|lcl|TRINITY_DN6858_c0_g2_i1|lcl|TRINITY_DN3312_c0_g2_i1|lcl|TRINITY_DN78050_c0_g1_i1|lcl|TRINITY_DN50824_c0_g1_i1|lcl|TRINITY_DN57473_c0_g1_i1|lcl|TRINITY_DN42430_c0_g1_i1|lcl|TRINITY_DN79521_c0_g1_i1|lcl|TRINITY_DN76583_c0_g2_i1|lcl|TRINITY_DN23429_c0_g11_i1|lcl|TRINITY_DN40133_c0_g1_i1|lcl|TRINITY_DN27416_c0…	Gene Ontology
Third-vs-Adult.up	nuclear-transcribed mRNA catabolic process	BP	GO:0000956	51	8.66159e-64	1.76469e-61	lcl|TRINITY_DN68244_c0_g1_i1|lcl|TRINITY_DN60531_c0_g1_i1|lcl|TRINITY_DN29315_c0_g1_i1|lcl|TRINITY_DN45587_c0_g1_i1|lcl|TRINITY_DN65285_c0_g1_i1|lcl|TRINITY_DN72499_c0_g1_i1|lcl|TRINITY_DN33815_c0_g1_i1|lcl|TRINITY_DN79521_c0_g1_i1|lcl|TRINITY_DN66340_c0_g1_i1|lcl|TRINITY_DN69590_c0_g1_i1|lcl|TRINITY_DN40133_c0_g1_i1|lcl|TRINITY_DN74380_c0_g1_i1|lcl|TRINITY_DN47578_c0_g1_i1|lcl|TRINITY_DN56702_c0…	Gene Ontology
Third-vs-Adult.up	cell part	CC	GO:0044464	218	1.80738e-63	3.49818e-61	lcl|TRINITY_DN13754_c0_g12_i1|lcl|TRINITY_DN10482_c0_g1_i1|lcl|TRINITY_DN26853_c0_g1_i1|lcl|TRINITY_DN6858_c0_g2_i1|lcl|TRINITY_DN3312_c0_g2_i1|lcl|TRINITY_DN78050_c0_g1_i1|lcl|TRINITY_DN50824_c0_g1_i1|lcl|TRINITY_DN13300_c0_g2_i1|lcl|TRINITY_DN57473_c0_g1_i1|lcl|TRINITY_DN42430_c0_g1_i1|lcl|TRINITY_DN79521_c0_g1_i1|lcl|TRINITY_DN76583_c0_g2_i1|lcl|TRINITY_DN23429_c0_g11_i1|lcl|TRINITY_DN40133_c0…	Gene Ontology
Third-vs-Adult.up	cell	CC	GO:0005623	218	2.52662e-63	4.65741e-61	lcl|TRINITY_DN13754_c0_g12_i1|lcl|TRINITY_DN10482_c0_g1_i1|lcl|TRINITY_DN26853_c0_g1_i1|lcl|TRINITY_DN6858_c0_g2_i1|lcl|TRINITY_DN3312_c0_g2_i1|lcl|TRINITY_DN78050_c0_g1_i1|lcl|TRINITY_DN50824_c0_g1_i1|lcl|TRINITY_DN13300_c0_g2_i1|lcl|TRINITY_DN57473_c0_g1_i1|lcl|TRINITY_DN42430_c0_g1_i1|lcl|TRINITY_DN79521_c0_g1_i1|lcl|TRINITY_DN76583_c0_g2_i1|lcl|TRINITY_DN23429_c0_g11_i1|lcl|TRINITY_DN40133_c0…	Gene Ontology
Third-vs-Adult.up	multi-organism metabolic process	BP	GO:0044033	51	6.41862e-63	1.12938e-60	lcl|TRINITY_DN68244_c0_g1_i1|lcl|TRINITY_DN60531_c0_g1_i1|lcl|TRINITY_DN29315_c0_g1_i1|lcl|TRINITY_DN45587_c0_g1_i1|lcl|TRINITY_DN65285_c0_g1_i1|lcl|TRINITY_DN72499_c0_g1_i1|lcl|TRINITY_DN33815_c0_g1_i1|lcl|TRINITY_DN79521_c0_g1_i1|lcl|TRINITY_DN66340_c0_g1_i1|lcl|TRINITY_DN69590_c0_g1_i1|lcl|TRINITY_DN40133_c0_g1_i1|lcl|TRINITY_DN74380_c0_g1_i1|lcl|TRINITY_DN47578_c0_g1_i1|lcl|TRINITY_DN56702_c0…	Gene Ontology
Third-vs-Adult.up	organelle	CC	GO:0043226	201	1.21687e-62	2.04805e-60	lcl|TRINITY_DN13754_c0_g12_i1|lcl|TRINITY_DN10482_c0_g1_i1|lcl|TRINITY_DN26853_c0_g1_i1|lcl|TRINITY_DN6858_c0_g2_i1|lcl|TRINITY_DN3312_c0_g2_i1|lcl|TRINITY_DN12560_c0_g1_i1|lcl|TRINITY_DN50824_c0_g1_i1|lcl|TRINITY_DN57473_c0_g1_i1|lcl|TRINITY_DN42430_c0_g1_i1|lcl|TRINITY_DN79521_c0_g1_i1|lcl|TRINITY_DN76583_c0_g2_i1|lcl|TRINITY_DN23429_c0_g11_i1|lcl|TRINITY_DN40133_c0_g1_i1|lcl|TRINITY_DN27416_c0…	Gene Ontology
Third-vs-Adult.up	mRNA catabolic process	BP	GO:0006402	51	1.88654e-62	3.04284e-60	lcl|TRINITY_DN68244_c0_g1_i1|lcl|TRINITY_DN60531_c0_g1_i1|lcl|TRINITY_DN29315_c0_g1_i1|lcl|TRINITY_DN45587_c0_g1_i1|lcl|TRINITY_DN65285_c0_g1_i1|lcl|TRINITY_DN72499_c0_g1_i1|lcl|TRINITY_DN33815_c0_g1_i1|lcl|TRINITY_DN79521_c0_g1_i1|lcl|TRINITY_DN66340_c0_g1_i1|lcl|TRINITY_DN69590_c0_g1_i1|lcl|TRINITY_DN40133_c0_g1_i1|lcl|TRINITY_DN74380_c0_g1_i1|lcl|TRINITY_DN47578_c0_g1_i1|lcl|TRINITY_DN56702_c0…	Gene Ontology
Third-vs-Adult.up	cellular process	BP	GO:0009987	211	9.05331e-62	1.40181e-59	lcl|TRINITY_DN13754_c0_g12_i1|lcl|TRINITY_DN10482_c0_g1_i1|lcl|TRINITY_DN26853_c0_g1_i1|lcl|TRINITY_DN6858_c0_g2_i1|lcl|TRINITY_DN3312_c0_g2_i1|lcl|TRINITY_DN12560_c0_g1_i1|lcl|TRINITY_DN50824_c0_g1_i1|lcl|TRINITY_DN13300_c0_g2_i1|lcl|TRINITY_DN57473_c0_g1_i1|lcl|TRINITY_DN42430_c0_g1_i1|lcl|TRINITY_DN79521_c0_g1_i1|lcl|TRINITY_DN76583_c0_g2_i1|lcl|TRINITY_DN23429_c0_g11_i1|lcl|TRINITY_DN40133_c0…	Gene Ontology
Third-vs-Adult.up	RNA catabolic process	BP	GO:0006401	52	1.67089e-61	2.48769e-59	lcl|TRINITY_DN68244_c0_g1_i1|lcl|TRINITY_DN60531_c0_g1_i1|lcl|TRINITY_DN29315_c0_g1_i1|lcl|TRINITY_DN45587_c0_g1_i1|lcl|TRINITY_DN65285_c0_g1_i1|lcl|TRINITY_DN72499_c0_g1_i1|lcl|TRINITY_DN33815_c0_g1_i1|lcl|TRINITY_DN79521_c0_g1_i1|lcl|TRINITY_DN66340_c0_g1_i1|lcl|TRINITY_DN69590_c0_g1_i1|lcl|TRINITY_DN40133_c0_g1_i1|lcl|TRINITY_DN74380_c0_g1_i1|lcl|TRINITY_DN47578_c0_g1_i1|lcl|TRINITY_DN56702_c0…	Gene Ontology
Third-vs-Adult.up	intracellular part	CC	GO:0044424	204	2.57901e-61	3.69753e-59	lcl|TRINITY_DN13754_c0_g12_i1|lcl|TRINITY_DN10482_c0_g1_i1|lcl|TRINITY_DN26853_c0_g1_i1|lcl|TRINITY_DN6858_c0_g2_i1|lcl|TRINITY_DN3312_c0_g2_i1|lcl|TRINITY_DN78050_c0_g1_i1|lcl|TRINITY_DN50824_c0_g1_i1|lcl|TRINITY_DN57473_c0_g1_i1|lcl|TRINITY_DN42430_c0_g1_i1|lcl|TRINITY_DN79521_c0_g1_i1|lcl|TRINITY_DN76583_c0_g2_i1|lcl|TRINITY_DN23429_c0_g11_i1|lcl|TRINITY_DN40133_c0_g1_i1|lcl|TRINITY_DN27416_c0…	Gene Ontology
Third-vs-Adult.up	cytoplasm	CC	GO:0005737	185	6.65333e-61	9.19823e-59	lcl|TRINITY_DN13754_c0_g12_i1|lcl|TRINITY_DN10482_c0_g1_i1|lcl|TRINITY_DN26853_c0_g1_i1|lcl|TRINITY_DN6858_c0_g2_i1|lcl|TRINITY_DN3312_c0_g2_i1|lcl|TRINITY_DN78050_c0_g1_i1|lcl|TRINITY_DN50824_c0_g1_i1|lcl|TRINITY_DN57473_c0_g1_i1|lcl|TRINITY_DN42430_c0_g1_i1|lcl|TRINITY_DN79521_c0_g1_i1|lcl|TRINITY_DN76583_c0_g2_i1|lcl|TRINITY_DN23429_c0_g11_i1|lcl|TRINITY_DN40133_c0_g1_i1|lcl|TRINITY_DN27416_c0…	Gene Ontology
Third-vs-Adult.up	organelle part	CC	GO:0044422	167	2.29916e-60	3.06898e-58	lcl|TRINITY_DN13754_c0_g12_i1|lcl|TRINITY_DN10482_c0_g1_i1|lcl|TRINITY_DN26853_c0_g1_i1|lcl|TRINITY_DN6858_c0_g2_i1|lcl|TRINITY_DN3312_c0_g2_i1|lcl|TRINITY_DN78050_c0_g1_i1|lcl|TRINITY_DN50824_c0_g1_i1|lcl|TRINITY_DN57473_c0_g1_i1|lcl|TRINITY_DN42430_c0_g1_i1|lcl|TRINITY_DN79521_c0_g1_i1|lcl|TRINITY_DN76583_c0_g2_i1|lcl|TRINITY_DN23429_c0_g11_i1|lcl|TRINITY_DN40133_c0_g1_i1|lcl|TRINITY_DN27416_c0…	Gene Ontology
Third-vs-Adult.up	intracellular	CC	GO:0005622	205	2.56634e-60	3.31144e-58	lcl|TRINITY_DN13754_c0_g12_i1|lcl|TRINITY_DN10482_c0_g1_i1|lcl|TRINITY_DN26853_c0_g1_i1|lcl|TRINITY_DN6858_c0_g2_i1|lcl|TRINITY_DN3312_c0_g2_i1|lcl|TRINITY_DN78050_c0_g1_i1|lcl|TRINITY_DN50824_c0_g1_i1|lcl|TRINITY_DN57473_c0_g1_i1|lcl|TRINITY_DN42430_c0_g1_i1|lcl|TRINITY_DN79521_c0_g1_i1|lcl|TRINITY_DN76583_c0_g2_i1|lcl|TRINITY_DN23429_c0_g11_i1|lcl|TRINITY_DN40133_c0_g1_i1|lcl|TRINITY_DN27416_c0…	Gene Ontology
Third-vs-Adult.up	rRNA processing	BP	GO:0006364	52	3.32181e-60	4.14797e-58	lcl|TRINITY_DN68244_c0_g1_i1|lcl|TRINITY_DN60531_c0_g1_i1|lcl|TRINITY_DN29315_c0_g1_i1|lcl|TRINITY_DN45587_c0_g1_i1|lcl|TRINITY_DN65285_c0_g1_i1|lcl|TRINITY_DN72499_c0_g1_i1|lcl|TRINITY_DN33815_c0_g1_i1|lcl|TRINITY_DN79521_c0_g1_i1|lcl|TRINITY_DN66340_c0_g1_i1|lcl|TRINITY_DN69590_c0_g1_i1|lcl|TRINITY_DN40133_c0_g1_i1|lcl|TRINITY_DN74380_c0_g1_i1|lcl|TRINITY_DN47578_c0_g1_i1|lcl|TRINITY_DN56702_c0…	Gene Ontology
Third-vs-Adult.up	rRNA metabolic process	BP	GO:0016072	52	9.74294e-60	1.17859e-57	lcl|TRINITY_DN68244_c0_g1_i1|lcl|TRINITY_DN60531_c0_g1_i1|lcl|TRINITY_DN29315_c0_g1_i1|lcl|TRINITY_DN45587_c0_g1_i1|lcl|TRINITY_DN65285_c0_g1_i1|lcl|TRINITY_DN72499_c0_g1_i1|lcl|TRINITY_DN33815_c0_g1_i1|lcl|TRINITY_DN79521_c0_g1_i1|lcl|TRINITY_DN66340_c0_g1_i1|lcl|TRINITY_DN69590_c0_g1_i1|lcl|TRINITY_DN40133_c0_g1_i1|lcl|TRINITY_DN74380_c0_g1_i1|lcl|TRINITY_DN47578_c0_g1_i1|lcl|TRINITY_DN56702_c0…	Gene Ontology
Third-vs-Adult.up	protein localization to membrane	BP	GO:0072657	61	1.19668e-59	1.40374e-57	lcl|TRINITY_DN23404_c0_g4_i1|lcl|TRINITY_DN72499_c0_g1_i1|lcl|TRINITY_DN60531_c0_g1_i1|lcl|TRINITY_DN29315_c0_g1_i1|lcl|TRINITY_DN45587_c0_g1_i1|lcl|TRINITY_DN67793_c0_g1_i1|lcl|TRINITY_DN65285_c0_g1_i1|lcl|TRINITY_DN25340_c3_g1_i1|lcl|TRINITY_DN33815_c0_g1_i1|lcl|TRINITY_DN79521_c0_g1_i1|lcl|TRINITY_DN66340_c0_g1_i1|lcl|TRINITY_DN23404_c0_g12_i1|lcl|TRINITY_DN9012_c0_g1_i1|lcl|TRINITY_DN69590_c0…	Gene Ontology
Third-vs-Adult.up	ribosome biogenesis	BP	GO:0042254	54	4.66751e-59	5.31409e-57	lcl|TRINITY_DN68244_c0_g1_i1|lcl|TRINITY_DN60531_c0_g1_i1|lcl|TRINITY_DN29315_c0_g1_i1|lcl|TRINITY_DN45587_c0_g1_i1|lcl|TRINITY_DN50824_c0_g1_i1|lcl|TRINITY_DN65285_c0_g1_i1|lcl|TRINITY_DN72499_c0_g1_i1|lcl|TRINITY_DN33815_c0_g1_i1|lcl|TRINITY_DN79521_c0_g1_i1|lcl|TRINITY_DN66340_c0_g1_i1|lcl|TRINITY_DN69590_c0_g1_i1|lcl|TRINITY_DN40133_c0_g1_i1|lcl|TRINITY_DN74380_c0_g1_i1|lcl|TRINITY_DN47578_c0…	Gene Ontology
Third-vs-Adult.up	intracellular organelle part	CC	GO:0044446	164	6.19326e-59	6.84974e-57	lcl|TRINITY_DN13754_c0_g12_i1|lcl|TRINITY_DN10482_c0_g1_i1|lcl|TRINITY_DN26853_c0_g1_i1|lcl|TRINITY_DN6858_c0_g2_i1|lcl|TRINITY_DN3312_c0_g2_i1|lcl|TRINITY_DN78050_c0_g1_i1|lcl|TRINITY_DN50824_c0_g1_i1|lcl|TRINITY_DN57473_c0_g1_i1|lcl|TRINITY_DN42430_c0_g1_i1|lcl|TRINITY_DN79521_c0_g1_i1|lcl|TRINITY_DN76583_c0_g2_i1|lcl|TRINITY_DN23429_c0_g11_i1|lcl|TRINITY_DN40133_c0_g1_i1|lcl|TRINITY_DN27416_c0…	Gene Ontology
Third-vs-Adult.up	viral life cycle	BP	GO:0019058	58	1.42666e-57	1.53406e-55	lcl|TRINITY_DN68244_c0_g1_i1|lcl|TRINITY_DN60531_c0_g1_i1|lcl|TRINITY_DN29315_c0_g1_i1|lcl|TRINITY_DN12846_c0_g1_i1|lcl|TRINITY_DN45587_c0_g1_i1|lcl|TRINITY_DN59525_c0_g1_i1|lcl|TRINITY_DN65285_c0_g1_i1|lcl|TRINITY_DN72499_c0_g1_i1|lcl|TRINITY_DN33815_c0_g1_i1|lcl|TRINITY_DN79521_c0_g1_i1|lcl|TRINITY_DN66340_c0_g1_i1|lcl|TRINITY_DN69590_c0_g1_i1|lcl|TRINITY_DN40133_c0_g1_i1|lcl|TRINITY_DN74380_c0…	Gene Ontology
Third-vs-Adult.up	intracellular non-membrane-bounded organelle	CC	GO:0043232	120	4.82102e-57	4.9111e-55	lcl|TRINITY_DN26853_c0_g1_i1|lcl|TRINITY_DN6858_c0_g2_i1|lcl|TRINITY_DN78050_c0_g1_i1|lcl|TRINITY_DN50824_c0_g1_i1|lcl|TRINITY_DN57473_c0_g1_i1|lcl|TRINITY_DN42430_c0_g1_i1|lcl|TRINITY_DN79521_c0_g1_i1|lcl|TRINITY_DN40133_c0_g1_i1|lcl|TRINITY_DN27416_c0_g1_i1|lcl|TRINITY_DN43624_c0_g1_i1|lcl|TRINITY_DN64011_c0_g1_i1|lcl|TRINITY_DN2215_c0_g1_i1|lcl|TRINITY_DN8324_c0_g1_i1|lcl|TRINITY_DN10303_c0_g2…	Gene Ontology
Third-vs-Adult.up	non-membrane-bounded organelle	CC	GO:0043228	120	4.82102e-57	4.9111e-55	lcl|TRINITY_DN26853_c0_g1_i1|lcl|TRINITY_DN6858_c0_g2_i1|lcl|TRINITY_DN78050_c0_g1_i1|lcl|TRINITY_DN50824_c0_g1_i1|lcl|TRINITY_DN57473_c0_g1_i1|lcl|TRINITY_DN42430_c0_g1_i1|lcl|TRINITY_DN79521_c0_g1_i1|lcl|TRINITY_DN40133_c0_g1_i1|lcl|TRINITY_DN27416_c0_g1_i1|lcl|TRINITY_DN43624_c0_g1_i1|lcl|TRINITY_DN64011_c0_g1_i1|lcl|TRINITY_DN2215_c0_g1_i1|lcl|TRINITY_DN8324_c0_g1_i1|lcl|TRINITY_DN10303_c0_g2…	Gene Ontology
Third-vs-Adult.up	single-organism cellular process	BP	GO:0044763	187	3.79722e-56	3.76898e-54	lcl|TRINITY_DN13754_c0_g12_i1|lcl|TRINITY_DN10482_c0_g1_i1|lcl|TRINITY_DN26853_c0_g1_i1|lcl|TRINITY_DN6858_c0_g2_i1|lcl|TRINITY_DN3312_c0_g2_i1|lcl|TRINITY_DN78050_c0_g1_i1|lcl|TRINITY_DN50824_c0_g1_i1|lcl|TRINITY_DN13300_c0_g2_i1|lcl|TRINITY_DN57473_c0_g1_i1|lcl|TRINITY_DN42430_c0_g1_i1|lcl|TRINITY_DN79521_c0_g1_i1|lcl|TRINITY_DN76583_c0_g2_i1|lcl|TRINITY_DN23429_c0_g11_i1|lcl|TRINITY_DN40133_c0…	Gene Ontology
Third-vs-Adult.up	translation	BP	GO:0006412	63	9.74545e-56	9.43116e-54	lcl|TRINITY_DN68244_c0_g1_i1|lcl|TRINITY_DN3084_c0_g1_i1|lcl|TRINITY_DN60531_c0_g1_i1|lcl|TRINITY_DN41381_c0_g1_i1|lcl|TRINITY_DN29315_c0_g1_i1|lcl|TRINITY_DN37467_c0_g1_i1|lcl|TRINITY_DN45587_c0_g1_i1|lcl|TRINITY_DN50824_c0_g1_i1|lcl|TRINITY_DN65285_c0_g1_i1|lcl|TRINITY_DN72499_c0_g1_i1|lcl|TRINITY_DN33815_c0_g1_i1|lcl|TRINITY_DN79521_c0_g1_i1|lcl|TRINITY_DN66340_c0_g1_i1|lcl|TRINITY_DN9012_c0_g…	Gene Ontology
Third-vs-Adult.up	organonitrogen compound metabolic process	BP	GO:1901564	95	1.21485e-55	1.147e-53	lcl|TRINITY_DN10482_c0_g1_i1|lcl|TRINITY_DN26853_c0_g1_i1|lcl|TRINITY_DN3312_c0_g2_i1|lcl|TRINITY_DN78050_c0_g1_i1|lcl|TRINITY_DN50824_c0_g1_i1|lcl|TRINITY_DN664_c0_g1_i1|lcl|TRINITY_DN42430_c0_g1_i1|lcl|TRINITY_DN79521_c0_g1_i1|lcl|TRINITY_DN55891_c0_g1_i1|lcl|TRINITY_DN40133_c0_g1_i1|lcl|TRINITY_DN49508_c0_g1_i1|lcl|TRINITY_DN69186_c0_g1_i1|lcl|TRINITY_DN50977_c0_g1_i1|lcl|TRINITY_DN64011_c0_g1…	Gene Ontology
Third-vs-Adult.up	cytosol	CC	GO:0005829	113	2.6779e-55	2.46813e-53	lcl|TRINITY_DN26853_c0_g1_i1|lcl|TRINITY_DN3312_c0_g2_i1|lcl|TRINITY_DN78050_c0_g1_i1|lcl|TRINITY_DN50824_c0_g1_i1|lcl|TRINITY_DN57473_c0_g1_i1|lcl|TRINITY_DN42430_c0_g1_i1|lcl|TRINITY_DN79521_c0_g1_i1|lcl|TRINITY_DN38191_c0_g1_i1|lcl|TRINITY_DN23429_c0_g11_i1|lcl|TRINITY_DN40133_c0_g1_i1|lcl|TRINITY_DN27416_c0_g1_i1|lcl|TRINITY_DN49508_c0_g1_i1|lcl|TRINITY_DN30987_c0_g1_i1|lcl|TRINITY_DN64011_c0…	Gene Ontology
Third-vs-Adult.up	cytoplasmic part	CC	GO:0044444	159	5.40041e-55	4.86162e-53	lcl|TRINITY_DN13754_c0_g12_i1|lcl|TRINITY_DN10482_c0_g1_i1|lcl|TRINITY_DN26853_c0_g1_i1|lcl|TRINITY_DN3312_c0_g2_i1|lcl|TRINITY_DN78050_c0_g1_i1|lcl|TRINITY_DN50824_c0_g1_i1|lcl|TRINITY_DN57473_c0_g1_i1|lcl|TRINITY_DN42430_c0_g1_i1|lcl|TRINITY_DN79521_c0_g1_i1|lcl|TRINITY_DN76583_c0_g2_i1|lcl|TRINITY_DN23429_c0_g11_i1|lcl|TRINITY_DN40133_c0_g1_i1|lcl|TRINITY_DN27416_c0_g1_i1|lcl|TRINITY_DN58549_c…	Gene Ontology
Third-vs-Adult.up	peptide biosynthetic process	BP	GO:0043043	63	7.66103e-55	6.73997e-53	lcl|TRINITY_DN68244_c0_g1_i1|lcl|TRINITY_DN3084_c0_g1_i1|lcl|TRINITY_DN60531_c0_g1_i1|lcl|TRINITY_DN41381_c0_g1_i1|lcl|TRINITY_DN29315_c0_g1_i1|lcl|TRINITY_DN37467_c0_g1_i1|lcl|TRINITY_DN45587_c0_g1_i1|lcl|TRINITY_DN50824_c0_g1_i1|lcl|TRINITY_DN65285_c0_g1_i1|lcl|TRINITY_DN72499_c0_g1_i1|lcl|TRINITY_DN33815_c0_g1_i1|lcl|TRINITY_DN79521_c0_g1_i1|lcl|TRINITY_DN66340_c0_g1_i1|lcl|TRINITY_DN9012_c0_g…	Gene Ontology
Third-vs-Adult.up	nucleobase-containing compound catabolic process	BP	GO:0034655	53	1.17319e-54	1.0092e-52	lcl|TRINITY_DN68244_c0_g1_i1|lcl|TRINITY_DN4977_c0_g1_i1|lcl|TRINITY_DN60531_c0_g1_i1|lcl|TRINITY_DN29315_c0_g1_i1|lcl|TRINITY_DN45587_c0_g1_i1|lcl|TRINITY_DN65285_c0_g1_i1|lcl|TRINITY_DN72499_c0_g1_i1|lcl|TRINITY_DN33815_c0_g1_i1|lcl|TRINITY_DN79521_c0_g1_i1|lcl|TRINITY_DN66340_c0_g1_i1|lcl|TRINITY_DN69590_c0_g1_i1|lcl|TRINITY_DN40133_c0_g1_i1|lcl|TRINITY_DN74380_c0_g1_i1|lcl|TRINITY_DN47578_c0_…	Gene Ontology
Third-vs-Adult.up	heterocycle catabolic process	BP	GO:0046700	54	1.42769e-54	1.20143e-52	lcl|TRINITY_DN68244_c0_g1_i1|lcl|TRINITY_DN4977_c0_g1_i1|lcl|TRINITY_DN60531_c0_g1_i1|lcl|TRINITY_DN29315_c0_g1_i1|lcl|TRINITY_DN45587_c0_g1_i1|lcl|TRINITY_DN65285_c0_g1_i1|lcl|TRINITY_DN72499_c0_g1_i1|lcl|TRINITY_DN33815_c0_g1_i1|lcl|TRINITY_DN79521_c0_g1_i1|lcl|TRINITY_DN66340_c0_g1_i1|lcl|TRINITY_DN69590_c0_g1_i1|lcl|TRINITY_DN40133_c0_g1_i1|lcl|TRINITY_DN74380_c0_g1_i1|lcl|TRINITY_DN47578_c0_…	Gene Ontology
Third-vs-Adult.up	cellular nitrogen compound catabolic process	BP	GO:0044270	54	3.02718e-54	2.49323e-52	lcl|TRINITY_DN68244_c0_g1_i1|lcl|TRINITY_DN4977_c0_g1_i1|lcl|TRINITY_DN60531_c0_g1_i1|lcl|TRINITY_DN29315_c0_g1_i1|lcl|TRINITY_DN45587_c0_g1_i1|lcl|TRINITY_DN65285_c0_g1_i1|lcl|TRINITY_DN72499_c0_g1_i1|lcl|TRINITY_DN33815_c0_g1_i1|lcl|TRINITY_DN79521_c0_g1_i1|lcl|TRINITY_DN66340_c0_g1_i1|lcl|TRINITY_DN69590_c0_g1_i1|lcl|TRINITY_DN40133_c0_g1_i1|lcl|TRINITY_DN74380_c0_g1_i1|lcl|TRINITY_DN47578_c0_…	Gene Ontology
Third-vs-Adult.up	peptide metabolic process	BP	GO:0006518	66	5.3651e-54	4.32673e-52	lcl|TRINITY_DN68244_c0_g1_i1|lcl|TRINITY_DN3084_c0_g1_i1|lcl|TRINITY_DN60531_c0_g1_i1|lcl|TRINITY_DN41381_c0_g1_i1|lcl|TRINITY_DN29315_c0_g1_i1|lcl|TRINITY_DN37467_c0_g1_i1|lcl|TRINITY_DN45587_c0_g1_i1|lcl|TRINITY_DN50824_c0_g1_i1|lcl|TRINITY_DN65285_c0_g1_i1|lcl|TRINITY_DN72499_c0_g1_i1|lcl|TRINITY_DN33815_c0_g1_i1|lcl|TRINITY_DN79521_c0_g1_i1|lcl|TRINITY_DN66340_c0_g1_i1|lcl|TRINITY_DN38191_c0_…	Gene Ontology
Third-vs-Adult.up	aromatic compound catabolic process	BP	GO:0019439	54	6.34779e-54	5.01475e-52	lcl|TRINITY_DN68244_c0_g1_i1|lcl|TRINITY_DN4977_c0_g1_i1|lcl|TRINITY_DN60531_c0_g1_i1|lcl|TRINITY_DN29315_c0_g1_i1|lcl|TRINITY_DN45587_c0_g1_i1|lcl|TRINITY_DN65285_c0_g1_i1|lcl|TRINITY_DN72499_c0_g1_i1|lcl|TRINITY_DN33815_c0_g1_i1|lcl|TRINITY_DN79521_c0_g1_i1|lcl|TRINITY_DN66340_c0_g1_i1|lcl|TRINITY_DN69590_c0_g1_i1|lcl|TRINITY_DN40133_c0_g1_i1|lcl|TRINITY_DN74380_c0_g1_i1|lcl|TRINITY_DN47578_c0_…	Gene Ontology
Third-vs-Adult.up	amide biosynthetic process	BP	GO:0043604	64	1.23814e-53	9.58565e-52	lcl|TRINITY_DN68244_c0_g1_i1|lcl|TRINITY_DN3084_c0_g1_i1|lcl|TRINITY_DN60531_c0_g1_i1|lcl|TRINITY_DN41381_c0_g1_i1|lcl|TRINITY_DN29315_c0_g1_i1|lcl|TRINITY_DN37467_c0_g1_i1|lcl|TRINITY_DN45587_c0_g1_i1|lcl|TRINITY_DN50824_c0_g1_i1|lcl|TRINITY_DN65285_c0_g1_i1|lcl|TRINITY_DN72499_c0_g1_i1|lcl|TRINITY_DN33815_c0_g1_i1|lcl|TRINITY_DN79521_c0_g1_i1|lcl|TRINITY_DN66340_c0_g1_i1|lcl|TRINITY_DN9012_c0_g…	Gene Ontology
Third-vs-Adult.up	structural molecule activity	MF	GO:0005198	64	1.34246e-53	1.01895e-51	lcl|TRINITY_DN23404_c0_g4_i1|lcl|TRINITY_DN47276_c0_g1_i1|lcl|TRINITY_DN60531_c0_g1_i1|lcl|TRINITY_DN29315_c0_g1_i1|lcl|TRINITY_DN45587_c0_g1_i1|lcl|TRINITY_DN4719_c0_g6_i1|lcl|TRINITY_DN65285_c0_g1_i1|lcl|TRINITY_DN72499_c0_g1_i1|lcl|TRINITY_DN33815_c0_g1_i1|lcl|TRINITY_DN79521_c0_g1_i1|lcl|TRINITY_DN66340_c0_g1_i1|lcl|TRINITY_DN9012_c0_g1_i1|lcl|TRINITY_DN69590_c0_g1_i1|lcl|TRINITY_DN40133_c0_g…	Gene Ontology
Third-vs-Adult.up	cellular protein localization	BP	GO:0034613	82	4.94016e-53	3.67757e-51	lcl|TRINITY_DN23404_c0_g12_i1|lcl|TRINITY_DN23404_c0_g4_i1|lcl|TRINITY_DN42430_c0_g1_i1|lcl|TRINITY_DN60531_c0_g1_i1|lcl|TRINITY_DN26853_c0_g1_i1|lcl|TRINITY_DN29315_c0_g1_i1|lcl|TRINITY_DN445_c0_g1_i1|lcl|TRINITY_DN35297_c1_g2_i1|lcl|TRINITY_DN45587_c0_g1_i1|lcl|TRINITY_DN64784_c0_g1_i1|lcl|TRINITY_DN50824_c0_g1_i1|lcl|TRINITY_DN67793_c0_g1_i1|lcl|TRINITY_DN65285_c0_g1_i1|lcl|TRINITY_DN25340_c3_…	Gene Ontology
Third-vs-Adult.up	organic cyclic compound catabolic process	BP	GO:1901361	54	6.9416e-53	5.06999e-51	lcl|TRINITY_DN68244_c0_g1_i1|lcl|TRINITY_DN4977_c0_g1_i1|lcl|TRINITY_DN60531_c0_g1_i1|lcl|TRINITY_DN29315_c0_g1_i1|lcl|TRINITY_DN45587_c0_g1_i1|lcl|TRINITY_DN65285_c0_g1_i1|lcl|TRINITY_DN72499_c0_g1_i1|lcl|TRINITY_DN33815_c0_g1_i1|lcl|TRINITY_DN79521_c0_g1_i1|lcl|TRINITY_DN66340_c0_g1_i1|lcl|TRINITY_DN69590_c0_g1_i1|lcl|TRINITY_DN40133_c0_g1_i1|lcl|TRINITY_DN74380_c0_g1_i1|lcl|TRINITY_DN47578_c0_…	Gene Ontology
Third-vs-Adult.up	cellular macromolecule localization	BP	GO:0070727	82	7.23239e-53	5.18455e-51	lcl|TRINITY_DN23404_c0_g12_i1|lcl|TRINITY_DN23404_c0_g4_i1|lcl|TRINITY_DN42430_c0_g1_i1|lcl|TRINITY_DN60531_c0_g1_i1|lcl|TRINITY_DN26853_c0_g1_i1|lcl|TRINITY_DN29315_c0_g1_i1|lcl|TRINITY_DN445_c0_g1_i1|lcl|TRINITY_DN35297_c1_g2_i1|lcl|TRINITY_DN45587_c0_g1_i1|lcl|TRINITY_DN64784_c0_g1_i1|lcl|TRINITY_DN50824_c0_g1_i1|lcl|TRINITY_DN67793_c0_g1_i1|lcl|TRINITY_DN65285_c0_g1_i1|lcl|TRINITY_DN25340_c3_…	Gene Ontology
Third-vs-Adult.up	binding	MF	GO:0005488	198	1.82086e-52	1.28155e-50	lcl|TRINITY_DN10482_c0_g1_i1|lcl|TRINITY_DN26853_c0_g1_i1|lcl|TRINITY_DN6858_c0_g2_i1|lcl|TRINITY_DN12560_c0_g1_i1|lcl|TRINITY_DN50824_c0_g1_i1|lcl|TRINITY_DN13300_c0_g2_i1|lcl|TRINITY_DN57473_c0_g1_i1|lcl|TRINITY_DN42430_c0_g1_i1|lcl|TRINITY_DN79521_c0_g1_i1|lcl|TRINITY_DN76583_c0_g2_i1|lcl|TRINITY_DN23429_c0_g11_i1|lcl|TRINITY_DN40133_c0_g1_i1|lcl|TRINITY_DN59053_c0_g1_i1|lcl|TRINITY_DN27416_c0…	Gene Ontology
Third-vs-Adult.up	protein localization to organelle	CC	GO:0033365	67	2.11235e-52	1.46016e-50	lcl|TRINITY_DN68244_c0_g1_i1|lcl|TRINITY_DN42430_c0_g1_i1|lcl|TRINITY_DN60531_c0_g1_i1|lcl|TRINITY_DN26853_c0_g1_i1|lcl|TRINITY_DN29315_c0_g1_i1|lcl|TRINITY_DN45587_c0_g1_i1|lcl|TRINITY_DN67793_c0_g1_i1|lcl|TRINITY_DN65285_c0_g1_i1|lcl|TRINITY_DN25340_c3_g1_i1|lcl|TRINITY_DN33815_c0_g1_i1|lcl|TRINITY_DN53951_c0_g1_i1|lcl|TRINITY_DN79521_c0_g1_i1|lcl|TRINITY_DN66340_c0_g1_i1|lcl|TRINITY_DN3124_c0_…	Gene Ontology
Third-vs-Adult.up	cellular amide metabolic process	BP	GO:0043603	68	3.26731e-52	2.2189e-50	lcl|TRINITY_DN68244_c0_g1_i1|lcl|TRINITY_DN3084_c0_g1_i1|lcl|TRINITY_DN60531_c0_g1_i1|lcl|TRINITY_DN41381_c0_g1_i1|lcl|TRINITY_DN29315_c0_g1_i1|lcl|TRINITY_DN37467_c0_g1_i1|lcl|TRINITY_DN45587_c0_g1_i1|lcl|TRINITY_DN50824_c0_g1_i1|lcl|TRINITY_DN65285_c0_g1_i1|lcl|TRINITY_DN72499_c0_g1_i1|lcl|TRINITY_DN33815_c0_g1_i1|lcl|TRINITY_DN79521_c0_g1_i1|lcl|TRINITY_DN66340_c0_g1_i1|lcl|TRINITY_DN38191_c0_…	Gene Ontology
Third-vs-Adult.up	single-organism intracellular transport	BP	GO:1902582	62	8.34663e-52	5.57066e-50	lcl|TRINITY_DN68244_c0_g1_i1|lcl|TRINITY_DN72499_c0_g1_i1|lcl|TRINITY_DN60531_c0_g1_i1|lcl|TRINITY_DN2506_c0_g1_i1|lcl|TRINITY_DN29315_c0_g1_i1|lcl|TRINITY_DN45587_c0_g1_i1|lcl|TRINITY_DN67793_c0_g1_i1|lcl|TRINITY_DN65285_c0_g1_i1|lcl|TRINITY_DN25340_c3_g1_i1|lcl|TRINITY_DN33815_c0_g1_i1|lcl|TRINITY_DN274_c0_g1_i1|lcl|TRINITY_DN79521_c0_g1_i1|lcl|TRINITY_DN66340_c0_g1_i1|lcl|TRINITY_DN38191_c0_g1…	Gene Ontology
Third-vs-Adult.up	single-organism membrane organization	BP	GO:0044802	66	1.39562e-51	9.15666e-50	lcl|TRINITY_DN23404_c0_g4_i1|lcl|TRINITY_DN72499_c0_g1_i1|lcl|TRINITY_DN60531_c0_g1_i1|lcl|TRINITY_DN29315_c0_g1_i1|lcl|TRINITY_DN45587_c0_g1_i1|lcl|TRINITY_DN67793_c0_g1_i1|lcl|TRINITY_DN65285_c0_g1_i1|lcl|TRINITY_DN25340_c3_g1_i1|lcl|TRINITY_DN33815_c0_g1_i1|lcl|TRINITY_DN79521_c0_g1_i1|lcl|TRINITY_DN66340_c0_g1_i1|lcl|TRINITY_DN23404_c0_g12_i1|lcl|TRINITY_DN9012_c0_g1_i1|lcl|TRINITY_DN69590_c0…	Gene Ontology
Third-vs-Adult.up	ncRNA processing	BP	GO:0034470	52	1.76336e-51	1.13766e-49	lcl|TRINITY_DN68244_c0_g1_i1|lcl|TRINITY_DN60531_c0_g1_i1|lcl|TRINITY_DN29315_c0_g1_i1|lcl|TRINITY_DN45587_c0_g1_i1|lcl|TRINITY_DN65285_c0_g1_i1|lcl|TRINITY_DN72499_c0_g1_i1|lcl|TRINITY_DN33815_c0_g1_i1|lcl|TRINITY_DN79521_c0_g1_i1|lcl|TRINITY_DN66340_c0_g1_i1|lcl|TRINITY_DN69590_c0_g1_i1|lcl|TRINITY_DN40133_c0_g1_i1|lcl|TRINITY_DN74380_c0_g1_i1|lcl|TRINITY_DN47578_c0_g1_i1|lcl|TRINITY_DN56702_c0…	Gene Ontology
Third-vs-Adult.up	metabolic process	BP	GO:0008152	176	2.15181e-51	1.36552e-49	lcl|TRINITY_DN10482_c0_g1_i1|lcl|TRINITY_DN26853_c0_g1_i1|lcl|TRINITY_DN3312_c0_g2_i1|lcl|TRINITY_DN12560_c0_g1_i1|lcl|TRINITY_DN50824_c0_g1_i1|lcl|TRINITY_DN57473_c0_g1_i1|lcl|TRINITY_DN42430_c0_g1_i1|lcl|TRINITY_DN79521_c0_g1_i1|lcl|TRINITY_DN76583_c0_g2_i1|lcl|TRINITY_DN23429_c0_g11_i1|lcl|TRINITY_DN40133_c0_g1_i1|lcl|TRINITY_DN58549_c0_g1_i1|lcl|TRINITY_DN49508_c0_g1_i1|lcl|TRINITY_DN30987_c0…	Gene Ontology
Third-vs-Adult.up	single-organism cellular localization	BP	GO:1902580	71	2.31041e-51	1.44252e-49	lcl|TRINITY_DN23404_c0_g12_i1|lcl|TRINITY_DN23404_c0_g4_i1|lcl|TRINITY_DN72499_c0_g1_i1|lcl|TRINITY_DN60531_c0_g1_i1|lcl|TRINITY_DN2506_c0_g1_i1|lcl|TRINITY_DN29315_c0_g1_i1|lcl|TRINITY_DN45587_c0_g1_i1|lcl|TRINITY_DN4719_c0_g6_i1|lcl|TRINITY_DN67793_c0_g1_i1|lcl|TRINITY_DN65285_c0_g1_i1|lcl|TRINITY_DN25340_c3_g1_i1|lcl|TRINITY_DN33815_c0_g1_i1|lcl|TRINITY_DN274_c0_g1_i1|lcl|TRINITY_DN79521_c0_g1…	Gene Ontology
Third-vs-Adult.up	ribonucleoprotein complex biogenesis	BP	GO:0022613	54	3.16683e-51	1.94584e-49	lcl|TRINITY_DN68244_c0_g1_i1|lcl|TRINITY_DN60531_c0_g1_i1|lcl|TRINITY_DN29315_c0_g1_i1|lcl|TRINITY_DN45587_c0_g1_i1|lcl|TRINITY_DN50824_c0_g1_i1|lcl|TRINITY_DN65285_c0_g1_i1|lcl|TRINITY_DN72499_c0_g1_i1|lcl|TRINITY_DN33815_c0_g1_i1|lcl|TRINITY_DN79521_c0_g1_i1|lcl|TRINITY_DN66340_c0_g1_i1|lcl|TRINITY_DN69590_c0_g1_i1|lcl|TRINITY_DN40133_c0_g1_i1|lcl|TRINITY_DN74380_c0_g1_i1|lcl|TRINITY_DN47578_c0…	Gene Ontology
Third-vs-Adult.up	macromolecular complex	BP	GO:0032991	123	3.53981e-51	2.14103e-49	lcl|TRINITY_DN26853_c0_g1_i1|lcl|TRINITY_DN78050_c0_g1_i1|lcl|TRINITY_DN50824_c0_g1_i1|lcl|TRINITY_DN57473_c0_g1_i1|lcl|TRINITY_DN42430_c0_g1_i1|lcl|TRINITY_DN79521_c0_g1_i1|lcl|TRINITY_DN38191_c0_g1_i1|lcl|TRINITY_DN23429_c0_g11_i1|lcl|TRINITY_DN71887_c0_g1_i1|lcl|TRINITY_DN27416_c0_g1_i1|lcl|TRINITY_DN58549_c0_g1_i1|lcl|TRINITY_DN69186_c0_g1_i1|lcl|TRINITY_DN50977_c0_g1_i1|lcl|TRINITY_DN64011_c…	Gene Ontology
Third-vs-Adult.up	protein targeting	MF	GO:0006605	60	7.5903e-50	4.52032e-48	lcl|TRINITY_DN68244_c0_g1_i1|lcl|TRINITY_DN42430_c0_g1_i1|lcl|TRINITY_DN60531_c0_g1_i1|lcl|TRINITY_DN26853_c0_g1_i1|lcl|TRINITY_DN29315_c0_g1_i1|lcl|TRINITY_DN45587_c0_g1_i1|lcl|TRINITY_DN67793_c0_g1_i1|lcl|TRINITY_DN65285_c0_g1_i1|lcl|TRINITY_DN25340_c3_g1_i1|lcl|TRINITY_DN33815_c0_g1_i1|lcl|TRINITY_DN53951_c0_g1_i1|lcl|TRINITY_DN79521_c0_g1_i1|lcl|TRINITY_DN66340_c0_g1_i1|lcl|TRINITY_DN3124_c0_…	Gene Ontology
Third-vs-Adult.up	establishment of protein localization to organelle	BP	GO:0072594	59	9.48763e-50	5.56464e-48	lcl|TRINITY_DN68244_c0_g1_i1|lcl|TRINITY_DN42430_c0_g1_i1|lcl|TRINITY_DN60531_c0_g1_i1|lcl|TRINITY_DN26853_c0_g1_i1|lcl|TRINITY_DN29315_c0_g1_i1|lcl|TRINITY_DN45587_c0_g1_i1|lcl|TRINITY_DN67793_c0_g1_i1|lcl|TRINITY_DN65285_c0_g1_i1|lcl|TRINITY_DN25340_c3_g1_i1|lcl|TRINITY_DN33815_c0_g1_i1|lcl|TRINITY_DN53951_c0_g1_i1|lcl|TRINITY_DN79521_c0_g1_i1|lcl|TRINITY_DN66340_c0_g1_i1|lcl|TRINITY_DN3124_c0_…	Gene Ontology
Third-vs-Adult.up	ribonucleoprotein complex	CC	GO:1990904	61	1.05891e-49	6.028e-48	lcl|TRINITY_DN5604_c0_g1_i1|lcl|TRINITY_DN72499_c0_g1_i1|lcl|TRINITY_DN60531_c0_g1_i1|lcl|TRINITY_DN26853_c0_g1_i1|lcl|TRINITY_DN29315_c0_g1_i1|lcl|TRINITY_DN45587_c0_g1_i1|lcl|TRINITY_DN50824_c0_g1_i1|lcl|TRINITY_DN65285_c0_g1_i1|lcl|TRINITY_DN42430_c0_g1_i1|lcl|TRINITY_DN33815_c0_g1_i1|lcl|TRINITY_DN53951_c0_g1_i1|lcl|TRINITY_DN79521_c0_g1_i1|lcl|TRINITY_DN66340_c0_g1_i1|lcl|TRINITY_DN69590_c0_…	Gene Ontology
Third-vs-Adult.up	intracellular ribonucleoprotein complex	CC	GO:0030529	61	1.05891e-49	6.028e-48	lcl|TRINITY_DN5604_c0_g1_i1|lcl|TRINITY_DN72499_c0_g1_i1|lcl|TRINITY_DN60531_c0_g1_i1|lcl|TRINITY_DN26853_c0_g1_i1|lcl|TRINITY_DN29315_c0_g1_i1|lcl|TRINITY_DN45587_c0_g1_i1|lcl|TRINITY_DN50824_c0_g1_i1|lcl|TRINITY_DN65285_c0_g1_i1|lcl|TRINITY_DN42430_c0_g1_i1|lcl|TRINITY_DN33815_c0_g1_i1|lcl|TRINITY_DN53951_c0_g1_i1|lcl|TRINITY_DN79521_c0_g1_i1|lcl|TRINITY_DN66340_c0_g1_i1|lcl|TRINITY_DN69590_c0_…	Gene Ontology
Third-vs-Adult.up	intracellular protein transport	BP	GO:0006886	68	1.40672e-49	7.89192e-48	lcl|TRINITY_DN68244_c0_g1_i1|lcl|TRINITY_DN42430_c0_g1_i1|lcl|TRINITY_DN60531_c0_g1_i1|lcl|TRINITY_DN26853_c0_g1_i1|lcl|TRINITY_DN29315_c0_g1_i1|lcl|TRINITY_DN45587_c0_g1_i1|lcl|TRINITY_DN50824_c0_g1_i1|lcl|TRINITY_DN67793_c0_g1_i1|lcl|TRINITY_DN65285_c0_g1_i1|lcl|TRINITY_DN25340_c3_g1_i1|lcl|TRINITY_DN33815_c0_g1_i1|lcl|TRINITY_DN53951_c0_g1_i1|lcl|TRINITY_DN79521_c0_g1_i1|lcl|TRINITY_DN66340_c0…	Gene Ontology
Third-vs-Adult.up	organic substance metabolic process	BP	GO:0071704	171	2.64192e-49	1.46098e-47	lcl|TRINITY_DN10482_c0_g1_i1|lcl|TRINITY_DN26853_c0_g1_i1|lcl|TRINITY_DN3312_c0_g2_i1|lcl|TRINITY_DN12560_c0_g1_i1|lcl|TRINITY_DN50824_c0_g1_i1|lcl|TRINITY_DN57473_c0_g1_i1|lcl|TRINITY_DN42430_c0_g1_i1|lcl|TRINITY_DN79521_c0_g1_i1|lcl|TRINITY_DN76583_c0_g2_i1|lcl|TRINITY_DN23429_c0_g11_i1|lcl|TRINITY_DN40133_c0_g1_i1|lcl|TRINITY_DN58549_c0_g1_i1|lcl|TRINITY_DN49508_c0_g1_i1|lcl|TRINITY_DN30987_c0…	Gene Ontology
Third-vs-Adult.up	organic cyclic compound binding	MF	GO:0097159	133	3.78809e-49	2.06531e-47	lcl|TRINITY_DN26853_c0_g1_i1|lcl|TRINITY_DN78050_c0_g1_i1|lcl|TRINITY_DN50824_c0_g1_i1|lcl|TRINITY_DN57473_c0_g1_i1|lcl|TRINITY_DN42430_c0_g1_i1|lcl|TRINITY_DN79521_c0_g1_i1|lcl|TRINITY_DN76583_c0_g2_i1|lcl|TRINITY_DN71887_c0_g1_i1|lcl|TRINITY_DN58549_c0_g1_i1|lcl|TRINITY_DN30987_c0_g1_i1|lcl|TRINITY_DN43624_c0_g1_i1|lcl|TRINITY_DN64011_c0_g1_i1|lcl|TRINITY_DN2215_c0_g1_i1|lcl|TRINITY_DN67793_c0_…	Gene Ontology
Third-vs-Adult.up	viral process	BP	GO:0016032	68	4.67782e-49	2.51498e-47	lcl|TRINITY_DN68244_c0_g1_i1|lcl|TRINITY_DN42430_c0_g1_i1|lcl|TRINITY_DN60531_c0_g1_i1|lcl|TRINITY_DN26853_c0_g1_i1|lcl|TRINITY_DN29315_c0_g1_i1|lcl|TRINITY_DN12846_c0_g1_i1|lcl|TRINITY_DN37467_c0_g1_i1|lcl|TRINITY_DN45587_c0_g1_i1|lcl|TRINITY_DN50824_c0_g1_i1|lcl|TRINITY_DN59525_c0_g1_i1|lcl|TRINITY_DN65285_c0_g1_i1|lcl|TRINITY_DN25340_c3_g1_i1|lcl|TRINITY_DN33815_c0_g1_i1|lcl|TRINITY_DN274_c0_g…	Gene Ontology
Third-vs-Adult.up	multi-organism cellular process	BP	GO:0044764	68	5.93127e-49	3.1452e-47	lcl|TRINITY_DN68244_c0_g1_i1|lcl|TRINITY_DN42430_c0_g1_i1|lcl|TRINITY_DN60531_c0_g1_i1|lcl|TRINITY_DN26853_c0_g1_i1|lcl|TRINITY_DN29315_c0_g1_i1|lcl|TRINITY_DN12846_c0_g1_i1|lcl|TRINITY_DN37467_c0_g1_i1|lcl|TRINITY_DN45587_c0_g1_i1|lcl|TRINITY_DN50824_c0_g1_i1|lcl|TRINITY_DN59525_c0_g1_i1|lcl|TRINITY_DN65285_c0_g1_i1|lcl|TRINITY_DN25340_c3_g1_i1|lcl|TRINITY_DN33815_c0_g1_i1|lcl|TRINITY_DN274_c0_g…	Gene Ontology
Third-vs-Adult.up	primary metabolic process	BP	GO:0044238	167	1.0137e-48	5.30275e-47	lcl|TRINITY_DN10482_c0_g1_i1|lcl|TRINITY_DN26853_c0_g1_i1|lcl|TRINITY_DN3312_c0_g2_i1|lcl|TRINITY_DN12560_c0_g1_i1|lcl|TRINITY_DN50824_c0_g1_i1|lcl|TRINITY_DN57473_c0_g1_i1|lcl|TRINITY_DN42430_c0_g1_i1|lcl|TRINITY_DN79521_c0_g1_i1|lcl|TRINITY_DN76583_c0_g2_i1|lcl|TRINITY_DN23429_c0_g11_i1|lcl|TRINITY_DN40133_c0_g1_i1|lcl|TRINITY_DN58549_c0_g1_i1|lcl|TRINITY_DN49508_c0_g1_i1|lcl|TRINITY_DN30987_c0…	Gene Ontology
Third-vs-Adult.up	membrane organization	BP	GO:0061024	67	1.24925e-48	6.44778e-47	lcl|TRINITY_DN23404_c0_g4_i1|lcl|TRINITY_DN72499_c0_g1_i1|lcl|TRINITY_DN60531_c0_g1_i1|lcl|TRINITY_DN29315_c0_g1_i1|lcl|TRINITY_DN12846_c0_g1_i1|lcl|TRINITY_DN45587_c0_g1_i1|lcl|TRINITY_DN67793_c0_g1_i1|lcl|TRINITY_DN65285_c0_g1_i1|lcl|TRINITY_DN25340_c3_g1_i1|lcl|TRINITY_DN33815_c0_g1_i1|lcl|TRINITY_DN79521_c0_g1_i1|lcl|TRINITY_DN66340_c0_g1_i1|lcl|TRINITY_DN23404_c0_g12_i1|lcl|TRINITY_DN9012_c0…	Gene Ontology
Third-vs-Adult.up	symbiosis, encompassing mutualism through parasitism	BP	GO:0044403	68	2.71259e-48	1.36369e-46	lcl|TRINITY_DN68244_c0_g1_i1|lcl|TRINITY_DN42430_c0_g1_i1|lcl|TRINITY_DN60531_c0_g1_i1|lcl|TRINITY_DN26853_c0_g1_i1|lcl|TRINITY_DN29315_c0_g1_i1|lcl|TRINITY_DN12846_c0_g1_i1|lcl|TRINITY_DN37467_c0_g1_i1|lcl|TRINITY_DN45587_c0_g1_i1|lcl|TRINITY_DN50824_c0_g1_i1|lcl|TRINITY_DN59525_c0_g1_i1|lcl|TRINITY_DN65285_c0_g1_i1|lcl|TRINITY_DN25340_c3_g1_i1|lcl|TRINITY_DN33815_c0_g1_i1|lcl|TRINITY_DN274_c0_g…	Gene Ontology
Third-vs-Adult.up	interspecies interaction between organisms	BP	GO:0044419	68	2.71259e-48	1.36369e-46	lcl|TRINITY_DN68244_c0_g1_i1|lcl|TRINITY_DN42430_c0_g1_i1|lcl|TRINITY_DN60531_c0_g1_i1|lcl|TRINITY_DN26853_c0_g1_i1|lcl|TRINITY_DN29315_c0_g1_i1|lcl|TRINITY_DN12846_c0_g1_i1|lcl|TRINITY_DN37467_c0_g1_i1|lcl|TRINITY_DN45587_c0_g1_i1|lcl|TRINITY_DN50824_c0_g1_i1|lcl|TRINITY_DN59525_c0_g1_i1|lcl|TRINITY_DN65285_c0_g1_i1|lcl|TRINITY_DN25340_c3_g1_i1|lcl|TRINITY_DN33815_c0_g1_i1|lcl|TRINITY_DN274_c0_g…	Gene Ontology
Third-vs-Adult.up	heterocyclic compound binding	MF	GO:1901363	131	4.21329e-48	2.09098e-46	lcl|TRINITY_DN26853_c0_g1_i1|lcl|TRINITY_DN78050_c0_g1_i1|lcl|TRINITY_DN50824_c0_g1_i1|lcl|TRINITY_DN57473_c0_g1_i1|lcl|TRINITY_DN42430_c0_g1_i1|lcl|TRINITY_DN79521_c0_g1_i1|lcl|TRINITY_DN76583_c0_g2_i1|lcl|TRINITY_DN71887_c0_g1_i1|lcl|TRINITY_DN58549_c0_g1_i1|lcl|TRINITY_DN30987_c0_g1_i1|lcl|TRINITY_DN43624_c0_g1_i1|lcl|TRINITY_DN64011_c0_g1_i1|lcl|TRINITY_DN2215_c0_g1_i1|lcl|TRINITY_DN67793_c0_…	Gene Ontology
Third-vs-Adult.up	single-organism localization	BP	GO:1902578	98	6.08424e-48	2.98128e-46	lcl|TRINITY_DN10482_c0_g1_i1|lcl|TRINITY_DN26853_c0_g1_i1|lcl|TRINITY_DN78050_c0_g1_i1|lcl|TRINITY_DN664_c0_g1_i1|lcl|TRINITY_DN42430_c0_g1_i1|lcl|TRINITY_DN79521_c0_g1_i1|lcl|TRINITY_DN38191_c0_g1_i1|lcl|TRINITY_DN40133_c0_g1_i1|lcl|TRINITY_DN58549_c0_g1_i1|lcl|TRINITY_DN49508_c0_g1_i1|lcl|TRINITY_DN69186_c0_g1_i1|lcl|TRINITY_DN50977_c0_g1_i1|lcl|TRINITY_DN12358_c0_g1_i1|lcl|TRINITY_DN64011_c0_g…	Gene Ontology
Third-vs-Adult.up	ncRNA metabolic process	BP	GO:0034660	54	4.68298e-47	2.26598e-45	lcl|TRINITY_DN68244_c0_g1_i1|lcl|TRINITY_DN3084_c0_g1_i1|lcl|TRINITY_DN60531_c0_g1_i1|lcl|TRINITY_DN29315_c0_g1_i1|lcl|TRINITY_DN45587_c0_g1_i1|lcl|TRINITY_DN65285_c0_g1_i1|lcl|TRINITY_DN72499_c0_g1_i1|lcl|TRINITY_DN33815_c0_g1_i1|lcl|TRINITY_DN79521_c0_g1_i1|lcl|TRINITY_DN66340_c0_g1_i1|lcl|TRINITY_DN69590_c0_g1_i1|lcl|TRINITY_DN40133_c0_g1_i1|lcl|TRINITY_DN74380_c0_g1_i1|lcl|TRINITY_DN47578_c0_…	Gene Ontology
Third-vs-Adult.up	single-organism transport	BP	GO:0044765	94	6.79693e-47	3.24826e-45	lcl|TRINITY_DN10482_c0_g1_i1|lcl|TRINITY_DN26853_c0_g1_i1|lcl|TRINITY_DN78050_c0_g1_i1|lcl|TRINITY_DN664_c0_g1_i1|lcl|TRINITY_DN42430_c0_g1_i1|lcl|TRINITY_DN79521_c0_g1_i1|lcl|TRINITY_DN38191_c0_g1_i1|lcl|TRINITY_DN40133_c0_g1_i1|lcl|TRINITY_DN49508_c0_g1_i1|lcl|TRINITY_DN69186_c0_g1_i1|lcl|TRINITY_DN50977_c0_g1_i1|lcl|TRINITY_DN12358_c0_g1_i1|lcl|TRINITY_DN64011_c0_g1_i1|lcl|TRINITY_DN67793_c0_g…	Gene Ontology
Third-vs-Adult.up	RNA binding	MF	GO:0003723	77	9.7612e-47	4.608e-45	lcl|TRINITY_DN68244_c0_g1_i1|lcl|TRINITY_DN72499_c0_g1_i1|lcl|TRINITY_DN60531_c0_g1_i1|lcl|TRINITY_DN26853_c0_g1_i1|lcl|TRINITY_DN41381_c0_g1_i1|lcl|TRINITY_DN29315_c0_g1_i1|lcl|TRINITY_DN37467_c0_g1_i1|lcl|TRINITY_DN45587_c0_g1_i1|lcl|TRINITY_DN50824_c0_g1_i1|lcl|TRINITY_DN67793_c0_g1_i1|lcl|TRINITY_DN5360_c0_g1_i1|lcl|TRINITY_DN65285_c0_g1_i1|lcl|TRINITY_DN42430_c0_g1_i1|lcl|TRINITY_DN33815_c0_…	Gene Ontology
Third-vs-Adult.up	poly(A) RNA binding	MF	GO:0044822	69	1.03814e-46	4.84174e-45	lcl|TRINITY_DN68244_c0_g1_i1|lcl|TRINITY_DN72499_c0_g1_i1|lcl|TRINITY_DN60531_c0_g1_i1|lcl|TRINITY_DN26853_c0_g1_i1|lcl|TRINITY_DN29315_c0_g1_i1|lcl|TRINITY_DN37467_c0_g1_i1|lcl|TRINITY_DN45587_c0_g1_i1|lcl|TRINITY_DN50824_c0_g1_i1|lcl|TRINITY_DN67793_c0_g1_i1|lcl|TRINITY_DN5360_c0_g1_i1|lcl|TRINITY_DN65285_c0_g1_i1|lcl|TRINITY_DN42430_c0_g1_i1|lcl|TRINITY_DN33815_c0_g1_i1|lcl|TRINITY_DN66340_c0_…	Gene Ontology
Third-vs-Adult.up	localization	BP	GO:0051179	128	1.43902e-46	6.63147e-45	lcl|TRINITY_DN10482_c0_g1_i1|lcl|TRINITY_DN26853_c0_g1_i1|lcl|TRINITY_DN6858_c0_g2_i1|lcl|TRINITY_DN78050_c0_g1_i1|lcl|TRINITY_DN50824_c0_g1_i1|lcl|TRINITY_DN57473_c0_g1_i1|lcl|TRINITY_DN42430_c0_g1_i1|lcl|TRINITY_DN79521_c0_g1_i1|lcl|TRINITY_DN38191_c0_g1_i1|lcl|TRINITY_DN40133_c0_g1_i1|lcl|TRINITY_DN58549_c0_g1_i1|lcl|TRINITY_DN49508_c0_g1_i1|lcl|TRINITY_DN69186_c0_g1_i1|lcl|TRINITY_DN50977_c0_…	Gene Ontology
Third-vs-Adult.up	membrane-bounded organelle	CC	GO:0043227	178	2.8572e-46	1.3012e-44	lcl|TRINITY_DN13754_c0_g12_i1|lcl|TRINITY_DN10482_c0_g1_i1|lcl|TRINITY_DN26853_c0_g1_i1|lcl|TRINITY_DN6858_c0_g2_i1|lcl|TRINITY_DN3312_c0_g2_i1|lcl|TRINITY_DN12560_c0_g1_i1|lcl|TRINITY_DN50824_c0_g1_i1|lcl|TRINITY_DN57473_c0_g1_i1|lcl|TRINITY_DN42430_c0_g1_i1|lcl|TRINITY_DN79521_c0_g1_i1|lcl|TRINITY_DN76583_c0_g2_i1|lcl|TRINITY_DN23429_c0_g11_i1|lcl|TRINITY_DN71887_c0_g1_i1|lcl|TRINITY_DN58549_c0…	Gene Ontology
Third-vs-Adult.up	mRNA metabolic process	BP	GO:0016071	56	3.63218e-46	1.6349e-44	lcl|TRINITY_DN68244_c0_g1_i1|lcl|TRINITY_DN72499_c0_g1_i1|lcl|TRINITY_DN60531_c0_g1_i1|lcl|TRINITY_DN26853_c0_g1_i1|lcl|TRINITY_DN29315_c0_g1_i1|lcl|TRINITY_DN45587_c0_g1_i1|lcl|TRINITY_DN65285_c0_g1_i1|lcl|TRINITY_DN42430_c0_g1_i1|lcl|TRINITY_DN33815_c0_g1_i1|lcl|TRINITY_DN79521_c0_g1_i1|lcl|TRINITY_DN66340_c0_g1_i1|lcl|TRINITY_DN69590_c0_g1_i1|lcl|TRINITY_DN40133_c0_g1_i1|lcl|TRINITY_DN74380_c0…	Gene Ontology
Third-vs-Adult.up	cellular metabolic process	BP	GO:0044237	164	4.44926e-46	1.97966e-44	lcl|TRINITY_DN10482_c0_g1_i1|lcl|TRINITY_DN26853_c0_g1_i1|lcl|TRINITY_DN3312_c0_g2_i1|lcl|TRINITY_DN12560_c0_g1_i1|lcl|TRINITY_DN50824_c0_g1_i1|lcl|TRINITY_DN57473_c0_g1_i1|lcl|TRINITY_DN42430_c0_g1_i1|lcl|TRINITY_DN79521_c0_g1_i1|lcl|TRINITY_DN76583_c0_g2_i1|lcl|TRINITY_DN23429_c0_g11_i1|lcl|TRINITY_DN40133_c0_g1_i1|lcl|TRINITY_DN58549_c0_g1_i1|lcl|TRINITY_DN49508_c0_g1_i1|lcl|TRINITY_DN30987_c0…	Gene Ontology
Third-vs-Adult.down	cell part	CC	GO:0044464	279	1.53285e-75	6.22784e-72	lcl|TRINITY_DN17867_c0_g1_i1|lcl|TRINITY_DN11822_c0_g1_i1|lcl|TRINITY_DN17249_c0_g1_i1|lcl|TRINITY_DN23256_c0_g1_i1|lcl|TRINITY_DN15617_c0_g2_i1|lcl|TRINITY_DN12801_c0_g1_i1|lcl|TRINITY_DN44345_c0_g1_i1|lcl|TRINITY_DN15756_c0_g2_i1|lcl|TRINITY_DN37592_c0_g1_i1|lcl|TRINITY_DN37357_c0_g1_i1|lcl|TRINITY_DN2591_c0_g1_i1|lcl|TRINITY_DN20481_c0_g1_i1|lcl|TRINITY_DN46981_c0_g1_i1|lcl|TRINITY_DN4676_c0_g…	Gene Ontology
Third-vs-Adult.down	cell	CC	GO:0005623	279	2.33515e-75	6.22784e-72	lcl|TRINITY_DN17867_c0_g1_i1|lcl|TRINITY_DN11822_c0_g1_i1|lcl|TRINITY_DN17249_c0_g1_i1|lcl|TRINITY_DN23256_c0_g1_i1|lcl|TRINITY_DN15617_c0_g2_i1|lcl|TRINITY_DN12801_c0_g1_i1|lcl|TRINITY_DN44345_c0_g1_i1|lcl|TRINITY_DN15756_c0_g2_i1|lcl|TRINITY_DN37592_c0_g1_i1|lcl|TRINITY_DN37357_c0_g1_i1|lcl|TRINITY_DN2591_c0_g1_i1|lcl|TRINITY_DN20481_c0_g1_i1|lcl|TRINITY_DN46981_c0_g1_i1|lcl|TRINITY_DN4676_c0_g…	Gene Ontology
Third-vs-Adult.down	single-organism process	BP	GO:0044699	254	3.50197e-72	5.73205e-69	lcl|TRINITY_DN17867_c0_g1_i1|lcl|TRINITY_DN13508_c0_g1_i1|lcl|TRINITY_DN23256_c0_g1_i1|lcl|TRINITY_DN15617_c0_g2_i1|lcl|TRINITY_DN12801_c0_g1_i1|lcl|TRINITY_DN44345_c0_g1_i1|lcl|TRINITY_DN15756_c0_g2_i1|lcl|TRINITY_DN37592_c0_g1_i1|lcl|TRINITY_DN37357_c0_g1_i1|lcl|TRINITY_DN2591_c0_g1_i1|lcl|TRINITY_DN20481_c0_g1_i1|lcl|TRINITY_DN46981_c0_g1_i1|lcl|TRINITY_DN4676_c0_g1_i1|lcl|TRINITY_DN20690_c0_g…	Gene Ontology
Third-vs-Adult.down	binding	MF	GO:0005488	263	4.2985e-72	5.73205e-69	lcl|TRINITY_DN13508_c0_g1_i1|lcl|TRINITY_DN17249_c0_g1_i1|lcl|TRINITY_DN23256_c0_g1_i1|lcl|TRINITY_DN12801_c0_g1_i1|lcl|TRINITY_DN21900_c0_g1_i1|lcl|TRINITY_DN44345_c0_g1_i1|lcl|TRINITY_DN15756_c0_g2_i1|lcl|TRINITY_DN37592_c0_g1_i1|lcl|TRINITY_DN37357_c0_g1_i1|lcl|TRINITY_DN2591_c0_g1_i1|lcl|TRINITY_DN2770_c0_g1_i1|lcl|TRINITY_DN46981_c0_g1_i1|lcl|TRINITY_DN63193_c0_g1_i1|lcl|TRINITY_DN20690_c0_g…	Gene Ontology
Third-vs-Adult.down	cellular process	BP	GO:0009987	263	6.59488e-67	7.03542e-64	lcl|TRINITY_DN17867_c0_g1_i1|lcl|TRINITY_DN11822_c0_g1_i1|lcl|TRINITY_DN17249_c0_g1_i1|lcl|TRINITY_DN23256_c0_g1_i1|lcl|TRINITY_DN15617_c0_g2_i1|lcl|TRINITY_DN12801_c0_g1_i1|lcl|TRINITY_DN44345_c0_g1_i1|lcl|TRINITY_DN15756_c0_g2_i1|lcl|TRINITY_DN37592_c0_g1_i1|lcl|TRINITY_DN37357_c0_g1_i1|lcl|TRINITY_DN2591_c0_g1_i1|lcl|TRINITY_DN2770_c0_g1_i1|lcl|TRINITY_DN63193_c0_g1_i1|lcl|TRINITY_DN18827_c0_g…	Gene Ontology
Third-vs-Adult.down	single-organism cellular process	BP	GO:0044763	231	9.01298e-61	8.01254e-58	lcl|TRINITY_DN17867_c0_g1_i1|lcl|TRINITY_DN13508_c0_g1_i1|lcl|TRINITY_DN15617_c0_g2_i1|lcl|TRINITY_DN12801_c0_g1_i1|lcl|TRINITY_DN44345_c0_g1_i1|lcl|TRINITY_DN15756_c0_g2_i1|lcl|TRINITY_DN37357_c0_g1_i1|lcl|TRINITY_DN2591_c0_g1_i1|lcl|TRINITY_DN2770_c0_g1_i1|lcl|TRINITY_DN4676_c0_g1_i1|lcl|TRINITY_DN18827_c0_g1_i1|lcl|TRINITY_DN44037_c0_g1_i1|lcl|TRINITY_DN48322_c0_g1_i1|lcl|TRINITY_DN14162_c0_g1…	Gene Ontology
Third-vs-Adult.down	membrane	CC	GO:0016020	204	1.16922e-59	8.90945e-57	lcl|TRINITY_DN17867_c0_g1_i1|lcl|TRINITY_DN23256_c0_g1_i1|lcl|TRINITY_DN15617_c0_g2_i1|lcl|TRINITY_DN12801_c0_g1_i1|lcl|TRINITY_DN44345_c0_g1_i1|lcl|TRINITY_DN20481_c0_g1_i1|lcl|TRINITY_DN63193_c0_g1_i1|lcl|TRINITY_DN44037_c0_g1_i1|lcl|TRINITY_DN48322_c0_g1_i1|lcl|TRINITY_DN14162_c0_g1_i1|lcl|TRINITY_DN15376_c0_g1_i1|lcl|TRINITY_DN15958_c0_g1_i1|lcl|TRINITY_DN24035_c0_g1_i1|lcl|TRINITY_DN10604_c0…	Gene Ontology
Third-vs-Adult.down	localization	BP	GO:0051179	150	1.98935e-46	1.23758e-43	lcl|TRINITY_DN13508_c0_g1_i1|lcl|TRINITY_DN15617_c0_g2_i1|lcl|TRINITY_DN12801_c0_g1_i1|lcl|TRINITY_DN44345_c0_g1_i1|lcl|TRINITY_DN15756_c0_g2_i1|lcl|TRINITY_DN2591_c0_g1_i1|lcl|TRINITY_DN20481_c0_g1_i1|lcl|TRINITY_DN48322_c0_g1_i1|lcl|TRINITY_DN10574_c0_g1_i1|lcl|TRINITY_DN24035_c0_g1_i1|lcl|TRINITY_DN57147_c0_g1_i1|lcl|TRINITY_DN71072_c0_g1_i1|lcl|TRINITY_DN20375_c0_g1_i1|lcl|TRINITY_DN16557_c0_…	Gene Ontology
Third-vs-Adult.down	intracellular	CC	GO:0005622	232	2.08815e-46	1.23758e-43	lcl|TRINITY_DN11822_c0_g1_i1|lcl|TRINITY_DN17249_c0_g1_i1|lcl|TRINITY_DN23256_c0_g1_i1|lcl|TRINITY_DN15617_c0_g2_i1|lcl|TRINITY_DN12801_c0_g1_i1|lcl|TRINITY_DN44345_c0_g1_i1|lcl|TRINITY_DN15756_c0_g2_i1|lcl|TRINITY_DN37592_c0_g1_i1|lcl|TRINITY_DN37357_c0_g1_i1|lcl|TRINITY_DN2591_c0_g1_i1|lcl|TRINITY_DN20481_c0_g1_i1|lcl|TRINITY_DN15756_c0_g1_i1|lcl|TRINITY_DN44037_c0_g1_i1|lcl|TRINITY_DN48322_c0_…	Gene Ontology
Third-vs-Adult.down	transport	P	GO:0006810	133	7.28272e-45	3.88461e-42	lcl|TRINITY_DN15617_c0_g2_i1|lcl|TRINITY_DN12801_c0_g1_i1|lcl|TRINITY_DN44345_c0_g1_i1|lcl|TRINITY_DN15756_c0_g2_i1|lcl|TRINITY_DN2591_c0_g1_i1|lcl|TRINITY_DN20481_c0_g1_i1|lcl|TRINITY_DN48322_c0_g1_i1|lcl|TRINITY_DN10574_c0_g1_i1|lcl|TRINITY_DN24035_c0_g1_i1|lcl|TRINITY_DN57147_c0_g1_i1|lcl|TRINITY_DN71072_c0_g1_i1|lcl|TRINITY_DN20375_c0_g1_i1|lcl|TRINITY_DN16557_c0_g1_i1|lcl|TRINITY_DN22173_c0_…	Gene Ontology
Third-vs-Adult.down	establishment of localization	BP	GO:0051234	134	2.71767e-44	1.31782e-41	lcl|TRINITY_DN15617_c0_g2_i1|lcl|TRINITY_DN12801_c0_g1_i1|lcl|TRINITY_DN44345_c0_g1_i1|lcl|TRINITY_DN15756_c0_g2_i1|lcl|TRINITY_DN2591_c0_g1_i1|lcl|TRINITY_DN20481_c0_g1_i1|lcl|TRINITY_DN48322_c0_g1_i1|lcl|TRINITY_DN10574_c0_g1_i1|lcl|TRINITY_DN24035_c0_g1_i1|lcl|TRINITY_DN57147_c0_g1_i1|lcl|TRINITY_DN71072_c0_g1_i1|lcl|TRINITY_DN20375_c0_g1_i1|lcl|TRINITY_DN16557_c0_g1_i1|lcl|TRINITY_DN22173_c0_…	Gene Ontology
Third-vs-Adult.down	organelle	CC	GO:0043226	218	7.92996e-43	3.52487e-40	lcl|TRINITY_DN11822_c0_g1_i1|lcl|TRINITY_DN17249_c0_g1_i1|lcl|TRINITY_DN23256_c0_g1_i1|lcl|TRINITY_DN15617_c0_g2_i1|lcl|TRINITY_DN12801_c0_g1_i1|lcl|TRINITY_DN44345_c0_g1_i1|lcl|TRINITY_DN15756_c0_g2_i1|lcl|TRINITY_DN37592_c0_g1_i1|lcl|TRINITY_DN37357_c0_g1_i1|lcl|TRINITY_DN2591_c0_g1_i1|lcl|TRINITY_DN20481_c0_g1_i1|lcl|TRINITY_DN18827_c0_g1_i1|lcl|TRINITY_DN44037_c0_g1_i1|lcl|TRINITY_DN48322_c0_…	Gene Ontology
Third-vs-Adult.down	single-organism transport	BP	GO:0044765	102	4.08835e-42	1.67748e-39	lcl|TRINITY_DN12801_c0_g1_i1|lcl|TRINITY_DN44345_c0_g1_i1|lcl|TRINITY_DN15756_c0_g2_i1|lcl|TRINITY_DN2591_c0_g1_i1|lcl|TRINITY_DN20481_c0_g1_i1|lcl|TRINITY_DN48322_c0_g1_i1|lcl|TRINITY_DN10574_c0_g1_i1|lcl|TRINITY_DN24035_c0_g1_i1|lcl|TRINITY_DN57147_c0_g1_i1|lcl|TRINITY_DN71072_c0_g1_i1|lcl|TRINITY_DN20375_c0_g1_i1|lcl|TRINITY_DN44539_c0_g1_i1|lcl|TRINITY_DN22215_c1_g1_i1|lcl|TRINITY_DN23731_c0_…	Gene Ontology
Third-vs-Adult.down	single-organism localization	BP	GO:1902578	105	9.66244e-42	3.68139e-39	lcl|TRINITY_DN12801_c0_g1_i1|lcl|TRINITY_DN44345_c0_g1_i1|lcl|TRINITY_DN15756_c0_g2_i1|lcl|TRINITY_DN2591_c0_g1_i1|lcl|TRINITY_DN20481_c0_g1_i1|lcl|TRINITY_DN48322_c0_g1_i1|lcl|TRINITY_DN10574_c0_g1_i1|lcl|TRINITY_DN24035_c0_g1_i1|lcl|TRINITY_DN57147_c0_g1_i1|lcl|TRINITY_DN71072_c0_g1_i1|lcl|TRINITY_DN20375_c0_g1_i1|lcl|TRINITY_DN44539_c0_g1_i1|lcl|TRINITY_DN22215_c1_g1_i1|lcl|TRINITY_DN23731_c0_…	Gene Ontology
Third-vs-Adult.down	intracellular part	CC	GO:0044424	222	2.55342e-41	9.07996e-39	lcl|TRINITY_DN11822_c0_g1_i1|lcl|TRINITY_DN17249_c0_g1_i1|lcl|TRINITY_DN23256_c0_g1_i1|lcl|TRINITY_DN15617_c0_g2_i1|lcl|TRINITY_DN12801_c0_g1_i1|lcl|TRINITY_DN44345_c0_g1_i1|lcl|TRINITY_DN15756_c0_g2_i1|lcl|TRINITY_DN37592_c0_g1_i1|lcl|TRINITY_DN37357_c0_g1_i1|lcl|TRINITY_DN2591_c0_g1_i1|lcl|TRINITY_DN20481_c0_g1_i1|lcl|TRINITY_DN15756_c0_g1_i1|lcl|TRINITY_DN44037_c0_g1_i1|lcl|TRINITY_DN48322_c0_…	Gene Ontology
Third-vs-Adult.down	cell projection	BP	GO:0042995	83	1.22296e-39	4.07706e-37	lcl|TRINITY_DN5298_c0_g1_i1|lcl|TRINITY_DN25687_c1_g2_i1|lcl|TRINITY_DN22192_c0_g2_i1|lcl|TRINITY_DN25321_c1_g3_i1|lcl|TRINITY_DN76934_c0_g1_i1|lcl|TRINITY_DN44499_c0_g1_i1|lcl|TRINITY_DN24909_c0_g1_i1|lcl|TRINITY_DN59677_c0_g1_i1|lcl|TRINITY_DN16586_c0_g1_i1|lcl|TRINITY_DN44345_c0_g1_i1|lcl|TRINITY_DN26493_c0_g1_i1|lcl|TRINITY_DN15619_c0_g1_i1|lcl|TRINITY_DN20481_c0_g1_i1|lcl|TRINITY_DN14576_c0_…	Gene Ontology
Third-vs-Adult.down	protein binding	MF	GO:0005515	192	6.93926e-38	2.17729e-35	lcl|TRINITY_DN23256_c0_g1_i1|lcl|TRINITY_DN12801_c0_g1_i1|lcl|TRINITY_DN21900_c0_g1_i1|lcl|TRINITY_DN44345_c0_g1_i1|lcl|TRINITY_DN37357_c0_g1_i1|lcl|TRINITY_DN2591_c0_g1_i1|lcl|TRINITY_DN2770_c0_g1_i1|lcl|TRINITY_DN4676_c0_g1_i1|lcl|TRINITY_DN25083_c0_g1_i1|lcl|TRINITY_DN48322_c0_g1_i1|lcl|TRINITY_DN14162_c0_g1_i1|lcl|TRINITY_DN10574_c0_g1_i1|lcl|TRINITY_DN15376_c0_g1_i1|lcl|TRINITY_DN15958_c0_g1…	Gene Ontology
Third-vs-Adult.down	cell periphery	CC	GO:0071944	129	4.88256e-37	1.4416e-34	lcl|TRINITY_DN17867_c0_g1_i1|lcl|TRINITY_DN15617_c0_g2_i1|lcl|TRINITY_DN12801_c0_g1_i1|lcl|TRINITY_DN4676_c0_g1_i1|lcl|TRINITY_DN48322_c0_g1_i1|lcl|TRINITY_DN14162_c0_g1_i1|lcl|TRINITY_DN15376_c0_g1_i1|lcl|TRINITY_DN24035_c0_g1_i1|lcl|TRINITY_DN20375_c0_g1_i1|lcl|TRINITY_DN16557_c0_g1_i1|lcl|TRINITY_DN22173_c0_g1_i1|lcl|TRINITY_DN7178_c0_g1_i1|lcl|TRINITY_DN44539_c0_g1_i1|lcl|TRINITY_DN21859_c0_g…	Gene Ontology
Third-vs-Adult.down	multicellular organismal process	BP	GO:0032501	151	5.13507e-37	1.4416e-34	lcl|TRINITY_DN17867_c0_g1_i1|lcl|TRINITY_DN13508_c0_g1_i1|lcl|TRINITY_DN15617_c0_g2_i1|lcl|TRINITY_DN12801_c0_g1_i1|lcl|TRINITY_DN15756_c0_g2_i1|lcl|TRINITY_DN2770_c0_g1_i1|lcl|TRINITY_DN4676_c0_g1_i1|lcl|TRINITY_DN15756_c0_g1_i1|lcl|TRINITY_DN48322_c0_g1_i1|lcl|TRINITY_DN10574_c0_g1_i1|lcl|TRINITY_DN15376_c0_g1_i1|lcl|TRINITY_DN15958_c0_g1_i1|lcl|TRINITY_DN24035_c0_g1_i1|lcl|TRINITY_DN25687_c1_g…	Gene Ontology
Third-vs-Adult.down	membrane-bounded organelle	CC	GO:0043227	201	1.05403e-36	2.81111e-34	lcl|TRINITY_DN11822_c0_g1_i1|lcl|TRINITY_DN17249_c0_g1_i1|lcl|TRINITY_DN23256_c0_g1_i1|lcl|TRINITY_DN12801_c0_g1_i1|lcl|TRINITY_DN44345_c0_g1_i1|lcl|TRINITY_DN15756_c0_g2_i1|lcl|TRINITY_DN37592_c0_g1_i1|lcl|TRINITY_DN37357_c0_g1_i1|lcl|TRINITY_DN2591_c0_g1_i1|lcl|TRINITY_DN20481_c0_g1_i1|lcl|TRINITY_DN18827_c0_g1_i1|lcl|TRINITY_DN44037_c0_g1_i1|lcl|TRINITY_DN48322_c0_g1_i1|lcl|TRINITY_DN19301_c0_…	Gene Ontology
Third-vs-Adult.down	metabolic process	BP	GO:0008152	190	1.72142e-36	4.37241e-34	lcl|TRINITY_DN17867_c0_g1_i1|lcl|TRINITY_DN11822_c0_g1_i1|lcl|TRINITY_DN17249_c0_g1_i1|lcl|TRINITY_DN23256_c0_g1_i1|lcl|TRINITY_DN12801_c0_g1_i1|lcl|TRINITY_DN44345_c0_g1_i1|lcl|TRINITY_DN15756_c0_g2_i1|lcl|TRINITY_DN37357_c0_g1_i1|lcl|TRINITY_DN2770_c0_g1_i1|lcl|TRINITY_DN63193_c0_g1_i1|lcl|TRINITY_DN20690_c0_g1_i1|lcl|TRINITY_DN18827_c0_g1_i1|lcl|TRINITY_DN44037_c0_g1_i1|lcl|TRINITY_DN48322_c0_…	Gene Ontology
Third-vs-Adult.down	plasma membrane	CC	GO:0005886	126	6.79959e-36	1.64859e-33	lcl|TRINITY_DN17867_c0_g1_i1|lcl|TRINITY_DN15617_c0_g2_i1|lcl|TRINITY_DN12801_c0_g1_i1|lcl|TRINITY_DN4676_c0_g1_i1|lcl|TRINITY_DN48322_c0_g1_i1|lcl|TRINITY_DN14162_c0_g1_i1|lcl|TRINITY_DN15376_c0_g1_i1|lcl|TRINITY_DN24035_c0_g1_i1|lcl|TRINITY_DN20375_c0_g1_i1|lcl|TRINITY_DN16557_c0_g1_i1|lcl|TRINITY_DN22173_c0_g1_i1|lcl|TRINITY_DN7178_c0_g1_i1|lcl|TRINITY_DN44539_c0_g1_i1|lcl|TRINITY_DN21859_c0_g…	Gene Ontology
Third-vs-Adult.down	cytoplasm	CC	GO:0005737	187	1.23275e-35	2.85892e-33	lcl|TRINITY_DN11822_c0_g1_i1|lcl|TRINITY_DN17249_c0_g1_i1|lcl|TRINITY_DN23256_c0_g1_i1|lcl|TRINITY_DN12801_c0_g1_i1|lcl|TRINITY_DN44345_c0_g1_i1|lcl|TRINITY_DN15756_c0_g2_i1|lcl|TRINITY_DN37592_c0_g1_i1|lcl|TRINITY_DN2591_c0_g1_i1|lcl|TRINITY_DN20481_c0_g1_i1|lcl|TRINITY_DN15756_c0_g1_i1|lcl|TRINITY_DN44037_c0_g1_i1|lcl|TRINITY_DN48322_c0_g1_i1|lcl|TRINITY_DN10574_c0_g1_i1|lcl|TRINITY_DN10604_c0_…	Gene Ontology
Third-vs-Adult.down	single-multicellular organism process	BP	GO:0044707	137	3.29603e-35	7.32544e-33	lcl|TRINITY_DN13508_c0_g1_i1|lcl|TRINITY_DN15617_c0_g2_i1|lcl|TRINITY_DN12801_c0_g1_i1|lcl|TRINITY_DN15756_c0_g2_i1|lcl|TRINITY_DN2770_c0_g1_i1|lcl|TRINITY_DN4676_c0_g1_i1|lcl|TRINITY_DN15756_c0_g1_i1|lcl|TRINITY_DN48322_c0_g1_i1|lcl|TRINITY_DN10574_c0_g1_i1|lcl|TRINITY_DN15376_c0_g1_i1|lcl|TRINITY_DN15958_c0_g1_i1|lcl|TRINITY_DN24035_c0_g1_i1|lcl|TRINITY_DN25687_c1_g2_i1|lcl|TRINITY_DN71072_c0_g…	Gene Ontology
Third-vs-Adult.down	biological regulation	BP	GO:0065007	191	2.03537e-34	4.34267e-32	lcl|TRINITY_DN17867_c0_g1_i1|lcl|TRINITY_DN13508_c0_g1_i1|lcl|TRINITY_DN17249_c0_g1_i1|lcl|TRINITY_DN15617_c0_g2_i1|lcl|TRINITY_DN12801_c0_g1_i1|lcl|TRINITY_DN44345_c0_g1_i1|lcl|TRINITY_DN15756_c0_g2_i1|lcl|TRINITY_DN37592_c0_g1_i1|lcl|TRINITY_DN37357_c0_g1_i1|lcl|TRINITY_DN2770_c0_g1_i1|lcl|TRINITY_DN18827_c0_g1_i1|lcl|TRINITY_DN48322_c0_g1_i1|lcl|TRINITY_DN14162_c0_g1_i1|lcl|TRINITY_DN10574_c0_…	Gene Ontology
Third-vs-Adult.down	neuron part	CC	GO:0097458	67	2.3518e-34	4.82482e-32	lcl|TRINITY_DN5298_c0_g1_i1|lcl|TRINITY_DN17867_c0_g1_i1|lcl|TRINITY_DN22192_c0_g2_i1|lcl|TRINITY_DN15617_c0_g2_i1|lcl|TRINITY_DN24909_c0_g1_i1|lcl|TRINITY_DN44345_c0_g1_i1|lcl|TRINITY_DN26493_c0_g1_i1|lcl|TRINITY_DN15619_c0_g1_i1|lcl|TRINITY_DN20481_c0_g1_i1|lcl|TRINITY_DN14576_c0_g2_i1|lcl|TRINITY_DN64296_c0_g1_i1|lcl|TRINITY_DN16603_c0_g1_i1|lcl|TRINITY_DN22860_c0_g1_i1|lcl|TRINITY_DN23875_c0_…	Gene Ontology
Third-vs-Adult.down	membrane part	CC	GO:0044425	143	2.76488e-34	5.46218e-32	lcl|TRINITY_DN17867_c0_g1_i1|lcl|TRINITY_DN15617_c0_g2_i1|lcl|TRINITY_DN12801_c0_g1_i1|lcl|TRINITY_DN20481_c0_g1_i1|lcl|TRINITY_DN63193_c0_g1_i1|lcl|TRINITY_DN44037_c0_g1_i1|lcl|TRINITY_DN48322_c0_g1_i1|lcl|TRINITY_DN15376_c0_g1_i1|lcl|TRINITY_DN24035_c0_g1_i1|lcl|TRINITY_DN10604_c0_g1_i1|lcl|TRINITY_DN25687_c1_g2_i1|lcl|TRINITY_DN10841_c0_g3_i1|lcl|TRINITY_DN20375_c0_g1_i1|lcl|TRINITY_DN16557_c0…	Gene Ontology
Third-vs-Adult.down	cellular metabolic process	BP	GO:0044237	178	8.8165e-34	1.67954e-31	lcl|TRINITY_DN17867_c0_g1_i1|lcl|TRINITY_DN11822_c0_g1_i1|lcl|TRINITY_DN17249_c0_g1_i1|lcl|TRINITY_DN23256_c0_g1_i1|lcl|TRINITY_DN12801_c0_g1_i1|lcl|TRINITY_DN44345_c0_g1_i1|lcl|TRINITY_DN15756_c0_g2_i1|lcl|TRINITY_DN37357_c0_g1_i1|lcl|TRINITY_DN2770_c0_g1_i1|lcl|TRINITY_DN63193_c0_g1_i1|lcl|TRINITY_DN18827_c0_g1_i1|lcl|TRINITY_DN44037_c0_g1_i1|lcl|TRINITY_DN48322_c0_g1_i1|lcl|TRINITY_DN14162_c0_…	Gene Ontology
Third-vs-Adult.down	cytoplasmic part	CC	GO:0044444	158	1.24198e-33	2.28439e-31	lcl|TRINITY_DN23256_c0_g1_i1|lcl|TRINITY_DN12801_c0_g1_i1|lcl|TRINITY_DN44345_c0_g1_i1|lcl|TRINITY_DN15756_c0_g2_i1|lcl|TRINITY_DN37592_c0_g1_i1|lcl|TRINITY_DN2591_c0_g1_i1|lcl|TRINITY_DN20481_c0_g1_i1|lcl|TRINITY_DN44037_c0_g1_i1|lcl|TRINITY_DN48322_c0_g1_i1|lcl|TRINITY_DN10574_c0_g1_i1|lcl|TRINITY_DN10604_c0_g1_i1|lcl|TRINITY_DN57147_c0_g1_i1|lcl|TRINITY_DN10841_c0_g3_i1|lcl|TRINITY_DN71072_c0_…	Gene Ontology
Third-vs-Adult.down	cellular component organization	BP	GO:0016043	135	1.36145e-33	2.42066e-31	lcl|TRINITY_DN44345_c0_g1_i1|lcl|TRINITY_DN15756_c0_g2_i1|lcl|TRINITY_DN37357_c0_g1_i1|lcl|TRINITY_DN2591_c0_g1_i1|lcl|TRINITY_DN24035_c0_g1_i1|lcl|TRINITY_DN57147_c0_g1_i1|lcl|TRINITY_DN71072_c0_g1_i1|lcl|TRINITY_DN55731_c0_g1_i1|lcl|TRINITY_DN5014_c0_g1_i1|lcl|TRINITY_DN44352_c0_g1_i1|lcl|TRINITY_DN15796_c0_g1_i1|lcl|TRINITY_DN44539_c0_g1_i1|lcl|TRINITY_DN22215_c1_g1_i1|lcl|TRINITY_DN64947_c0_g…	Gene Ontology
Third-vs-Adult.down	intracellular organelle	CC	GO:0043229	194	4.22865e-33	7.27601e-31	lcl|TRINITY_DN13508_c0_g1_i1|lcl|TRINITY_DN17249_c0_g1_i1|lcl|TRINITY_DN23256_c0_g1_i1|lcl|TRINITY_DN15617_c0_g2_i1|lcl|TRINITY_DN12801_c0_g1_i1|lcl|TRINITY_DN44345_c0_g1_i1|lcl|TRINITY_DN15756_c0_g2_i1|lcl|TRINITY_DN37592_c0_g1_i1|lcl|TRINITY_DN37357_c0_g1_i1|lcl|TRINITY_DN2591_c0_g1_i1|lcl|TRINITY_DN20481_c0_g1_i1|lcl|TRINITY_DN18827_c0_g1_i1|lcl|TRINITY_DN44037_c0_g1_i1|lcl|TRINITY_DN48322_c0_…	Gene Ontology
Third-vs-Adult.down	cellular component organization or biogenesis	BP	GO:0071840	135	1.80575e-32	3.00995e-30	lcl|TRINITY_DN44345_c0_g1_i1|lcl|TRINITY_DN15756_c0_g2_i1|lcl|TRINITY_DN37357_c0_g1_i1|lcl|TRINITY_DN2591_c0_g1_i1|lcl|TRINITY_DN24035_c0_g1_i1|lcl|TRINITY_DN57147_c0_g1_i1|lcl|TRINITY_DN71072_c0_g1_i1|lcl|TRINITY_DN55731_c0_g1_i1|lcl|TRINITY_DN5014_c0_g1_i1|lcl|TRINITY_DN44352_c0_g1_i1|lcl|TRINITY_DN15796_c0_g1_i1|lcl|TRINITY_DN44539_c0_g1_i1|lcl|TRINITY_DN22215_c1_g1_i1|lcl|TRINITY_DN64947_c0_g…	Gene Ontology
Third-vs-Adult.down	organic substance metabolic process	BP	GO:0071704	179	6.56013e-32	1.06036e-29	lcl|TRINITY_DN17867_c0_g1_i1|lcl|TRINITY_DN11822_c0_g1_i1|lcl|TRINITY_DN17249_c0_g1_i1|lcl|TRINITY_DN23256_c0_g1_i1|lcl|TRINITY_DN12801_c0_g1_i1|lcl|TRINITY_DN44345_c0_g1_i1|lcl|TRINITY_DN15756_c0_g2_i1|lcl|TRINITY_DN37357_c0_g1_i1|lcl|TRINITY_DN2770_c0_g1_i1|lcl|TRINITY_DN63193_c0_g1_i1|lcl|TRINITY_DN18827_c0_g1_i1|lcl|TRINITY_DN44037_c0_g1_i1|lcl|TRINITY_DN48322_c0_g1_i1|lcl|TRINITY_DN14162_c0_…	Gene Ontology
Third-vs-Adult.down	single-organism developmental process	BP	GO:0044767	129	9.35296e-32	1.46732e-29	lcl|TRINITY_DN13508_c0_g1_i1|lcl|TRINITY_DN12801_c0_g1_i1|lcl|TRINITY_DN2770_c0_g1_i1|lcl|TRINITY_DN46981_c0_g1_i1|lcl|TRINITY_DN4676_c0_g1_i1|lcl|TRINITY_DN15376_c0_g1_i1|lcl|TRINITY_DN15958_c0_g1_i1|lcl|TRINITY_DN25687_c1_g2_i1|lcl|TRINITY_DN71072_c0_g1_i1|lcl|TRINITY_DN44539_c0_g1_i1|lcl|TRINITY_DN16007_c0_g1_i1|lcl|TRINITY_DN22215_c1_g1_i1|lcl|TRINITY_DN13300_c0_g1_i1|lcl|TRINITY_DN20255_c1_g…	Gene Ontology
Third-vs-Adult.down	developmental process	BP	GO:0032502	130	1.0359e-31	1.57871e-29	lcl|TRINITY_DN13508_c0_g1_i1|lcl|TRINITY_DN12801_c0_g1_i1|lcl|TRINITY_DN2770_c0_g1_i1|lcl|TRINITY_DN46981_c0_g1_i1|lcl|TRINITY_DN4676_c0_g1_i1|lcl|TRINITY_DN15376_c0_g1_i1|lcl|TRINITY_DN15958_c0_g1_i1|lcl|TRINITY_DN25687_c1_g2_i1|lcl|TRINITY_DN71072_c0_g1_i1|lcl|TRINITY_DN44539_c0_g1_i1|lcl|TRINITY_DN16007_c0_g1_i1|lcl|TRINITY_DN22215_c1_g1_i1|lcl|TRINITY_DN13300_c0_g1_i1|lcl|TRINITY_DN20255_c1_g…	Gene Ontology
Third-vs-Adult.down	vesicle	CC	GO:0031982	103	2.54675e-31	3.77343e-29	lcl|TRINITY_DN11822_c0_g1_i1|lcl|TRINITY_DN44345_c0_g1_i1|lcl|TRINITY_DN20481_c0_g1_i1|lcl|TRINITY_DN25083_c0_g1_i1|lcl|TRINITY_DN48322_c0_g1_i1|lcl|TRINITY_DN10604_c0_g1_i1|lcl|TRINITY_DN44539_c0_g1_i1|lcl|TRINITY_DN64947_c0_g1_i1|lcl|TRINITY_DN19213_c0_g1_i1|lcl|TRINITY_DN23994_c0_g1_i1|lcl|TRINITY_DN19354_c1_g1_i1|lcl|TRINITY_DN59574_c0_g1_i1|lcl|TRINITY_DN52998_c0_g1_i1|lcl|TRINITY_DN25254_c0…	Gene Ontology
Third-vs-Adult.down	anatomical structure development	BP	GO:0048856	124	7.76962e-31	1.12009e-28	lcl|TRINITY_DN13508_c0_g1_i1|lcl|TRINITY_DN12801_c0_g1_i1|lcl|TRINITY_DN4676_c0_g1_i1|lcl|TRINITY_DN15376_c0_g1_i1|lcl|TRINITY_DN15958_c0_g1_i1|lcl|TRINITY_DN25687_c1_g2_i1|lcl|TRINITY_DN71072_c0_g1_i1|lcl|TRINITY_DN44539_c0_g1_i1|lcl|TRINITY_DN16007_c0_g1_i1|lcl|TRINITY_DN22215_c1_g1_i1|lcl|TRINITY_DN13300_c0_g1_i1|lcl|TRINITY_DN20255_c1_g1_i1|lcl|TRINITY_DN64947_c0_g1_i1|lcl|TRINITY_DN71207_c0_…	Gene Ontology
Third-vs-Adult.down	membrane-bounded vesicle	CC	GO:0031988	100	1.51015e-30	2.11977e-28	lcl|TRINITY_DN11822_c0_g1_i1|lcl|TRINITY_DN44345_c0_g1_i1|lcl|TRINITY_DN20481_c0_g1_i1|lcl|TRINITY_DN25083_c0_g1_i1|lcl|TRINITY_DN48322_c0_g1_i1|lcl|TRINITY_DN10604_c0_g1_i1|lcl|TRINITY_DN44539_c0_g1_i1|lcl|TRINITY_DN64947_c0_g1_i1|lcl|TRINITY_DN19213_c0_g1_i1|lcl|TRINITY_DN23994_c0_g1_i1|lcl|TRINITY_DN19354_c1_g1_i1|lcl|TRINITY_DN59574_c0_g1_i1|lcl|TRINITY_DN52998_c0_g1_i1|lcl|TRINITY_DN25254_c0…	Gene Ontology
Third-vs-Adult.down	response to stimulus	BP	GO:0050896	154	4.16786e-30	5.70034e-28	lcl|TRINITY_DN17867_c0_g1_i1|lcl|TRINITY_DN15617_c0_g2_i1|lcl|TRINITY_DN12801_c0_g1_i1|lcl|TRINITY_DN22192_c0_g2_i1|lcl|TRINITY_DN15756_c0_g2_i1|lcl|TRINITY_DN37357_c0_g1_i1|lcl|TRINITY_DN2591_c0_g1_i1|lcl|TRINITY_DN2770_c0_g1_i1|lcl|TRINITY_DN48322_c0_g1_i1|lcl|TRINITY_DN14162_c0_g1_i1|lcl|TRINITY_DN10574_c0_g1_i1|lcl|TRINITY_DN15958_c0_g1_i1|lcl|TRINITY_DN24035_c0_g1_i1|lcl|TRINITY_DN25687_c1_g…	Gene Ontology
Third-vs-Adult.down	single-organism cellular localization	BP	GO:1902580	57	1.93306e-29	2.51487e-27	lcl|TRINITY_DN62216_c0_g1_i1|lcl|TRINITY_DN16603_c0_g1_i1|lcl|TRINITY_DN38814_c0_g1_i1|lcl|TRINITY_DN44345_c0_g1_i1|lcl|TRINITY_DN26493_c0_g1_i1|lcl|TRINITY_DN2591_c0_g1_i1|lcl|TRINITY_DN10721_c0_g1_i1|lcl|TRINITY_DN23342_c0_g1_i1|lcl|TRINITY_DN22215_c1_g1_i1|lcl|TRINITY_DN15149_c0_g2_i1|lcl|TRINITY_DN3530_c0_g1_i1|lcl|TRINITY_DN23875_c0_g2_i1|lcl|TRINITY_DN18650_c1_g3_i1|lcl|TRINITY_DN26813_c0_g…	Gene Ontology
Third-vs-Adult.down	primary metabolic process	BP	GO:0044238	170	3.05825e-29	3.88398e-27	lcl|TRINITY_DN17867_c0_g1_i1|lcl|TRINITY_DN13508_c0_g1_i1|lcl|TRINITY_DN17249_c0_g1_i1|lcl|TRINITY_DN12801_c0_g1_i1|lcl|TRINITY_DN44345_c0_g1_i1|lcl|TRINITY_DN15756_c0_g2_i1|lcl|TRINITY_DN37357_c0_g1_i1|lcl|TRINITY_DN2770_c0_g1_i1|lcl|TRINITY_DN63193_c0_g1_i1|lcl|TRINITY_DN18827_c0_g1_i1|lcl|TRINITY_DN44037_c0_g1_i1|lcl|TRINITY_DN48322_c0_g1_i1|lcl|TRINITY_DN14162_c0_g1_i1|lcl|TRINITY_DN10574_c0_…	Gene Ontology
Third-vs-Adult.down	multicellular organism development	BP	GO:0007275	114	8.37596e-29	1.03901e-26	lcl|TRINITY_DN13508_c0_g1_i1|lcl|TRINITY_DN12801_c0_g1_i1|lcl|TRINITY_DN4676_c0_g1_i1|lcl|TRINITY_DN15376_c0_g1_i1|lcl|TRINITY_DN15958_c0_g1_i1|lcl|TRINITY_DN25687_c1_g2_i1|lcl|TRINITY_DN71072_c0_g1_i1|lcl|TRINITY_DN44539_c0_g1_i1|lcl|TRINITY_DN16007_c0_g1_i1|lcl|TRINITY_DN22215_c1_g1_i1|lcl|TRINITY_DN13300_c0_g1_i1|lcl|TRINITY_DN20255_c1_g1_i1|lcl|TRINITY_DN64947_c0_g1_i1|lcl|TRINITY_DN71207_c0_…	Gene Ontology
Third-vs-Adult.down	cellular localization	BP	GO:0051641	80	2.0671e-28	2.50589e-26	lcl|TRINITY_DN5298_c0_g1_i1|lcl|TRINITY_DN62216_c0_g1_i1|lcl|TRINITY_DN12801_c0_g1_i1|lcl|TRINITY_DN59677_c0_g1_i1|lcl|TRINITY_DN38814_c0_g1_i1|lcl|TRINITY_DN44345_c0_g1_i1|lcl|TRINITY_DN26493_c0_g1_i1|lcl|TRINITY_DN2591_c0_g1_i1|lcl|TRINITY_DN10721_c0_g1_i1|lcl|TRINITY_DN11638_c0_g1_i1|lcl|TRINITY_DN23342_c0_g1_i1|lcl|TRINITY_DN16603_c0_g1_i1|lcl|TRINITY_DN22215_c1_g1_i1|lcl|TRINITY_DN15149_c0_g…	Gene Ontology
Third-vs-Adult.down	organic cyclic compound binding	MF	GO:0097159	124	1.9268e-27	2.23425e-25	lcl|TRINITY_DN13508_c0_g1_i1|lcl|TRINITY_DN17249_c0_g1_i1|lcl|TRINITY_DN23256_c0_g1_i1|lcl|TRINITY_DN7178_c0_g1_i1|lcl|TRINITY_DN44345_c0_g1_i1|lcl|TRINITY_DN37357_c0_g1_i1|lcl|TRINITY_DN2591_c0_g1_i1|lcl|TRINITY_DN2770_c0_g1_i1|lcl|TRINITY_DN63193_c0_g1_i1|lcl|TRINITY_DN18827_c0_g1_i1|lcl|TRINITY_DN48322_c0_g1_i1|lcl|TRINITY_DN14162_c0_g1_i1|lcl|TRINITY_DN10574_c0_g1_i1|lcl|TRINITY_DN57147_c0_g1…	Gene Ontology
Third-vs-Adult.down	system development	BP	GO:0048731	104	4.44473e-27	5.04429e-25	lcl|TRINITY_DN13508_c0_g1_i1|lcl|TRINITY_DN12801_c0_g1_i1|lcl|TRINITY_DN4676_c0_g1_i1|lcl|TRINITY_DN15376_c0_g1_i1|lcl|TRINITY_DN15958_c0_g1_i1|lcl|TRINITY_DN25687_c1_g2_i1|lcl|TRINITY_DN71072_c0_g1_i1|lcl|TRINITY_DN44539_c0_g1_i1|lcl|TRINITY_DN22215_c1_g1_i1|lcl|TRINITY_DN13300_c0_g1_i1|lcl|TRINITY_DN71207_c0_g1_i1|lcl|TRINITY_DN19354_c1_g1_i1|lcl|TRINITY_DN59574_c0_g1_i1|lcl|TRINITY_DN52998_c0_…	Gene Ontology

## Sheet: Adult female-vs-EggI
Table. GO enrichment analysis in comparisons of Adult female-vs-EggI.
Stage	GO_Term	GO_Class	GO_ID	Input number	P-Value	Q-Value (Corercted	TRINITY_ID	Database
Adult female-vs-EggI.up	metabolic process	BP	GO:0008152	308	9.99377e-107	5.07983e-103	lcl|TRINITY_DN75584_c0_g1_i1|lcl|TRINITY_DN44032_c0_g1_i1|lcl|TRINITY_DN14658_c0_g1_i1|lcl|TRINITY_DN16152_c0_g2_i1|lcl|TRINITY_DN16608_c0_g1_i1|lcl|TRINITY_DN11837_c0_g1_i1|lcl|TRINITY_DN6552_c0_g1_i1|lcl|TRINITY_DN73246_c0_g1_i1|lcl|TRINITY_DN23390_c0_g3_i1|lcl|TRINITY_DN17456_c0_g1_i1|lcl|TRINITY_DN664_c0_g1_i1|lcl|TRINITY_DN15401_c0_g1_i1|lcl|TRINITY_DN24612_c7_g2_i1|lcl|TRINITY_DN19723_c0_g1…	Gene Ontology
Adult female-vs-EggI.up	primary metabolic process	BP	GO:0044238	294	1.1203e-101	2.54952e-98	lcl|TRINITY_DN75584_c0_g1_i1|lcl|TRINITY_DN44032_c0_g1_i1|lcl|TRINITY_DN14658_c0_g1_i1|lcl|TRINITY_DN16152_c0_g2_i1|lcl|TRINITY_DN16608_c0_g1_i1|lcl|TRINITY_DN11837_c0_g1_i1|lcl|TRINITY_DN6552_c0_g1_i1|lcl|TRINITY_DN73246_c0_g1_i1|lcl|TRINITY_DN23390_c0_g3_i1|lcl|TRINITY_DN17456_c0_g1_i1|lcl|TRINITY_DN664_c0_g1_i1|lcl|TRINITY_DN15401_c0_g1_i1|lcl|TRINITY_DN24612_c7_g2_i1|lcl|TRINITY_DN19723_c0_g1…	Gene Ontology
Adult female-vs-EggI.up	organic substance metabolic process	BP	GO:0071704	299	1.50474e-101	2.54952e-98	lcl|TRINITY_DN75584_c0_g1_i1|lcl|TRINITY_DN44032_c0_g1_i1|lcl|TRINITY_DN14658_c0_g1_i1|lcl|TRINITY_DN16152_c0_g2_i1|lcl|TRINITY_DN16608_c0_g1_i1|lcl|TRINITY_DN11837_c0_g1_i1|lcl|TRINITY_DN6552_c0_g1_i1|lcl|TRINITY_DN73246_c0_g1_i1|lcl|TRINITY_DN23390_c0_g3_i1|lcl|TRINITY_DN17456_c0_g1_i1|lcl|TRINITY_DN664_c0_g1_i1|lcl|TRINITY_DN15401_c0_g1_i1|lcl|TRINITY_DN24612_c7_g2_i1|lcl|TRINITY_DN19723_c0_g1…	Gene Ontology
Adult female-vs-EggI.up	cell	CC	GO:0005623	339	1.74398e-89	2.21616e-86	lcl|TRINITY_DN44032_c0_g1_i1|lcl|TRINITY_DN14658_c0_g1_i1|lcl|TRINITY_DN16152_c0_g2_i1|lcl|TRINITY_DN6858_c0_g2_i1|lcl|TRINITY_DN16608_c0_g1_i1|lcl|TRINITY_DN11837_c0_g1_i1|lcl|TRINITY_DN6552_c0_g1_i1|lcl|TRINITY_DN73246_c0_g1_i1|lcl|TRINITY_DN23390_c0_g3_i1|lcl|TRINITY_DN17456_c0_g1_i1|lcl|TRINITY_DN664_c0_g1_i1|lcl|TRINITY_DN15401_c0_g1_i1|lcl|TRINITY_DN24612_c7_g2_i1|lcl|TRINITY_DN19723_c0_g1_…	Gene Ontology
Adult female-vs-EggI.up	cellular process	BP	GO:0009987	329	7.27365e-89	7.39439e-86	lcl|TRINITY_DN75584_c0_g1_i1|lcl|TRINITY_DN44032_c0_g1_i1|lcl|TRINITY_DN14658_c0_g1_i1|lcl|TRINITY_DN26853_c0_g1_i1|lcl|TRINITY_DN6858_c0_g2_i1|lcl|TRINITY_DN16608_c0_g1_i1|lcl|TRINITY_DN11837_c0_g1_i1|lcl|TRINITY_DN6552_c0_g1_i1|lcl|TRINITY_DN73246_c0_g1_i1|lcl|TRINITY_DN23390_c0_g3_i1|lcl|TRINITY_DN17456_c0_g1_i1|lcl|TRINITY_DN664_c0_g1_i1|lcl|TRINITY_DN15401_c0_g1_i1|lcl|TRINITY_DN19723_c0_g1_…	Gene Ontology
Adult female-vs-EggI.up	organelle	CC	GO:0043226	311	1.275e-88	1.08014e-85	lcl|TRINITY_DN44032_c0_g1_i1|lcl|TRINITY_DN14658_c0_g1_i1|lcl|TRINITY_DN26853_c0_g1_i1|lcl|TRINITY_DN6858_c0_g2_i1|lcl|TRINITY_DN16608_c0_g1_i1|lcl|TRINITY_DN6552_c0_g1_i1|lcl|TRINITY_DN73246_c0_g1_i1|lcl|TRINITY_DN23390_c0_g3_i1|lcl|TRINITY_DN17456_c0_g1_i1|lcl|TRINITY_DN664_c0_g1_i1|lcl|TRINITY_DN15401_c0_g1_i1|lcl|TRINITY_DN24612_c7_g2_i1|lcl|TRINITY_DN19723_c0_g1_i1|lcl|TRINITY_DN23429_c0_g11…	Gene Ontology
Adult female-vs-EggI.up	cellular metabolic process	BP	GO:0044237	280	5.60982e-88	4.07353e-85	lcl|TRINITY_DN75584_c0_g1_i1|lcl|TRINITY_DN44032_c0_g1_i1|lcl|TRINITY_DN14658_c0_g1_i1|lcl|TRINITY_DN26853_c0_g1_i1|lcl|TRINITY_DN16608_c0_g1_i1|lcl|TRINITY_DN11837_c0_g1_i1|lcl|TRINITY_DN6552_c0_g1_i1|lcl|TRINITY_DN73246_c0_g1_i1|lcl|TRINITY_DN17456_c0_g1_i1|lcl|TRINITY_DN664_c0_g1_i1|lcl|TRINITY_DN15401_c0_g1_i1|lcl|TRINITY_DN19723_c0_g1_i1|lcl|TRINITY_DN23429_c0_g11_i1|lcl|TRINITY_DN71887_c0_g…	Gene Ontology
Adult female-vs-EggI.up	cell part	CC	GO:0044464	337	1.48686e-87	9.44715e-85	lcl|TRINITY_DN44032_c0_g1_i1|lcl|TRINITY_DN14658_c0_g1_i1|lcl|TRINITY_DN16152_c0_g2_i1|lcl|TRINITY_DN6858_c0_g2_i1|lcl|TRINITY_DN16608_c0_g1_i1|lcl|TRINITY_DN11837_c0_g1_i1|lcl|TRINITY_DN6552_c0_g1_i1|lcl|TRINITY_DN73246_c0_g1_i1|lcl|TRINITY_DN23390_c0_g3_i1|lcl|TRINITY_DN17456_c0_g1_i1|lcl|TRINITY_DN664_c0_g1_i1|lcl|TRINITY_DN15401_c0_g1_i1|lcl|TRINITY_DN24612_c7_g2_i1|lcl|TRINITY_DN19723_c0_g1_…	Gene Ontology
Adult female-vs-EggI.up	cytosolic ribosome	CC	GO:0022626	65	2.06642e-86	1.16707e-83	lcl|TRINITY_DN62216_c0_g1_i1|lcl|TRINITY_DN16603_c0_g1_i1|lcl|TRINITY_DN8422_c0_g1_i1|lcl|TRINITY_DN30876_c0_g1_i1|lcl|TRINITY_DN45587_c0_g1_i1|lcl|TRINITY_DN73246_c0_g1_i1|lcl|TRINITY_DN15114_c0_g2_i1|lcl|TRINITY_DN664_c0_g1_i1|lcl|TRINITY_DN5088_c0_g1_i1|lcl|TRINITY_DN41761_c0_g1_i1|lcl|TRINITY_DN5361_c0_g1_i1|lcl|TRINITY_DN66340_c0_g1_i1|lcl|TRINITY_DN40133_c0_g1_i1|lcl|TRINITY_DN56253_c0_g1_i…	Gene Ontology
Adult female-vs-EggI.up	intracellular part	CC	GO:0044424	314	9.25065e-85	4.7021e-82	lcl|TRINITY_DN44032_c0_g1_i1|lcl|TRINITY_DN14658_c0_g1_i1|lcl|TRINITY_DN26853_c0_g1_i1|lcl|TRINITY_DN6858_c0_g2_i1|lcl|TRINITY_DN16608_c0_g1_i1|lcl|TRINITY_DN11837_c0_g1_i1|lcl|TRINITY_DN6552_c0_g1_i1|lcl|TRINITY_DN73246_c0_g1_i1|lcl|TRINITY_DN23390_c0_g3_i1|lcl|TRINITY_DN17456_c0_g1_i1|lcl|TRINITY_DN664_c0_g1_i1|lcl|TRINITY_DN15401_c0_g1_i1|lcl|TRINITY_DN24612_c7_g2_i1|lcl|TRINITY_DN19723_c0_g1_…	Gene Ontology
Adult female-vs-EggI.up	SRP-dependent cotranslational protein targeting to membrane	BP	GO:0006614	62	1.88697e-84	8.7195e-82	lcl|TRINITY_DN62216_c0_g1_i1|lcl|TRINITY_DN8422_c0_g1_i1|lcl|TRINITY_DN30876_c0_g1_i1|lcl|TRINITY_DN45587_c0_g1_i1|lcl|TRINITY_DN73246_c0_g1_i1|lcl|TRINITY_DN15114_c0_g2_i1|lcl|TRINITY_DN664_c0_g1_i1|lcl|TRINITY_DN5088_c0_g1_i1|lcl|TRINITY_DN41761_c0_g1_i1|lcl|TRINITY_DN5361_c0_g1_i1|lcl|TRINITY_DN66340_c0_g1_i1|lcl|TRINITY_DN40133_c0_g1_i1|lcl|TRINITY_DN55060_c0_g1_i1|lcl|TRINITY_DN65396_c0_g1_i…	Gene Ontology
Adult female-vs-EggI.up	intracellular organelle	CC	GO:0043229	296	4.45943e-84	1.88894e-81	lcl|TRINITY_DN44032_c0_g1_i1|lcl|TRINITY_DN14658_c0_g1_i1|lcl|TRINITY_DN26853_c0_g1_i1|lcl|TRINITY_DN6858_c0_g2_i1|lcl|TRINITY_DN16608_c0_g1_i1|lcl|TRINITY_DN6552_c0_g1_i1|lcl|TRINITY_DN73246_c0_g1_i1|lcl|TRINITY_DN23390_c0_g3_i1|lcl|TRINITY_DN17456_c0_g1_i1|lcl|TRINITY_DN664_c0_g1_i1|lcl|TRINITY_DN15401_c0_g1_i1|lcl|TRINITY_DN24612_c7_g2_i1|lcl|TRINITY_DN19723_c0_g1_i1|lcl|TRINITY_DN23429_c0_g11…	Gene Ontology
Adult female-vs-EggI.up	binding	MF	GO:0005488	317	2.629e-83	1.02794e-80	lcl|TRINITY_DN75584_c0_g1_i1|lcl|TRINITY_DN44032_c0_g1_i1|lcl|TRINITY_DN14658_c0_g1_i1|lcl|TRINITY_DN16152_c0_g2_i1|lcl|TRINITY_DN6858_c0_g2_i1|lcl|TRINITY_DN5819_c0_g2_i1|lcl|TRINITY_DN6552_c0_g1_i1|lcl|TRINITY_DN73246_c0_g1_i1|lcl|TRINITY_DN23390_c0_g3_i1|lcl|TRINITY_DN17456_c0_g1_i1|lcl|TRINITY_DN664_c0_g1_i1|lcl|TRINITY_DN15401_c0_g1_i1|lcl|TRINITY_DN19723_c0_g1_i1|lcl|TRINITY_DN23429_c0_g11_…	Gene Ontology
Adult female-vs-EggI.up	protein targeting to ER	BP	GO:0045047	62	3.45207e-83	1.25335e-80	lcl|TRINITY_DN62216_c0_g1_i1|lcl|TRINITY_DN8422_c0_g1_i1|lcl|TRINITY_DN30876_c0_g1_i1|lcl|TRINITY_DN45587_c0_g1_i1|lcl|TRINITY_DN73246_c0_g1_i1|lcl|TRINITY_DN15114_c0_g2_i1|lcl|TRINITY_DN664_c0_g1_i1|lcl|TRINITY_DN5088_c0_g1_i1|lcl|TRINITY_DN41761_c0_g1_i1|lcl|TRINITY_DN5361_c0_g1_i1|lcl|TRINITY_DN66340_c0_g1_i1|lcl|TRINITY_DN40133_c0_g1_i1|lcl|TRINITY_DN55060_c0_g1_i1|lcl|TRINITY_DN65396_c0_g1_i…	Gene Ontology
Adult female-vs-EggI.up	cotranslational protein targeting to membrane	BP	GO:0006613	62	5.52756e-83	1.8731e-80	lcl|TRINITY_DN62216_c0_g1_i1|lcl|TRINITY_DN8422_c0_g1_i1|lcl|TRINITY_DN30876_c0_g1_i1|lcl|TRINITY_DN45587_c0_g1_i1|lcl|TRINITY_DN73246_c0_g1_i1|lcl|TRINITY_DN15114_c0_g2_i1|lcl|TRINITY_DN664_c0_g1_i1|lcl|TRINITY_DN5088_c0_g1_i1|lcl|TRINITY_DN41761_c0_g1_i1|lcl|TRINITY_DN5361_c0_g1_i1|lcl|TRINITY_DN66340_c0_g1_i1|lcl|TRINITY_DN40133_c0_g1_i1|lcl|TRINITY_DN55060_c0_g1_i1|lcl|TRINITY_DN65396_c0_g1_i…	Gene Ontology
Adult female-vs-EggI.up	intracellular	CC	GO:0005622	315	1.20595e-82	3.83117e-80	lcl|TRINITY_DN44032_c0_g1_i1|lcl|TRINITY_DN14658_c0_g1_i1|lcl|TRINITY_DN26853_c0_g1_i1|lcl|TRINITY_DN6858_c0_g2_i1|lcl|TRINITY_DN16608_c0_g1_i1|lcl|TRINITY_DN11837_c0_g1_i1|lcl|TRINITY_DN6552_c0_g1_i1|lcl|TRINITY_DN73246_c0_g1_i1|lcl|TRINITY_DN23390_c0_g3_i1|lcl|TRINITY_DN17456_c0_g1_i1|lcl|TRINITY_DN664_c0_g1_i1|lcl|TRINITY_DN15401_c0_g1_i1|lcl|TRINITY_DN24612_c7_g2_i1|lcl|TRINITY_DN19723_c0_g1_…	Gene Ontology
Adult female-vs-EggI.up	macromolecular complex	CC	GO:0032991	199	1.48319e-82	4.43474e-80	lcl|TRINITY_DN13649_c0_g2_i1|lcl|TRINITY_DN26853_c0_g1_i1|lcl|TRINITY_DN16608_c0_g1_i1|lcl|TRINITY_DN6552_c0_g1_i1|lcl|TRINITY_DN73246_c0_g1_i1|lcl|TRINITY_DN664_c0_g1_i1|lcl|TRINITY_DN15401_c0_g1_i1|lcl|TRINITY_DN19723_c0_g1_i1|lcl|TRINITY_DN23429_c0_g11_i1|lcl|TRINITY_DN35031_c0_g2_i1|lcl|TRINITY_DN20166_c0_g2_i1|lcl|TRINITY_DN72417_c0_g1_i1|lcl|TRINITY_DN22798_c0_g1_i1|lcl|TRINITY_DN34969_c0_g…	Gene Ontology
Adult female-vs-EggI.up	establishment of protein localization to endoplasmic reticulum	BP	GO:0072599	62	2.21953e-82	6.26771e-80	lcl|TRINITY_DN62216_c0_g1_i1|lcl|TRINITY_DN8422_c0_g1_i1|lcl|TRINITY_DN30876_c0_g1_i1|lcl|TRINITY_DN45587_c0_g1_i1|lcl|TRINITY_DN73246_c0_g1_i1|lcl|TRINITY_DN15114_c0_g2_i1|lcl|TRINITY_DN664_c0_g1_i1|lcl|TRINITY_DN5088_c0_g1_i1|lcl|TRINITY_DN41761_c0_g1_i1|lcl|TRINITY_DN5361_c0_g1_i1|lcl|TRINITY_DN66340_c0_g1_i1|lcl|TRINITY_DN40133_c0_g1_i1|lcl|TRINITY_DN55060_c0_g1_i1|lcl|TRINITY_DN65396_c0_g1_i…	Gene Ontology
Adult female-vs-EggI.up	nuclear-transcribed mRNA catabolic process, nonsense-mediated decay	BP	GO:0000184	63	7.72307e-81	2.06612e-78	lcl|TRINITY_DN62216_c0_g1_i1|lcl|TRINITY_DN8422_c0_g1_i1|lcl|TRINITY_DN30876_c0_g1_i1|lcl|TRINITY_DN45587_c0_g1_i1|lcl|TRINITY_DN73246_c0_g1_i1|lcl|TRINITY_DN15114_c0_g2_i1|lcl|TRINITY_DN664_c0_g1_i1|lcl|TRINITY_DN5088_c0_g1_i1|lcl|TRINITY_DN41761_c0_g1_i1|lcl|TRINITY_DN5361_c0_g1_i1|lcl|TRINITY_DN66340_c0_g1_i1|lcl|TRINITY_DN40133_c0_g1_i1|lcl|TRINITY_DN55060_c0_g1_i1|lcl|TRINITY_DN65396_c0_g1_i…	Gene Ontology
Adult female-vs-EggI.up	ribosomal subunit	CC	GO:0044391	66	1.14406e-79	2.90762e-77	lcl|TRINITY_DN62216_c0_g1_i1|lcl|TRINITY_DN8422_c0_g1_i1|lcl|TRINITY_DN30876_c0_g1_i1|lcl|TRINITY_DN45587_c0_g1_i1|lcl|TRINITY_DN73246_c0_g1_i1|lcl|TRINITY_DN15114_c0_g2_i1|lcl|TRINITY_DN664_c0_g1_i1|lcl|TRINITY_DN5088_c0_g1_i1|lcl|TRINITY_DN41761_c0_g1_i1|lcl|TRINITY_DN5361_c0_g1_i1|lcl|TRINITY_DN66340_c0_g1_i1|lcl|TRINITY_DN40133_c0_g1_i1|lcl|TRINITY_DN56253_c0_g1_i1|lcl|TRINITY_DN65396_c0_g1_i…	Gene Ontology
Adult female-vs-EggI.up	membrane-bounded organelle	CC	GO:0043227	292	2.75755e-79	6.67459e-77	lcl|TRINITY_DN44032_c0_g1_i1|lcl|TRINITY_DN14658_c0_g1_i1|lcl|TRINITY_DN26853_c0_g1_i1|lcl|TRINITY_DN6858_c0_g2_i1|lcl|TRINITY_DN16608_c0_g1_i1|lcl|TRINITY_DN6552_c0_g1_i1|lcl|TRINITY_DN73246_c0_g1_i1|lcl|TRINITY_DN17456_c0_g1_i1|lcl|TRINITY_DN664_c0_g1_i1|lcl|TRINITY_DN15401_c0_g1_i1|lcl|TRINITY_DN19723_c0_g1_i1|lcl|TRINITY_DN23429_c0_g11_i1|lcl|TRINITY_DN71887_c0_g1_i1|lcl|TRINITY_DN9593_c0_g3_…	Gene Ontology
Adult female-vs-EggI.up	protein localization to endoplasmic reticulum	CC	GO:0070972	62	7.42168e-79	1.71474e-76	lcl|TRINITY_DN62216_c0_g1_i1|lcl|TRINITY_DN8422_c0_g1_i1|lcl|TRINITY_DN30876_c0_g1_i1|lcl|TRINITY_DN45587_c0_g1_i1|lcl|TRINITY_DN73246_c0_g1_i1|lcl|TRINITY_DN15114_c0_g2_i1|lcl|TRINITY_DN664_c0_g1_i1|lcl|TRINITY_DN5088_c0_g1_i1|lcl|TRINITY_DN41761_c0_g1_i1|lcl|TRINITY_DN5361_c0_g1_i1|lcl|TRINITY_DN66340_c0_g1_i1|lcl|TRINITY_DN40133_c0_g1_i1|lcl|TRINITY_DN55060_c0_g1_i1|lcl|TRINITY_DN65396_c0_g1_i…	Gene Ontology
Adult female-vs-EggI.up	ribosome	CC	GO:0005840	70	8.09562e-78	1.78913e-75	lcl|TRINITY_DN62216_c0_g1_i1|lcl|TRINITY_DN3213_c0_g1_i1|lcl|TRINITY_DN16603_c0_g1_i1|lcl|TRINITY_DN13695_c0_g2_i1|lcl|TRINITY_DN8422_c0_g1_i1|lcl|TRINITY_DN30876_c0_g1_i1|lcl|TRINITY_DN45587_c0_g1_i1|lcl|TRINITY_DN73246_c0_g1_i1|lcl|TRINITY_DN15114_c0_g2_i1|lcl|TRINITY_DN664_c0_g1_i1|lcl|TRINITY_DN5088_c0_g1_i1|lcl|TRINITY_DN41761_c0_g1_i1|lcl|TRINITY_DN5361_c0_g1_i1|lcl|TRINITY_DN66340_c0_g1_i1…	Gene Ontology
Adult female-vs-EggI.up	structural constituent of ribosome	CC	GO:0003735	68	2.31937e-76	4.91223e-74	lcl|TRINITY_DN62216_c0_g1_i1|lcl|TRINITY_DN8422_c0_g1_i1|lcl|TRINITY_DN30876_c0_g1_i1|lcl|TRINITY_DN45587_c0_g1_i1|lcl|TRINITY_DN73246_c0_g1_i1|lcl|TRINITY_DN15114_c0_g2_i1|lcl|TRINITY_DN664_c0_g1_i1|lcl|TRINITY_DN5088_c0_g1_i1|lcl|TRINITY_DN41761_c0_g1_i1|lcl|TRINITY_DN5361_c0_g1_i1|lcl|TRINITY_DN66340_c0_g1_i1|lcl|TRINITY_DN40133_c0_g1_i1|lcl|TRINITY_DN56253_c0_g1_i1|lcl|TRINITY_DN65396_c0_g1_i…	Gene Ontology
Adult female-vs-EggI.up	viral gene expression	BP	GO:0019080	66	1.09071e-75	2.21763e-73	lcl|TRINITY_DN62216_c0_g1_i1|lcl|TRINITY_DN4960_c0_g1_i1|lcl|TRINITY_DN8422_c0_g1_i1|lcl|TRINITY_DN30876_c0_g1_i1|lcl|TRINITY_DN45587_c0_g1_i1|lcl|TRINITY_DN73246_c0_g1_i1|lcl|TRINITY_DN15114_c0_g2_i1|lcl|TRINITY_DN664_c0_g1_i1|lcl|TRINITY_DN5088_c0_g1_i1|lcl|TRINITY_DN41761_c0_g1_i1|lcl|TRINITY_DN5361_c0_g1_i1|lcl|TRINITY_DN66340_c0_g1_i1|lcl|TRINITY_DN40133_c0_g1_i1|lcl|TRINITY_DN55060_c0_g1_i1…	Gene Ontology
Adult female-vs-EggI.up	viral transcription	BP	GO:0019083	65	1.36431e-75	2.66723e-73	lcl|TRINITY_DN62216_c0_g1_i1|lcl|TRINITY_DN4960_c0_g1_i1|lcl|TRINITY_DN8422_c0_g1_i1|lcl|TRINITY_DN30876_c0_g1_i1|lcl|TRINITY_DN45587_c0_g1_i1|lcl|TRINITY_DN73246_c0_g1_i1|lcl|TRINITY_DN15114_c0_g2_i1|lcl|TRINITY_DN664_c0_g1_i1|lcl|TRINITY_DN5088_c0_g1_i1|lcl|TRINITY_DN41761_c0_g1_i1|lcl|TRINITY_DN5361_c0_g1_i1|lcl|TRINITY_DN66340_c0_g1_i1|lcl|TRINITY_DN40133_c0_g1_i1|lcl|TRINITY_DN55060_c0_g1_i1…	Gene Ontology
Adult female-vs-EggI.up	macromolecule metabolic process	BP	GO:0043170	252	2.63793e-75	4.96614e-73	lcl|TRINITY_DN44032_c0_g1_i1|lcl|TRINITY_DN14658_c0_g1_i1|lcl|TRINITY_DN16152_c0_g2_i1|lcl|TRINITY_DN16608_c0_g1_i1|lcl|TRINITY_DN11837_c0_g1_i1|lcl|TRINITY_DN6552_c0_g1_i1|lcl|TRINITY_DN73246_c0_g1_i1|lcl|TRINITY_DN17456_c0_g1_i1|lcl|TRINITY_DN664_c0_g1_i1|lcl|TRINITY_DN15401_c0_g1_i1|lcl|TRINITY_DN24612_c7_g2_i1|lcl|TRINITY_DN19723_c0_g1_i1|lcl|TRINITY_DN23429_c0_g11_i1|lcl|TRINITY_DN71887_c0_g…	Gene Ontology
Adult female-vs-EggI.up	nitrogen compound metabolic process	BP	GO:0006807	224	3.05882e-75	5.55286e-73	lcl|TRINITY_DN44032_c0_g1_i1|lcl|TRINITY_DN14658_c0_g1_i1|lcl|TRINITY_DN26853_c0_g1_i1|lcl|TRINITY_DN16608_c0_g1_i1|lcl|TRINITY_DN6552_c0_g1_i1|lcl|TRINITY_DN73246_c0_g1_i1|lcl|TRINITY_DN17456_c0_g1_i1|lcl|TRINITY_DN664_c0_g1_i1|lcl|TRINITY_DN15401_c0_g1_i1|lcl|TRINITY_DN19723_c0_g1_i1|lcl|TRINITY_DN71887_c0_g1_i1|lcl|TRINITY_DN20166_c0_g2_i1|lcl|TRINITY_DN72417_c0_g1_i1|lcl|TRINITY_DN9872_c0_g1_…	Gene Ontology
Adult female-vs-EggI.up	intracellular organelle part	CC	GO:0044446	242	4.09507e-75	7.17767e-73	lcl|TRINITY_DN44032_c0_g1_i1|lcl|TRINITY_DN13649_c0_g2_i1|lcl|TRINITY_DN26853_c0_g1_i1|lcl|TRINITY_DN6858_c0_g2_i1|lcl|TRINITY_DN16608_c0_g1_i1|lcl|TRINITY_DN6552_c0_g1_i1|lcl|TRINITY_DN73246_c0_g1_i1|lcl|TRINITY_DN23390_c0_g3_i1|lcl|TRINITY_DN664_c0_g1_i1|lcl|TRINITY_DN15401_c0_g1_i1|lcl|TRINITY_DN19723_c0_g1_i1|lcl|TRINITY_DN23429_c0_g11_i1|lcl|TRINITY_DN35031_c0_g2_i1|lcl|TRINITY_DN9593_c0_g3_…	Gene Ontology
Adult female-vs-EggI.up	cytosolic part	CC	GO:0044445	68	5.91849e-75	1.00279e-72	lcl|TRINITY_DN62216_c0_g1_i1|lcl|TRINITY_DN16603_c0_g1_i1|lcl|TRINITY_DN8422_c0_g1_i1|lcl|TRINITY_DN30876_c0_g1_i1|lcl|TRINITY_DN45587_c0_g1_i1|lcl|TRINITY_DN73246_c0_g1_i1|lcl|TRINITY_DN15114_c0_g2_i1|lcl|TRINITY_DN664_c0_g1_i1|lcl|TRINITY_DN5088_c0_g1_i1|lcl|TRINITY_DN41761_c0_g1_i1|lcl|TRINITY_DN5361_c0_g1_i1|lcl|TRINITY_DN66340_c0_g1_i1|lcl|TRINITY_DN40133_c0_g1_i1|lcl|TRINITY_DN56253_c0_g1_i…	Gene Ontology
Adult female-vs-EggI.up	organelle part	CC	GO:0044422	244	8.32043e-75	1.36428e-72	lcl|TRINITY_DN44032_c0_g1_i1|lcl|TRINITY_DN13649_c0_g2_i1|lcl|TRINITY_DN26853_c0_g1_i1|lcl|TRINITY_DN6858_c0_g2_i1|lcl|TRINITY_DN16608_c0_g1_i1|lcl|TRINITY_DN6552_c0_g1_i1|lcl|TRINITY_DN73246_c0_g1_i1|lcl|TRINITY_DN23390_c0_g3_i1|lcl|TRINITY_DN664_c0_g1_i1|lcl|TRINITY_DN15401_c0_g1_i1|lcl|TRINITY_DN19723_c0_g1_i1|lcl|TRINITY_DN23429_c0_g11_i1|lcl|TRINITY_DN35031_c0_g2_i1|lcl|TRINITY_DN9593_c0_g3_…	Gene Ontology
Adult female-vs-EggI.up	extracellular region	CC	GO:0005576	187	9.31618e-75	1.47982e-72	lcl|TRINITY_DN75584_c0_g1_i1|lcl|TRINITY_DN26853_c0_g1_i1|lcl|TRINITY_DN6711_c0_g1_i1|lcl|TRINITY_DN73246_c0_g1_i1|lcl|TRINITY_DN17456_c0_g1_i1|lcl|TRINITY_DN664_c0_g1_i1|lcl|TRINITY_DN40133_c0_g1_i1|lcl|TRINITY_DN20166_c0_g2_i1|lcl|TRINITY_DN72417_c0_g1_i1|lcl|TRINITY_DN9872_c0_g1_i1|lcl|TRINITY_DN34969_c0_g8_i1|lcl|TRINITY_DN54358_c0_g1_i1|lcl|TRINITY_DN17846_c0_g1_i1|lcl|TRINITY_DN36044_c0_g1_…	Gene Ontology
Adult female-vs-EggI.up	cellular nitrogen compound metabolic process	BP	GO:0034641	217	1.10795e-74	1.70658e-72	lcl|TRINITY_DN44032_c0_g1_i1|lcl|TRINITY_DN14658_c0_g1_i1|lcl|TRINITY_DN26853_c0_g1_i1|lcl|TRINITY_DN16608_c0_g1_i1|lcl|TRINITY_DN6552_c0_g1_i1|lcl|TRINITY_DN73246_c0_g1_i1|lcl|TRINITY_DN17456_c0_g1_i1|lcl|TRINITY_DN664_c0_g1_i1|lcl|TRINITY_DN15401_c0_g1_i1|lcl|TRINITY_DN19723_c0_g1_i1|lcl|TRINITY_DN71887_c0_g1_i1|lcl|TRINITY_DN20166_c0_g2_i1|lcl|TRINITY_DN72417_c0_g1_i1|lcl|TRINITY_DN9872_c0_g1_…	Gene Ontology
Adult female-vs-EggI.up	single-organism process	BP	GO:0044699	295	1.11272e-73	1.66351e-71	lcl|TRINITY_DN75584_c0_g1_i1|lcl|TRINITY_DN16994_c0_g1_i1|lcl|TRINITY_DN14658_c0_g1_i1|lcl|TRINITY_DN26853_c0_g1_i1|lcl|TRINITY_DN6858_c0_g2_i1|lcl|TRINITY_DN16608_c0_g1_i1|lcl|TRINITY_DN6552_c0_g1_i1|lcl|TRINITY_DN73246_c0_g1_i1|lcl|TRINITY_DN23390_c0_g3_i1|lcl|TRINITY_DN17456_c0_g1_i1|lcl|TRINITY_DN664_c0_g1_i1|lcl|TRINITY_DN15401_c0_g1_i1|lcl|TRINITY_DN19723_c0_g1_i1|lcl|TRINITY_DN23429_c0_g11…	Gene Ontology
Adult female-vs-EggI.up	multi-organism metabolic process	BP	GO:0044033	66	1.33055e-73	1.93234e-71	lcl|TRINITY_DN62216_c0_g1_i1|lcl|TRINITY_DN4960_c0_g1_i1|lcl|TRINITY_DN8422_c0_g1_i1|lcl|TRINITY_DN30876_c0_g1_i1|lcl|TRINITY_DN45587_c0_g1_i1|lcl|TRINITY_DN73246_c0_g1_i1|lcl|TRINITY_DN15114_c0_g2_i1|lcl|TRINITY_DN664_c0_g1_i1|lcl|TRINITY_DN5088_c0_g1_i1|lcl|TRINITY_DN41761_c0_g1_i1|lcl|TRINITY_DN5361_c0_g1_i1|lcl|TRINITY_DN66340_c0_g1_i1|lcl|TRINITY_DN40133_c0_g1_i1|lcl|TRINITY_DN55060_c0_g1_i1…	Gene Ontology
Adult female-vs-EggI.up	nuclear-transcribed mRNA catabolic process	BP	GO:0000956	64	1.10764e-71	1.56393e-69	lcl|TRINITY_DN53610_c0_g1_i1|lcl|TRINITY_DN62216_c0_g1_i1|lcl|TRINITY_DN8422_c0_g1_i1|lcl|TRINITY_DN30876_c0_g1_i1|lcl|TRINITY_DN45587_c0_g1_i1|lcl|TRINITY_DN73246_c0_g1_i1|lcl|TRINITY_DN15114_c0_g2_i1|lcl|TRINITY_DN664_c0_g1_i1|lcl|TRINITY_DN5088_c0_g1_i1|lcl|TRINITY_DN41761_c0_g1_i1|lcl|TRINITY_DN5361_c0_g1_i1|lcl|TRINITY_DN66340_c0_g1_i1|lcl|TRINITY_DN40133_c0_g1_i1|lcl|TRINITY_DN55060_c0_g1_i…	Gene Ontology
Adult female-vs-EggI.up	protein targeting to membrane	BP	GO:0006612	63	1.60833e-71	2.2095e-69	lcl|TRINITY_DN62216_c0_g1_i1|lcl|TRINITY_DN8422_c0_g1_i1|lcl|TRINITY_DN30876_c0_g1_i1|lcl|TRINITY_DN45587_c0_g1_i1|lcl|TRINITY_DN73246_c0_g1_i1|lcl|TRINITY_DN15114_c0_g2_i1|lcl|TRINITY_DN664_c0_g1_i1|lcl|TRINITY_DN5088_c0_g1_i1|lcl|TRINITY_DN41761_c0_g1_i1|lcl|TRINITY_DN5361_c0_g1_i1|lcl|TRINITY_DN66340_c0_g1_i1|lcl|TRINITY_DN40133_c0_g1_i1|lcl|TRINITY_DN55060_c0_g1_i1|lcl|TRINITY_DN65396_c0_g1_i…	Gene Ontology
Adult female-vs-EggI.up	organic cyclic compound metabolic process	BP	GO:1901360	208	2.38898e-71	3.19558e-69	lcl|TRINITY_DN44032_c0_g1_i1|lcl|TRINITY_DN14658_c0_g1_i1|lcl|TRINITY_DN26853_c0_g1_i1|lcl|TRINITY_DN16608_c0_g1_i1|lcl|TRINITY_DN6552_c0_g1_i1|lcl|TRINITY_DN73246_c0_g1_i1|lcl|TRINITY_DN17456_c0_g1_i1|lcl|TRINITY_DN664_c0_g1_i1|lcl|TRINITY_DN15401_c0_g1_i1|lcl|TRINITY_DN19723_c0_g1_i1|lcl|TRINITY_DN71887_c0_g1_i1|lcl|TRINITY_DN20166_c0_g2_i1|lcl|TRINITY_DN72417_c0_g1_i1|lcl|TRINITY_DN9872_c0_g1_…	Gene Ontology
Adult female-vs-EggI.up	translational initiation	BP	GO:0006413	63	1.15132e-70	1.50056e-68	lcl|TRINITY_DN62216_c0_g1_i1|lcl|TRINITY_DN8422_c0_g1_i1|lcl|TRINITY_DN30876_c0_g1_i1|lcl|TRINITY_DN45587_c0_g1_i1|lcl|TRINITY_DN73246_c0_g1_i1|lcl|TRINITY_DN15114_c0_g2_i1|lcl|TRINITY_DN664_c0_g1_i1|lcl|TRINITY_DN5088_c0_g1_i1|lcl|TRINITY_DN41761_c0_g1_i1|lcl|TRINITY_DN5361_c0_g1_i1|lcl|TRINITY_DN66340_c0_g1_i1|lcl|TRINITY_DN40133_c0_g1_i1|lcl|TRINITY_DN55060_c0_g1_i1|lcl|TRINITY_DN65396_c0_g1_i…	Gene Ontology
Adult female-vs-EggI.up	mRNA catabolic process	BP	GO:0006402	64	4.64635e-70	5.90435e-68	lcl|TRINITY_DN53610_c0_g1_i1|lcl|TRINITY_DN62216_c0_g1_i1|lcl|TRINITY_DN8422_c0_g1_i1|lcl|TRINITY_DN30876_c0_g1_i1|lcl|TRINITY_DN45587_c0_g1_i1|lcl|TRINITY_DN73246_c0_g1_i1|lcl|TRINITY_DN15114_c0_g2_i1|lcl|TRINITY_DN664_c0_g1_i1|lcl|TRINITY_DN5088_c0_g1_i1|lcl|TRINITY_DN41761_c0_g1_i1|lcl|TRINITY_DN5361_c0_g1_i1|lcl|TRINITY_DN66340_c0_g1_i1|lcl|TRINITY_DN40133_c0_g1_i1|lcl|TRINITY_DN55060_c0_g1_i…	Gene Ontology
Adult female-vs-EggI.up	extracellular region part	CC	GO:0044421	169	4.85669e-70	6.02112e-68	lcl|TRINITY_DN26853_c0_g1_i1|lcl|TRINITY_DN6711_c0_g1_i1|lcl|TRINITY_DN73246_c0_g1_i1|lcl|TRINITY_DN17456_c0_g1_i1|lcl|TRINITY_DN664_c0_g1_i1|lcl|TRINITY_DN19222_c0_g1_i1|lcl|TRINITY_DN20166_c0_g2_i1|lcl|TRINITY_DN72417_c0_g1_i1|lcl|TRINITY_DN9872_c0_g1_i1|lcl|TRINITY_DN34969_c0_g8_i1|lcl|TRINITY_DN54358_c0_g1_i1|lcl|TRINITY_DN17846_c0_g1_i1|lcl|TRINITY_DN36044_c0_g1_i1|lcl|TRINITY_DN23886_c0_g1_…	Gene Ontology
Adult female-vs-EggI.up	heterocycle metabolic process	BP	GO:0046483	202	3.60691e-69	4.36522e-67	lcl|TRINITY_DN44032_c0_g1_i1|lcl|TRINITY_DN14658_c0_g1_i1|lcl|TRINITY_DN26853_c0_g1_i1|lcl|TRINITY_DN16608_c0_g1_i1|lcl|TRINITY_DN6552_c0_g1_i1|lcl|TRINITY_DN73246_c0_g1_i1|lcl|TRINITY_DN17456_c0_g1_i1|lcl|TRINITY_DN664_c0_g1_i1|lcl|TRINITY_DN15401_c0_g1_i1|lcl|TRINITY_DN19723_c0_g1_i1|lcl|TRINITY_DN71887_c0_g1_i1|lcl|TRINITY_DN59053_c0_g1_i1|lcl|TRINITY_DN20166_c0_g2_i1|lcl|TRINITY_DN72417_c0_g1…	Gene Ontology
Adult female-vs-EggI.up	non-membrane-bounded organelle	CC	GO:0043228	169	7.74556e-69	8.94789e-67	lcl|TRINITY_DN44032_c0_g1_i1|lcl|TRINITY_DN13649_c0_g2_i1|lcl|TRINITY_DN26853_c0_g1_i1|lcl|TRINITY_DN6858_c0_g2_i1|lcl|TRINITY_DN16608_c0_g1_i1|lcl|TRINITY_DN6552_c0_g1_i1|lcl|TRINITY_DN73246_c0_g1_i1|lcl|TRINITY_DN664_c0_g1_i1|lcl|TRINITY_DN15401_c0_g1_i1|lcl|TRINITY_DN19222_c0_g1_i1|lcl|TRINITY_DN20166_c0_g2_i1|lcl|TRINITY_DN72417_c0_g1_i1|lcl|TRINITY_DN53985_c0_g1_i1|lcl|TRINITY_DN55731_c0_g1_…	Gene Ontology
Adult female-vs-EggI.up	intracellular non-membrane-bounded organelle	CC	GO:0043232	169	7.74556e-69	8.94789e-67	lcl|TRINITY_DN44032_c0_g1_i1|lcl|TRINITY_DN13649_c0_g2_i1|lcl|TRINITY_DN26853_c0_g1_i1|lcl|TRINITY_DN6858_c0_g2_i1|lcl|TRINITY_DN16608_c0_g1_i1|lcl|TRINITY_DN6552_c0_g1_i1|lcl|TRINITY_DN73246_c0_g1_i1|lcl|TRINITY_DN664_c0_g1_i1|lcl|TRINITY_DN15401_c0_g1_i1|lcl|TRINITY_DN19222_c0_g1_i1|lcl|TRINITY_DN20166_c0_g2_i1|lcl|TRINITY_DN72417_c0_g1_i1|lcl|TRINITY_DN53985_c0_g1_i1|lcl|TRINITY_DN55731_c0_g1_…	Gene Ontology
Adult female-vs-EggI.up	extracellular exosome	CC	GO:0070062	147	9.89583e-69	1.11779e-66	lcl|TRINITY_DN26853_c0_g1_i1|lcl|TRINITY_DN73246_c0_g1_i1|lcl|TRINITY_DN664_c0_g1_i1|lcl|TRINITY_DN19222_c0_g1_i1|lcl|TRINITY_DN20166_c0_g2_i1|lcl|TRINITY_DN72417_c0_g1_i1|lcl|TRINITY_DN9872_c0_g1_i1|lcl|TRINITY_DN34969_c0_g8_i1|lcl|TRINITY_DN54358_c0_g1_i1|lcl|TRINITY_DN17846_c0_g1_i1|lcl|TRINITY_DN36044_c0_g1_i1|lcl|TRINITY_DN17223_c0_g1_i1|lcl|TRINITY_DN44539_c0_g1_i1|lcl|TRINITY_DN54196_c0_g1…	Gene Ontology
Adult female-vs-EggI.up	intracellular membrane-bounded organelle	CC	GO:0043231	267	1.22022e-68	1.34834e-66	lcl|TRINITY_DN44032_c0_g1_i1|lcl|TRINITY_DN14658_c0_g1_i1|lcl|TRINITY_DN26853_c0_g1_i1|lcl|TRINITY_DN6858_c0_g2_i1|lcl|TRINITY_DN16608_c0_g1_i1|lcl|TRINITY_DN6552_c0_g1_i1|lcl|TRINITY_DN73246_c0_g1_i1|lcl|TRINITY_DN17456_c0_g1_i1|lcl|TRINITY_DN664_c0_g1_i1|lcl|TRINITY_DN15401_c0_g1_i1|lcl|TRINITY_DN19723_c0_g1_i1|lcl|TRINITY_DN23429_c0_g11_i1|lcl|TRINITY_DN71887_c0_g1_i1|lcl|TRINITY_DN9593_c0_g3_…	Gene Ontology
Adult female-vs-EggI.up	extracellular vesicle	CC	GO:1903561	147	1.79823e-68	1.94476e-66	lcl|TRINITY_DN26853_c0_g1_i1|lcl|TRINITY_DN73246_c0_g1_i1|lcl|TRINITY_DN664_c0_g1_i1|lcl|TRINITY_DN19222_c0_g1_i1|lcl|TRINITY_DN20166_c0_g2_i1|lcl|TRINITY_DN72417_c0_g1_i1|lcl|TRINITY_DN9872_c0_g1_i1|lcl|TRINITY_DN34969_c0_g8_i1|lcl|TRINITY_DN54358_c0_g1_i1|lcl|TRINITY_DN17846_c0_g1_i1|lcl|TRINITY_DN36044_c0_g1_i1|lcl|TRINITY_DN17223_c0_g1_i1|lcl|TRINITY_DN44539_c0_g1_i1|lcl|TRINITY_DN54196_c0_g1…	Gene Ontology
Adult female-vs-EggI.up	extracellular organelle	CC	GO:0043230	147	1.88253e-68	1.99352e-66	lcl|TRINITY_DN26853_c0_g1_i1|lcl|TRINITY_DN73246_c0_g1_i1|lcl|TRINITY_DN664_c0_g1_i1|lcl|TRINITY_DN19222_c0_g1_i1|lcl|TRINITY_DN20166_c0_g2_i1|lcl|TRINITY_DN72417_c0_g1_i1|lcl|TRINITY_DN9872_c0_g1_i1|lcl|TRINITY_DN34969_c0_g8_i1|lcl|TRINITY_DN54358_c0_g1_i1|lcl|TRINITY_DN17846_c0_g1_i1|lcl|TRINITY_DN36044_c0_g1_i1|lcl|TRINITY_DN17223_c0_g1_i1|lcl|TRINITY_DN44539_c0_g1_i1|lcl|TRINITY_DN54196_c0_g1…	Gene Ontology
Adult female-vs-EggI.up	nucleobase-containing compound metabolic process	BP	GO:0006139	199	2.49761e-68	2.59089e-66	lcl|TRINITY_DN44032_c0_g1_i1|lcl|TRINITY_DN14658_c0_g1_i1|lcl|TRINITY_DN26853_c0_g1_i1|lcl|TRINITY_DN16608_c0_g1_i1|lcl|TRINITY_DN6552_c0_g1_i1|lcl|TRINITY_DN73246_c0_g1_i1|lcl|TRINITY_DN17456_c0_g1_i1|lcl|TRINITY_DN664_c0_g1_i1|lcl|TRINITY_DN15401_c0_g1_i1|lcl|TRINITY_DN19723_c0_g1_i1|lcl|TRINITY_DN71887_c0_g1_i1|lcl|TRINITY_DN59053_c0_g1_i1|lcl|TRINITY_DN20166_c0_g2_i1|lcl|TRINITY_DN72417_c0_g1…	Gene Ontology
Adult female-vs-EggI.up	RNA catabolic process	BP	GO:0006401	64	5.45905e-67	5.54967e-65	lcl|TRINITY_DN53610_c0_g1_i1|lcl|TRINITY_DN62216_c0_g1_i1|lcl|TRINITY_DN8422_c0_g1_i1|lcl|TRINITY_DN30876_c0_g1_i1|lcl|TRINITY_DN45587_c0_g1_i1|lcl|TRINITY_DN73246_c0_g1_i1|lcl|TRINITY_DN15114_c0_g2_i1|lcl|TRINITY_DN664_c0_g1_i1|lcl|TRINITY_DN5088_c0_g1_i1|lcl|TRINITY_DN41761_c0_g1_i1|lcl|TRINITY_DN5361_c0_g1_i1|lcl|TRINITY_DN66340_c0_g1_i1|lcl|TRINITY_DN40133_c0_g1_i1|lcl|TRINITY_DN55060_c0_g1_i…	Gene Ontology
Adult female-vs-EggI.up	cellular aromatic compound metabolic process	BP	GO:0006725	200	6.13613e-67	6.11567e-65	lcl|TRINITY_DN44032_c0_g1_i1|lcl|TRINITY_DN14658_c0_g1_i1|lcl|TRINITY_DN26853_c0_g1_i1|lcl|TRINITY_DN16608_c0_g1_i1|lcl|TRINITY_DN6552_c0_g1_i1|lcl|TRINITY_DN73246_c0_g1_i1|lcl|TRINITY_DN17456_c0_g1_i1|lcl|TRINITY_DN664_c0_g1_i1|lcl|TRINITY_DN15401_c0_g1_i1|lcl|TRINITY_DN19723_c0_g1_i1|lcl|TRINITY_DN71887_c0_g1_i1|lcl|TRINITY_DN59053_c0_g1_i1|lcl|TRINITY_DN20166_c0_g2_i1|lcl|TRINITY_DN72417_c0_g1…	Gene Ontology
Adult female-vs-EggI.up	organic substance biosynthetic process	BP	GO:1901576	203	1.50943e-66	1.47547e-64	lcl|TRINITY_DN44032_c0_g1_i1|lcl|TRINITY_DN13649_c0_g2_i1|lcl|TRINITY_DN26853_c0_g1_i1|lcl|TRINITY_DN16608_c0_g1_i1|lcl|TRINITY_DN6552_c0_g1_i1|lcl|TRINITY_DN73246_c0_g1_i1|lcl|TRINITY_DN17456_c0_g1_i1|lcl|TRINITY_DN664_c0_g1_i1|lcl|TRINITY_DN15401_c0_g1_i1|lcl|TRINITY_DN19723_c0_g1_i1|lcl|TRINITY_DN71887_c0_g1_i1|lcl|TRINITY_DN9593_c0_g3_i1|lcl|TRINITY_DN20166_c0_g2_i1|lcl|TRINITY_DN72417_c0_g1_…	Gene Ontology
Adult female-vs-EggI.up	single-organism cellular process	BP	GO:0044763	273	3.47305e-66	3.33085e-64	lcl|TRINITY_DN75584_c0_g1_i1|lcl|TRINITY_DN14658_c0_g1_i1|lcl|TRINITY_DN26853_c0_g1_i1|lcl|TRINITY_DN6858_c0_g2_i1|lcl|TRINITY_DN16608_c0_g1_i1|lcl|TRINITY_DN6552_c0_g1_i1|lcl|TRINITY_DN73246_c0_g1_i1|lcl|TRINITY_DN23390_c0_g3_i1|lcl|TRINITY_DN17456_c0_g1_i1|lcl|TRINITY_DN664_c0_g1_i1|lcl|TRINITY_DN15401_c0_g1_i1|lcl|TRINITY_DN19723_c0_g1_i1|lcl|TRINITY_DN23429_c0_g11_i1|lcl|TRINITY_DN71887_c0_g1…	Gene Ontology
Adult female-vs-EggI.up	macromolecule biosynthetic process	BP	GO:0009059	186	8.09974e-66	7.62426e-64	lcl|TRINITY_DN44032_c0_g1_i1|lcl|TRINITY_DN13649_c0_g2_i1|lcl|TRINITY_DN26853_c0_g1_i1|lcl|TRINITY_DN16608_c0_g1_i1|lcl|TRINITY_DN6552_c0_g1_i1|lcl|TRINITY_DN73246_c0_g1_i1|lcl|TRINITY_DN17456_c0_g1_i1|lcl|TRINITY_DN664_c0_g1_i1|lcl|TRINITY_DN15401_c0_g1_i1|lcl|TRINITY_DN19723_c0_g1_i1|lcl|TRINITY_DN71887_c0_g1_i1|lcl|TRINITY_DN20166_c0_g2_i1|lcl|TRINITY_DN72417_c0_g1_i1|lcl|TRINITY_DN9872_c0_g1_…	Gene Ontology
Adult female-vs-EggI.up	protein metabolic process	BP	GO:0019538	189	1.90439e-65	1.75773e-63	lcl|TRINITY_DN13649_c0_g2_i1|lcl|TRINITY_DN16152_c0_g2_i1|lcl|TRINITY_DN16608_c0_g1_i1|lcl|TRINITY_DN6552_c0_g1_i1|lcl|TRINITY_DN73246_c0_g1_i1|lcl|TRINITY_DN17456_c0_g1_i1|lcl|TRINITY_DN664_c0_g1_i1|lcl|TRINITY_DN15401_c0_g1_i1|lcl|TRINITY_DN24612_c7_g2_i1|lcl|TRINITY_DN19723_c0_g1_i1|lcl|TRINITY_DN23429_c0_g11_i1|lcl|TRINITY_DN35031_c0_g2_i1|lcl|TRINITY_DN20166_c0_g2_i1|lcl|TRINITY_DN72417_c0_g…	Gene Ontology
Adult female-vs-EggI.up	rRNA processing	BP	GO:0006364	64	1.93651e-65	1.75773e-63	lcl|TRINITY_DN62216_c0_g1_i1|lcl|TRINITY_DN8422_c0_g1_i1|lcl|TRINITY_DN30876_c0_g1_i1|lcl|TRINITY_DN45587_c0_g1_i1|lcl|TRINITY_DN73246_c0_g1_i1|lcl|TRINITY_DN15114_c0_g2_i1|lcl|TRINITY_DN664_c0_g1_i1|lcl|TRINITY_DN5088_c0_g1_i1|lcl|TRINITY_DN41761_c0_g1_i1|lcl|TRINITY_DN5361_c0_g1_i1|lcl|TRINITY_DN66340_c0_g1_i1|lcl|TRINITY_DN40133_c0_g1_i1|lcl|TRINITY_DN55060_c0_g1_i1|lcl|TRINITY_DN65396_c0_g1_i…	Gene Ontology
Adult female-vs-EggI.up	biosynthetic process	BP	GO:0009058	203	2.18975e-65	1.95272e-63	lcl|TRINITY_DN44032_c0_g1_i1|lcl|TRINITY_DN13649_c0_g2_i1|lcl|TRINITY_DN26853_c0_g1_i1|lcl|TRINITY_DN16608_c0_g1_i1|lcl|TRINITY_DN6552_c0_g1_i1|lcl|TRINITY_DN73246_c0_g1_i1|lcl|TRINITY_DN17456_c0_g1_i1|lcl|TRINITY_DN664_c0_g1_i1|lcl|TRINITY_DN15401_c0_g1_i1|lcl|TRINITY_DN19723_c0_g1_i1|lcl|TRINITY_DN71887_c0_g1_i1|lcl|TRINITY_DN9593_c0_g3_i1|lcl|TRINITY_DN20166_c0_g2_i1|lcl|TRINITY_DN72417_c0_g1_…	Gene Ontology
Adult female-vs-EggI.up	establishment of protein localization to membrane	BP	GO:0090150	70	3.96731e-65	3.47687e-63	lcl|TRINITY_DN53610_c0_g1_i1|lcl|TRINITY_DN62216_c0_g1_i1|lcl|TRINITY_DN60218_c0_g1_i1|lcl|TRINITY_DN16608_c0_g1_i1|lcl|TRINITY_DN8422_c0_g1_i1|lcl|TRINITY_DN30876_c0_g1_i1|lcl|TRINITY_DN45587_c0_g1_i1|lcl|TRINITY_DN73246_c0_g1_i1|lcl|TRINITY_DN15114_c0_g2_i1|lcl|TRINITY_DN25208_c0_g6_i1|lcl|TRINITY_DN664_c0_g1_i1|lcl|TRINITY_DN5088_c0_g1_i1|lcl|TRINITY_DN23404_c0_g17_i1|lcl|TRINITY_DN41761_c0_g1…	Gene Ontology
Adult female-vs-EggI.up	cellular nitrogen compound biosynthetic process	BP	GO:0044271	182	4.22409e-65	3.63916e-63	lcl|TRINITY_DN44032_c0_g1_i1|lcl|TRINITY_DN13649_c0_g2_i1|lcl|TRINITY_DN26853_c0_g1_i1|lcl|TRINITY_DN16608_c0_g1_i1|lcl|TRINITY_DN6552_c0_g1_i1|lcl|TRINITY_DN73246_c0_g1_i1|lcl|TRINITY_DN664_c0_g1_i1|lcl|TRINITY_DN15401_c0_g1_i1|lcl|TRINITY_DN19723_c0_g1_i1|lcl|TRINITY_DN71887_c0_g1_i1|lcl|TRINITY_DN20166_c0_g2_i1|lcl|TRINITY_DN72417_c0_g1_i1|lcl|TRINITY_DN9872_c0_g1_i1|lcl|TRINITY_DN22798_c0_g1_…	Gene Ontology
Adult female-vs-EggI.up	rRNA metabolic process	BP	GO:0016072	64	6.99896e-65	5.92929e-63	lcl|TRINITY_DN62216_c0_g1_i1|lcl|TRINITY_DN8422_c0_g1_i1|lcl|TRINITY_DN30876_c0_g1_i1|lcl|TRINITY_DN45587_c0_g1_i1|lcl|TRINITY_DN73246_c0_g1_i1|lcl|TRINITY_DN15114_c0_g2_i1|lcl|TRINITY_DN664_c0_g1_i1|lcl|TRINITY_DN5088_c0_g1_i1|lcl|TRINITY_DN41761_c0_g1_i1|lcl|TRINITY_DN5361_c0_g1_i1|lcl|TRINITY_DN66340_c0_g1_i1|lcl|TRINITY_DN40133_c0_g1_i1|lcl|TRINITY_DN55060_c0_g1_i1|lcl|TRINITY_DN65396_c0_g1_i…	Gene Ontology
Adult female-vs-EggI.up	cellular macromolecule biosynthetic process	BP	GO:0034645	182	9.29507e-65	7.74539e-63	lcl|TRINITY_DN44032_c0_g1_i1|lcl|TRINITY_DN13649_c0_g2_i1|lcl|TRINITY_DN26853_c0_g1_i1|lcl|TRINITY_DN16608_c0_g1_i1|lcl|TRINITY_DN6552_c0_g1_i1|lcl|TRINITY_DN73246_c0_g1_i1|lcl|TRINITY_DN17456_c0_g1_i1|lcl|TRINITY_DN664_c0_g1_i1|lcl|TRINITY_DN15401_c0_g1_i1|lcl|TRINITY_DN19723_c0_g1_i1|lcl|TRINITY_DN71887_c0_g1_i1|lcl|TRINITY_DN20166_c0_g2_i1|lcl|TRINITY_DN72417_c0_g1_i1|lcl|TRINITY_DN9872_c0_g1_…	Gene Ontology
Adult female-vs-EggI.up	translation	BP	GO:0006412	82	8.31342e-64	6.81567e-62	lcl|TRINITY_DN53610_c0_g1_i1|lcl|TRINITY_DN62216_c0_g1_i1|lcl|TRINITY_DN3213_c0_g1_i1|lcl|TRINITY_DN42124_c0_g1_i1|lcl|TRINITY_DN13695_c0_g2_i1|lcl|TRINITY_DN8422_c0_g1_i1|lcl|TRINITY_DN30876_c0_g1_i1|lcl|TRINITY_DN45587_c0_g1_i1|lcl|TRINITY_DN73246_c0_g1_i1|lcl|TRINITY_DN15114_c0_g2_i1|lcl|TRINITY_DN64296_c0_g1_i1|lcl|TRINITY_DN664_c0_g1_i1|lcl|TRINITY_DN5088_c0_g1_i1|lcl|TRINITY_DN41761_c0_g1_i…	Gene Ontology
Adult female-vs-EggI.up	cellular macromolecule metabolic process	BP	GO:0044260	229	1.58176e-63	1.27621e-61	lcl|TRINITY_DN44032_c0_g1_i1|lcl|TRINITY_DN14658_c0_g1_i1|lcl|TRINITY_DN26853_c0_g1_i1|lcl|TRINITY_DN16608_c0_g1_i1|lcl|TRINITY_DN6552_c0_g1_i1|lcl|TRINITY_DN73246_c0_g1_i1|lcl|TRINITY_DN17456_c0_g1_i1|lcl|TRINITY_DN664_c0_g1_i1|lcl|TRINITY_DN15401_c0_g1_i1|lcl|TRINITY_DN19723_c0_g1_i1|lcl|TRINITY_DN23429_c0_g11_i1|lcl|TRINITY_DN35031_c0_g2_i1|lcl|TRINITY_DN20166_c0_g2_i1|lcl|TRINITY_DN72417_c0_g…	Gene Ontology
Adult female-vs-EggI.up	cellular biosynthetic process	BP	GO:0044249	197	4.4491e-63	3.53356e-61	lcl|TRINITY_DN44032_c0_g1_i1|lcl|TRINITY_DN13649_c0_g2_i1|lcl|TRINITY_DN26853_c0_g1_i1|lcl|TRINITY_DN16608_c0_g1_i1|lcl|TRINITY_DN6552_c0_g1_i1|lcl|TRINITY_DN73246_c0_g1_i1|lcl|TRINITY_DN17456_c0_g1_i1|lcl|TRINITY_DN664_c0_g1_i1|lcl|TRINITY_DN15401_c0_g1_i1|lcl|TRINITY_DN19723_c0_g1_i1|lcl|TRINITY_DN71887_c0_g1_i1|lcl|TRINITY_DN9593_c0_g3_i1|lcl|TRINITY_DN20166_c0_g2_i1|lcl|TRINITY_DN72417_c0_g1_…	Gene Ontology
Adult female-vs-EggI.up	peptide biosynthetic process	BP	GO:0043043	82	1.1248e-62	8.79595e-61	lcl|TRINITY_DN53610_c0_g1_i1|lcl|TRINITY_DN62216_c0_g1_i1|lcl|TRINITY_DN3213_c0_g1_i1|lcl|TRINITY_DN42124_c0_g1_i1|lcl|TRINITY_DN13695_c0_g2_i1|lcl|TRINITY_DN8422_c0_g1_i1|lcl|TRINITY_DN30876_c0_g1_i1|lcl|TRINITY_DN45587_c0_g1_i1|lcl|TRINITY_DN73246_c0_g1_i1|lcl|TRINITY_DN15114_c0_g2_i1|lcl|TRINITY_DN64296_c0_g1_i1|lcl|TRINITY_DN664_c0_g1_i1|lcl|TRINITY_DN5088_c0_g1_i1|lcl|TRINITY_DN41761_c0_g1_i…	Gene Ontology
Adult female-vs-EggI.up	membrane-bounded vesicle	BP	GO:0031988	156	1.41125e-62	1.08688e-60	lcl|TRINITY_DN26853_c0_g1_i1|lcl|TRINITY_DN73246_c0_g1_i1|lcl|TRINITY_DN664_c0_g1_i1|lcl|TRINITY_DN19222_c0_g1_i1|lcl|TRINITY_DN20166_c0_g2_i1|lcl|TRINITY_DN72417_c0_g1_i1|lcl|TRINITY_DN9872_c0_g1_i1|lcl|TRINITY_DN34969_c0_g8_i1|lcl|TRINITY_DN54358_c0_g1_i1|lcl|TRINITY_DN17846_c0_g1_i1|lcl|TRINITY_DN36044_c0_g1_i1|lcl|TRINITY_DN17223_c0_g1_i1|lcl|TRINITY_DN44539_c0_g1_i1|lcl|TRINITY_DN54196_c0_g1…	Gene Ontology
Adult female-vs-EggI.up	nucleic acid binding	MF	GO:0003676	163	1.46767e-62	1.11346e-60	lcl|TRINITY_DN44032_c0_g1_i1|lcl|TRINITY_DN26853_c0_g1_i1|lcl|TRINITY_DN5819_c0_g2_i1|lcl|TRINITY_DN73246_c0_g1_i1|lcl|TRINITY_DN664_c0_g1_i1|lcl|TRINITY_DN15401_c0_g1_i1|lcl|TRINITY_DN19222_c0_g1_i1|lcl|TRINITY_DN20166_c0_g2_i1|lcl|TRINITY_DN72417_c0_g1_i1|lcl|TRINITY_DN9872_c0_g1_i1|lcl|TRINITY_DN73830_c0_g1_i1|lcl|TRINITY_DN55731_c0_g1_i1|lcl|TRINITY_DN17846_c0_g1_i1|lcl|TRINITY_DN17223_c0_g1_…	Gene Ontology
Adult female-vs-EggI.up	viral life cycle	BP	GO:0019058	72	3.03303e-62	2.26719e-60	lcl|TRINITY_DN62216_c0_g1_i1|lcl|TRINITY_DN4960_c0_g1_i1|lcl|TRINITY_DN8422_c0_g1_i1|lcl|TRINITY_DN30876_c0_g1_i1|lcl|TRINITY_DN45587_c0_g1_i1|lcl|TRINITY_DN73246_c0_g1_i1|lcl|TRINITY_DN15114_c0_g2_i1|lcl|TRINITY_DN25208_c0_g6_i1|lcl|TRINITY_DN664_c0_g1_i1|lcl|TRINITY_DN5088_c0_g1_i1|lcl|TRINITY_DN41761_c0_g1_i1|lcl|TRINITY_DN11837_c0_g1_i1|lcl|TRINITY_DN66340_c0_g1_i1|lcl|TRINITY_DN40133_c0_g1_i…	Gene Ontology
Adult female-vs-EggI.up	vesicle	BP	GO:0031982	158	3.83073e-62	2.82197e-60	lcl|TRINITY_DN26853_c0_g1_i1|lcl|TRINITY_DN73246_c0_g1_i1|lcl|TRINITY_DN664_c0_g1_i1|lcl|TRINITY_DN19222_c0_g1_i1|lcl|TRINITY_DN20166_c0_g2_i1|lcl|TRINITY_DN72417_c0_g1_i1|lcl|TRINITY_DN9872_c0_g1_i1|lcl|TRINITY_DN34969_c0_g8_i1|lcl|TRINITY_DN54358_c0_g1_i1|lcl|TRINITY_DN17846_c0_g1_i1|lcl|TRINITY_DN36044_c0_g1_i1|lcl|TRINITY_DN17223_c0_g1_i1|lcl|TRINITY_DN44539_c0_g1_i1|lcl|TRINITY_DN54196_c0_g1…	Gene Ontology
Adult female-vs-EggI.up	amide biosynthetic process	BP	GO:0043604	84	7.84143e-62	5.61904e-60	lcl|TRINITY_DN53610_c0_g1_i1|lcl|TRINITY_DN62216_c0_g1_i1|lcl|TRINITY_DN3213_c0_g1_i1|lcl|TRINITY_DN42124_c0_g1_i1|lcl|TRINITY_DN5088_c0_g1_i1|lcl|TRINITY_DN13695_c0_g2_i1|lcl|TRINITY_DN8422_c0_g1_i1|lcl|TRINITY_DN30876_c0_g1_i1|lcl|TRINITY_DN45587_c0_g1_i1|lcl|TRINITY_DN73246_c0_g1_i1|lcl|TRINITY_DN15114_c0_g2_i1|lcl|TRINITY_DN64296_c0_g1_i1|lcl|TRINITY_DN664_c0_g1_i1|lcl|TRINITY_DN23064_c0_g2_i…	Gene Ontology
Adult female-vs-EggI.up	ribosome biogenesis	BP	GO:0042254	65	7.84874e-62	5.61904e-60	lcl|TRINITY_DN62216_c0_g1_i1|lcl|TRINITY_DN8422_c0_g1_i1|lcl|TRINITY_DN30876_c0_g1_i1|lcl|TRINITY_DN45587_c0_g1_i1|lcl|TRINITY_DN73246_c0_g1_i1|lcl|TRINITY_DN15114_c0_g2_i1|lcl|TRINITY_DN25578_c1_g1_i1|lcl|TRINITY_DN5088_c0_g1_i1|lcl|TRINITY_DN41761_c0_g1_i1|lcl|TRINITY_DN5361_c0_g1_i1|lcl|TRINITY_DN66340_c0_g1_i1|lcl|TRINITY_DN40133_c0_g1_i1|lcl|TRINITY_DN55060_c0_g1_i1|lcl|TRINITY_DN65396_c0_g1…	Gene Ontology
Adult female-vs-EggI.up	protein localization to organelle	CC	GO:0033365	89	4.31528e-61	3.04647e-59	lcl|TRINITY_DN26853_c0_g1_i1|lcl|TRINITY_DN16608_c0_g1_i1|lcl|TRINITY_DN73246_c0_g1_i1|lcl|TRINITY_DN664_c0_g1_i1|lcl|TRINITY_DN40133_c0_g1_i1|lcl|TRINITY_DN72417_c0_g1_i1|lcl|TRINITY_DN73830_c0_g1_i1|lcl|TRINITY_DN55731_c0_g1_i1|lcl|TRINITY_DN3124_c0_g2_i1|lcl|TRINITY_DN44539_c0_g1_i1|lcl|TRINITY_DN64011_c0_g1_i1|lcl|TRINITY_DN53383_c0_g1_i1|lcl|TRINITY_DN3497_c0_g2_i1|lcl|TRINITY_DN432_c0_g1_i1…	Gene Ontology
Adult female-vs-EggI.up	protein localization to membrane	CC	GO:0072657	73	5.99161e-61	4.17197e-59	lcl|TRINITY_DN53610_c0_g1_i1|lcl|TRINITY_DN62216_c0_g1_i1|lcl|TRINITY_DN60218_c0_g1_i1|lcl|TRINITY_DN16608_c0_g1_i1|lcl|TRINITY_DN8422_c0_g1_i1|lcl|TRINITY_DN30876_c0_g1_i1|lcl|TRINITY_DN45587_c0_g1_i1|lcl|TRINITY_DN73246_c0_g1_i1|lcl|TRINITY_DN15114_c0_g2_i1|lcl|TRINITY_DN25208_c0_g6_i1|lcl|TRINITY_DN664_c0_g1_i1|lcl|TRINITY_DN5088_c0_g1_i1|lcl|TRINITY_DN23404_c0_g17_i1|lcl|TRINITY_DN41761_c0_g1…	Gene Ontology
Adult female-vs-EggI.up	RNA biosynthetic process	BP	GO:0032774	159	6.10834e-61	4.19577e-59	lcl|TRINITY_DN44032_c0_g1_i1|lcl|TRINITY_DN26853_c0_g1_i1|lcl|TRINITY_DN16608_c0_g1_i1|lcl|TRINITY_DN6552_c0_g1_i1|lcl|TRINITY_DN73246_c0_g1_i1|lcl|TRINITY_DN664_c0_g1_i1|lcl|TRINITY_DN15401_c0_g1_i1|lcl|TRINITY_DN19723_c0_g1_i1|lcl|TRINITY_DN19222_c0_g1_i1|lcl|TRINITY_DN20166_c0_g2_i1|lcl|TRINITY_DN72417_c0_g1_i1|lcl|TRINITY_DN9872_c0_g1_i1|lcl|TRINITY_DN22798_c0_g1_i1|lcl|TRINITY_DN73830_c0_g1_…	Gene Ontology
Adult female-vs-EggI.up	peptide metabolic process	BP	GO:0006518	85	3.0281e-60	2.05224e-58	lcl|TRINITY_DN53610_c0_g1_i1|lcl|TRINITY_DN62216_c0_g1_i1|lcl|TRINITY_DN13649_c0_g2_i1|lcl|TRINITY_DN3213_c0_g1_i1|lcl|TRINITY_DN42124_c0_g1_i1|lcl|TRINITY_DN13695_c0_g2_i1|lcl|TRINITY_DN8422_c0_g1_i1|lcl|TRINITY_DN67416_c0_g1_i1|lcl|TRINITY_DN45587_c0_g1_i1|lcl|TRINITY_DN73246_c0_g1_i1|lcl|TRINITY_DN15114_c0_g2_i1|lcl|TRINITY_DN64296_c0_g1_i1|lcl|TRINITY_DN664_c0_g1_i1|lcl|TRINITY_DN5088_c0_g1_i…	Gene Ontology
Adult female-vs-EggI.up	nucleobase-containing compound biosynthetic process	BP	GO:0034654	166	3.4549e-60	2.31069e-58	lcl|TRINITY_DN44032_c0_g1_i1|lcl|TRINITY_DN26853_c0_g1_i1|lcl|TRINITY_DN16608_c0_g1_i1|lcl|TRINITY_DN6552_c0_g1_i1|lcl|TRINITY_DN73246_c0_g1_i1|lcl|TRINITY_DN664_c0_g1_i1|lcl|TRINITY_DN15401_c0_g1_i1|lcl|TRINITY_DN19723_c0_g1_i1|lcl|TRINITY_DN19222_c0_g1_i1|lcl|TRINITY_DN20166_c0_g2_i1|lcl|TRINITY_DN72417_c0_g1_i1|lcl|TRINITY_DN9872_c0_g1_i1|lcl|TRINITY_DN22798_c0_g1_i1|lcl|TRINITY_DN73830_c0_g1_…	Gene Ontology
Adult female-vs-EggI.up	structural molecule activity	MF	GO:0005198	82	1.6489e-59	1.08849e-57	lcl|TRINITY_DN53610_c0_g1_i1|lcl|TRINITY_DN62216_c0_g1_i1|lcl|TRINITY_DN17444_c0_g1_i1|lcl|TRINITY_DN34969_c0_g2_i1|lcl|TRINITY_DN4719_c0_g8_i1|lcl|TRINITY_DN60218_c0_g1_i1|lcl|TRINITY_DN55731_c0_g1_i1|lcl|TRINITY_DN8422_c0_g1_i1|lcl|TRINITY_DN27780_c0_g1_i1|lcl|TRINITY_DN45587_c0_g1_i1|lcl|TRINITY_DN73246_c0_g1_i1|lcl|TRINITY_DN15114_c0_g2_i1|lcl|TRINITY_DN664_c0_g1_i1|lcl|TRINITY_DN5088_c0_g1_i…	Gene Ontology
Adult female-vs-EggI.up	cellular component organization	BP	GO:0016043	192	1.69964e-59	1.1076e-57	lcl|TRINITY_DN14658_c0_g1_i1|lcl|TRINITY_DN26853_c0_g1_i1|lcl|TRINITY_DN6858_c0_g2_i1|lcl|TRINITY_DN16608_c0_g1_i1|lcl|TRINITY_DN6552_c0_g1_i1|lcl|TRINITY_DN73246_c0_g1_i1|lcl|TRINITY_DN17456_c0_g1_i1|lcl|TRINITY_DN664_c0_g1_i1|lcl|TRINITY_DN15401_c0_g1_i1|lcl|TRINITY_DN23429_c0_g11_i1|lcl|TRINITY_DN35031_c0_g2_i1|lcl|TRINITY_DN20166_c0_g2_i1|lcl|TRINITY_DN72417_c0_g1_i1|lcl|TRINITY_DN22798_c0_g1…	Gene Ontology
Adult female-vs-EggI.up	organic cyclic compound biosynthetic process	BP	GO:1901362	168	1.87688e-59	1.20762e-57	lcl|TRINITY_DN44032_c0_g1_i1|lcl|TRINITY_DN26853_c0_g1_i1|lcl|TRINITY_DN16608_c0_g1_i1|lcl|TRINITY_DN6552_c0_g1_i1|lcl|TRINITY_DN73246_c0_g1_i1|lcl|TRINITY_DN664_c0_g1_i1|lcl|TRINITY_DN15401_c0_g1_i1|lcl|TRINITY_DN19723_c0_g1_i1|lcl|TRINITY_DN71887_c0_g1_i1|lcl|TRINITY_DN20166_c0_g2_i1|lcl|TRINITY_DN72417_c0_g1_i1|lcl|TRINITY_DN9872_c0_g1_i1|lcl|TRINITY_DN22798_c0_g1_i1|lcl|TRINITY_DN26196_c0_g1_…	Gene Ontology
Adult female-vs-EggI.up	heterocycle biosynthetic process	BP	GO:0018130	166	1.92126e-59	1.22072e-57	lcl|TRINITY_DN44032_c0_g1_i1|lcl|TRINITY_DN26853_c0_g1_i1|lcl|TRINITY_DN16608_c0_g1_i1|lcl|TRINITY_DN6552_c0_g1_i1|lcl|TRINITY_DN73246_c0_g1_i1|lcl|TRINITY_DN664_c0_g1_i1|lcl|TRINITY_DN15401_c0_g1_i1|lcl|TRINITY_DN19723_c0_g1_i1|lcl|TRINITY_DN19222_c0_g1_i1|lcl|TRINITY_DN20166_c0_g2_i1|lcl|TRINITY_DN72417_c0_g1_i1|lcl|TRINITY_DN9872_c0_g1_i1|lcl|TRINITY_DN22798_c0_g1_i1|lcl|TRINITY_DN73830_c0_g1_…	Gene Ontology
Adult female-vs-EggI.up	cellular component organization or biogenesis	BP	GO:0071840	194	2.68307e-59	1.68371e-57	lcl|TRINITY_DN14658_c0_g1_i1|lcl|TRINITY_DN26853_c0_g1_i1|lcl|TRINITY_DN6858_c0_g2_i1|lcl|TRINITY_DN16608_c0_g1_i1|lcl|TRINITY_DN6552_c0_g1_i1|lcl|TRINITY_DN73246_c0_g1_i1|lcl|TRINITY_DN17456_c0_g1_i1|lcl|TRINITY_DN664_c0_g1_i1|lcl|TRINITY_DN15401_c0_g1_i1|lcl|TRINITY_DN23429_c0_g11_i1|lcl|TRINITY_DN35031_c0_g2_i1|lcl|TRINITY_DN20166_c0_g2_i1|lcl|TRINITY_DN72417_c0_g1_i1|lcl|TRINITY_DN22798_c0_g1…	Gene Ontology
Adult female-vs-EggI.up	aromatic compound biosynthetic process	BP	GO:0019438	166	2.91534e-59	1.80716e-57	lcl|TRINITY_DN44032_c0_g1_i1|lcl|TRINITY_DN26853_c0_g1_i1|lcl|TRINITY_DN16608_c0_g1_i1|lcl|TRINITY_DN6552_c0_g1_i1|lcl|TRINITY_DN73246_c0_g1_i1|lcl|TRINITY_DN664_c0_g1_i1|lcl|TRINITY_DN15401_c0_g1_i1|lcl|TRINITY_DN19723_c0_g1_i1|lcl|TRINITY_DN19222_c0_g1_i1|lcl|TRINITY_DN20166_c0_g2_i1|lcl|TRINITY_DN72417_c0_g1_i1|lcl|TRINITY_DN9872_c0_g1_i1|lcl|TRINITY_DN22798_c0_g1_i1|lcl|TRINITY_DN73830_c0_g1_…	Gene Ontology
Adult female-vs-EggI.up	cytoplasm	CC	GO:0005737	252	6.01046e-59	3.68086e-57	lcl|TRINITY_DN44032_c0_g1_i1|lcl|TRINITY_DN21939_c0_g1_i1|lcl|TRINITY_DN26853_c0_g1_i1|lcl|TRINITY_DN6858_c0_g2_i1|lcl|TRINITY_DN16608_c0_g1_i1|lcl|TRINITY_DN11837_c0_g1_i1|lcl|TRINITY_DN6552_c0_g1_i1|lcl|TRINITY_DN73246_c0_g1_i1|lcl|TRINITY_DN17456_c0_g1_i1|lcl|TRINITY_DN664_c0_g1_i1|lcl|TRINITY_DN23064_c0_g2_i1|lcl|TRINITY_DN19723_c0_g1_i1|lcl|TRINITY_DN23429_c0_g11_i1|lcl|TRINITY_DN35031_c0_g2…	Gene Ontology
Adult female-vs-EggI.up	organic cyclic compound binding	MF	GO:0097159	190	6.0883e-59	3.68414e-57	lcl|TRINITY_DN44032_c0_g1_i1|lcl|TRINITY_DN26853_c0_g1_i1|lcl|TRINITY_DN5819_c0_g2_i1|lcl|TRINITY_DN73246_c0_g1_i1|lcl|TRINITY_DN46981_c0_g1_i1|lcl|TRINITY_DN664_c0_g1_i1|lcl|TRINITY_DN15401_c0_g1_i1|lcl|TRINITY_DN19723_c0_g1_i1|lcl|TRINITY_DN71887_c0_g1_i1|lcl|TRINITY_DN20166_c0_g2_i1|lcl|TRINITY_DN72417_c0_g1_i1|lcl|TRINITY_DN4719_c0_g8_i1|lcl|TRINITY_DN26196_c0_g1_i1|lcl|TRINITY_DN14552_c0_g2_…	Gene Ontology
Adult female-vs-EggI.up	gene expression	BP	GO:0010467	180	1.76534e-58	1.05567e-56	lcl|TRINITY_DN44032_c0_g1_i1|lcl|TRINITY_DN13649_c0_g2_i1|lcl|TRINITY_DN26853_c0_g1_i1|lcl|TRINITY_DN16608_c0_g1_i1|lcl|TRINITY_DN6552_c0_g1_i1|lcl|TRINITY_DN73246_c0_g1_i1|lcl|TRINITY_DN664_c0_g1_i1|lcl|TRINITY_DN15401_c0_g1_i1|lcl|TRINITY_DN19723_c0_g1_i1|lcl|TRINITY_DN71887_c0_g1_i1|lcl|TRINITY_DN20166_c0_g2_i1|lcl|TRINITY_DN72417_c0_g1_i1|lcl|TRINITY_DN9872_c0_g1_i1|lcl|TRINITY_DN22798_c0_g1_…	Gene Ontology
Adult female-vs-EggI.up	nucleobase-containing compound catabolic process	BP	GO:0034655	65	2.23749e-58	1.32246e-56	lcl|TRINITY_DN53610_c0_g1_i1|lcl|TRINITY_DN62216_c0_g1_i1|lcl|TRINITY_DN8422_c0_g1_i1|lcl|TRINITY_DN30876_c0_g1_i1|lcl|TRINITY_DN45587_c0_g1_i1|lcl|TRINITY_DN73246_c0_g1_i1|lcl|TRINITY_DN15114_c0_g2_i1|lcl|TRINITY_DN664_c0_g1_i1|lcl|TRINITY_DN5088_c0_g1_i1|lcl|TRINITY_DN41761_c0_g1_i1|lcl|TRINITY_DN5361_c0_g1_i1|lcl|TRINITY_DN66340_c0_g1_i1|lcl|TRINITY_DN40133_c0_g1_i1|lcl|TRINITY_DN55060_c0_g1_i…	Gene Ontology
Adult female-vs-EggI.up	cellular amide metabolic process	BP	GO:0043603	88	3.13823e-58	1.83352e-56	lcl|TRINITY_DN73246_c0_g1_i1|lcl|TRINITY_DN664_c0_g1_i1|lcl|TRINITY_DN59574_c0_g1_i1|lcl|TRINITY_DN40133_c0_g1_i1|lcl|TRINITY_DN72417_c0_g1_i1|lcl|TRINITY_DN73830_c0_g1_i1|lcl|TRINITY_DN55731_c0_g1_i1|lcl|TRINITY_DN3124_c0_g2_i1|lcl|TRINITY_DN36044_c0_g1_i1|lcl|TRINITY_DN44539_c0_g1_i1|lcl|TRINITY_DN64011_c0_g1_i1|lcl|TRINITY_DN56253_c0_g1_i1|lcl|TRINITY_DN53383_c0_g1_i1|lcl|TRINITY_DN13695_c0_g2…	Gene Ontology
Adult female-vs-EggI.down	multicellular organismal process	BP	GO:0032501	231	5.02292e-42	3.61023e-40	lcl|TRINITY_DN22221_c0_g1_i1|lcl|TRINITY_DN25483_c0_g1_i1|lcl|TRINITY_DN25774_c0_g1_i1|lcl|TRINITY_DN10311_c0_g1_i1|lcl|TRINITY_DN11810_c0_g2_i1|lcl|TRINITY_DN23088_c0_g1_i1|lcl|TRINITY_DN20431_c0_g1_i1|lcl|TRINITY_DN18752_c0_g1_i1|lcl|TRINITY_DN4023_c0_g1_i1|lcl|TRINITY_DN9130_c0_g1_i1|lcl|TRINITY_DN21921_c0_g1_i1|lcl|TRINITY_DN25634_c5_g1_i1|lcl|TRINITY_DN14536_c0_g1_i1|lcl|TRINITY_DN16753_c0_g…	Gene Ontology
Adult female-vs-EggI.down	positive regulation of biological process	BP	GO:0048518	196	6.82612e-42	4.85115e-40	lcl|TRINITY_DN25483_c0_g1_i1|lcl|TRINITY_DN22119_c0_g1_i1|lcl|TRINITY_DN10311_c0_g1_i1|lcl|TRINITY_DN11810_c0_g2_i1|lcl|TRINITY_DN23088_c0_g1_i1|lcl|TRINITY_DN20431_c0_g1_i1|lcl|TRINITY_DN19168_c0_g1_i1|lcl|TRINITY_DN18752_c0_g1_i1|lcl|TRINITY_DN4023_c0_g1_i1|lcl|TRINITY_DN21921_c0_g1_i1|lcl|TRINITY_DN14536_c0_g1_i1|lcl|TRINITY_DN16753_c0_g1_i1|lcl|TRINITY_DN52993_c0_g1_i1|lcl|TRINITY_DN17794_c0_…	Gene Ontology
Adult female-vs-EggI.down	anatomical structure development	BP	GO:0048856	198	4.13793e-40	2.90804e-38	lcl|TRINITY_DN25483_c0_g1_i1|lcl|TRINITY_DN25774_c0_g1_i1|lcl|TRINITY_DN10311_c0_g1_i1|lcl|TRINITY_DN23088_c0_g1_i1|lcl|TRINITY_DN20431_c0_g1_i1|lcl|TRINITY_DN18752_c0_g1_i1|lcl|TRINITY_DN4023_c0_g1_i1|lcl|TRINITY_DN21921_c0_g1_i1|lcl|TRINITY_DN23473_c0_g2_i1|lcl|TRINITY_DN16753_c0_g1_i1|lcl|TRINITY_DN17794_c0_g1_i1|lcl|TRINITY_DN19706_c0_g1_i1|lcl|TRINITY_DN20667_c0_g1_i1|lcl|TRINITY_DN21872_c0_…	Gene Ontology
Adult female-vs-EggI.down	transcription from RNA polymerase II promoter	BP	GO:0006366	118	5.02894e-40	3.49539e-38	lcl|TRINITY_DN20605_c0_g1_i1|lcl|TRINITY_DN23425_c0_g1_i1|lcl|TRINITY_DN23088_c0_g1_i1|lcl|TRINITY_DN18752_c0_g1_i1|lcl|TRINITY_DN53687_c0_g1_i1|lcl|TRINITY_DN21921_c0_g1_i1|lcl|TRINITY_DN19706_c0_g1_i1|lcl|TRINITY_DN16125_c0_g1_i1|lcl|TRINITY_DN21024_c0_g1_i1|lcl|TRINITY_DN12128_c0_g1_i1|lcl|TRINITY_DN16480_c0_g1_i1|lcl|TRINITY_DN17177_c0_g1_i1|lcl|TRINITY_DN25766_c0_g2_i1|lcl|TRINITY_DN3571_c0_…	Gene Ontology
Adult female-vs-EggI.down	multicellular organism development	BP	GO:0007275	182	1.27168e-37	8.74281e-36	lcl|TRINITY_DN25483_c0_g1_i1|lcl|TRINITY_DN25774_c0_g1_i1|lcl|TRINITY_DN10311_c0_g1_i1|lcl|TRINITY_DN23088_c0_g1_i1|lcl|TRINITY_DN20431_c0_g1_i1|lcl|TRINITY_DN18752_c0_g1_i1|lcl|TRINITY_DN4023_c0_g1_i1|lcl|TRINITY_DN21921_c0_g1_i1|lcl|TRINITY_DN23473_c0_g2_i1|lcl|TRINITY_DN16753_c0_g1_i1|lcl|TRINITY_DN17794_c0_g1_i1|lcl|TRINITY_DN19706_c0_g1_i1|lcl|TRINITY_DN20667_c0_g1_i1|lcl|TRINITY_DN21872_c0_…	Gene Ontology
Adult female-vs-EggI.down	negative regulation of metabolic process	BP	GO:0009892	127	3.5177e-37	2.39241e-35	lcl|TRINITY_DN22221_c0_g1_i1|lcl|TRINITY_DN14924_c0_g5_i1|lcl|TRINITY_DN25774_c0_g1_i1|lcl|TRINITY_DN23088_c0_g1_i1|lcl|TRINITY_DN24906_c1_g1_i1|lcl|TRINITY_DN18752_c0_g1_i1|lcl|TRINITY_DN11379_c1_g1_i1|lcl|TRINITY_DN53687_c0_g1_i1|lcl|TRINITY_DN22762_c0_g1_i1|lcl|TRINITY_DN9260_c0_g2_i1|lcl|TRINITY_DN52993_c0_g1_i1|lcl|TRINITY_DN25678_c0_g1_i1|lcl|TRINITY_DN19706_c0_g1_i1|lcl|TRINITY_DN21024_c0_…	Gene Ontology
Adult female-vs-EggI.down	negative regulation of macromolecule metabolic process	BP	GO:0010605	121	1.08804e-36	7.32113e-35	lcl|TRINITY_DN22221_c0_g1_i1|lcl|TRINITY_DN14924_c0_g5_i1|lcl|TRINITY_DN23088_c0_g1_i1|lcl|TRINITY_DN20431_c0_g1_i1|lcl|TRINITY_DN18752_c0_g1_i1|lcl|TRINITY_DN11379_c1_g1_i1|lcl|TRINITY_DN53687_c0_g1_i1|lcl|TRINITY_DN22762_c0_g1_i1|lcl|TRINITY_DN9260_c0_g2_i1|lcl|TRINITY_DN52993_c0_g1_i1|lcl|TRINITY_DN25678_c0_g1_i1|lcl|TRINITY_DN19706_c0_g1_i1|lcl|TRINITY_DN21024_c0_g1_i1|lcl|TRINITY_DN12128_c0_…	Gene Ontology
Adult female-vs-EggI.down	cellular response to stress	BP	GO:0033554	108	2.46214e-36	1.63926e-34	lcl|TRINITY_DN22221_c0_g1_i1|lcl|TRINITY_DN14924_c0_g5_i1|lcl|TRINITY_DN25774_c0_g1_i1|lcl|TRINITY_DN23088_c0_g1_i1|lcl|TRINITY_DN24906_c1_g1_i1|lcl|TRINITY_DN18752_c0_g1_i1|lcl|TRINITY_DN25678_c0_g1_i1|lcl|TRINITY_DN17794_c0_g1_i1|lcl|TRINITY_DN10469_c0_g1_i1|lcl|TRINITY_DN21024_c0_g1_i1|lcl|TRINITY_DN24701_c0_g1_i1|lcl|TRINITY_DN61956_c0_g1_i1|lcl|TRINITY_DN23911_c0_g1_i1|lcl|TRINITY_DN16413_c0…	Gene Ontology
Adult female-vs-EggI.down	hydrolase activity	MF	GO:0016787	123	5.02305e-36	3.30946e-34	lcl|TRINITY_DN22730_c0_g1_i1|lcl|TRINITY_DN11810_c0_g2_i1|lcl|TRINITY_DN23088_c0_g1_i1|lcl|TRINITY_DN19168_c0_g1_i1|lcl|TRINITY_DN3571_c0_g1_i1|lcl|TRINITY_DN10480_c0_g1_i1|lcl|TRINITY_DN11673_c0_g1_i1|lcl|TRINITY_DN9130_c0_g1_i1|lcl|TRINITY_DN19909_c0_g1_i1|lcl|TRINITY_DN16753_c0_g1_i1|lcl|TRINITY_DN24439_c0_g1_i1|lcl|TRINITY_DN17794_c0_g1_i1|lcl|TRINITY_DN23602_c0_g1_i1|lcl|TRINITY_DN23911_c0_g…	Gene Ontology
Adult female-vs-EggI.down	negative regulation of cellular process	BP	GO:0048523	166	5.43058e-36	3.54107e-34	lcl|TRINITY_DN22344_c0_g3_i1|lcl|TRINITY_DN25483_c0_g1_i1|lcl|TRINITY_DN25774_c0_g1_i1|lcl|TRINITY_DN23088_c0_g1_i1|lcl|TRINITY_DN14924_c0_g5_i1|lcl|TRINITY_DN18752_c0_g1_i1|lcl|TRINITY_DN11379_c1_g1_i1|lcl|TRINITY_DN53687_c0_g1_i1|lcl|TRINITY_DN22762_c0_g1_i1|lcl|TRINITY_DN14536_c0_g1_i1|lcl|TRINITY_DN9426_c0_g1_i1|lcl|TRINITY_DN52993_c0_g1_i1|lcl|TRINITY_DN17794_c0_g1_i1|lcl|TRINITY_DN19706_c0_…	Gene Ontology
Adult female-vs-EggI.down	positive regulation of cellular metabolic process	BP	GO:0031325	132	1.4724e-35	9.50299e-34	lcl|TRINITY_DN25483_c0_g1_i1|lcl|TRINITY_DN25774_c0_g1_i1|lcl|TRINITY_DN23088_c0_g1_i1|lcl|TRINITY_DN20431_c0_g1_i1|lcl|TRINITY_DN18752_c0_g1_i1|lcl|TRINITY_DN4023_c0_g1_i1|lcl|TRINITY_DN14536_c0_g1_i1|lcl|TRINITY_DN16753_c0_g1_i1|lcl|TRINITY_DN19706_c0_g1_i1|lcl|TRINITY_DN16125_c0_g1_i1|lcl|TRINITY_DN21024_c0_g1_i1|lcl|TRINITY_DN61956_c0_g1_i1|lcl|TRINITY_DN16480_c0_g1_i1|lcl|TRINITY_DN24681_c0_…	Gene Ontology
Adult female-vs-EggI.down	cytoplasmic part	CC	GO:0044444	239	1.97112e-35	1.25933e-33	lcl|TRINITY_DN14924_c0_g5_i1|lcl|TRINITY_DN22119_c0_g1_i1|lcl|TRINITY_DN10311_c0_g1_i1|lcl|TRINITY_DN65503_c0_g1_i1|lcl|TRINITY_DN20431_c0_g1_i1|lcl|TRINITY_DN371_c0_g1_i1|lcl|TRINITY_DN18752_c0_g1_i1|lcl|TRINITY_DN22923_c0_g7_i1|lcl|TRINITY_DN20087_c0_g1_i1|lcl|TRINITY_DN11673_c0_g1_i1|lcl|TRINITY_DN22762_c0_g1_i1|lcl|TRINITY_DN23119_c0_g1_i1|lcl|TRINITY_DN23473_c0_g2_i1|lcl|TRINITY_DN9426_c0_g1…	Gene Ontology
Adult female-vs-EggI.down	mRNA processing	BP	GO:0006397	58	5.34011e-35	3.37762e-33	lcl|TRINITY_DN20212_c0_g1_i1|lcl|TRINITY_DN6335_c0_g1_i1|lcl|TRINITY_DN23088_c0_g1_i1|lcl|TRINITY_DN21894_c0_g1_i1|lcl|TRINITY_DN24054_c0_g1_i1|lcl|TRINITY_DN4571_c0_g2_i1|lcl|TRINITY_DN6003_c0_g1_i1|lcl|TRINITY_DN10535_c0_g1_i1|lcl|TRINITY_DN22565_c0_g1_i1|lcl|TRINITY_DN53687_c0_g1_i1|lcl|TRINITY_DN19909_c0_g1_i1|lcl|TRINITY_DN5628_c0_g2_i1|lcl|TRINITY_DN1070_c0_g1_i1|lcl|TRINITY_DN14018_c0_g1_i…	Gene Ontology
Adult female-vs-EggI.down	positive regulation of metabolic process	BP	GO:0009893	136	6.37032e-35	3.98933e-33	lcl|TRINITY_DN25483_c0_g1_i1|lcl|TRINITY_DN25774_c0_g1_i1|lcl|TRINITY_DN23088_c0_g1_i1|lcl|TRINITY_DN20431_c0_g1_i1|lcl|TRINITY_DN18752_c0_g1_i1|lcl|TRINITY_DN4023_c0_g1_i1|lcl|TRINITY_DN14536_c0_g1_i1|lcl|TRINITY_DN16753_c0_g1_i1|lcl|TRINITY_DN19706_c0_g1_i1|lcl|TRINITY_DN16125_c0_g1_i1|lcl|TRINITY_DN21024_c0_g1_i1|lcl|TRINITY_DN61956_c0_g1_i1|lcl|TRINITY_DN16480_c0_g1_i1|lcl|TRINITY_DN24681_c0_…	Gene Ontology
Adult female-vs-EggI.down	RNA splicing, via transesterification reactions with bulged adenosine as nucleophile	BP	GO:0000377	49	1.03386e-34	6.34868e-33	lcl|TRINITY_DN20212_c0_g1_i1|lcl|TRINITY_DN6335_c0_g1_i1|lcl|TRINITY_DN23088_c0_g1_i1|lcl|TRINITY_DN21894_c0_g1_i1|lcl|TRINITY_DN24054_c0_g1_i1|lcl|TRINITY_DN4571_c0_g2_i1|lcl|TRINITY_DN6003_c0_g1_i1|lcl|TRINITY_DN10535_c0_g1_i1|lcl|TRINITY_DN22565_c0_g1_i1|lcl|TRINITY_DN53687_c0_g1_i1|lcl|TRINITY_DN19909_c0_g1_i1|lcl|TRINITY_DN1070_c0_g1_i1|lcl|TRINITY_DN14018_c0_g1_i1|lcl|TRINITY_DN17654_c0_g1_…	Gene Ontology
Adult female-vs-EggI.down	mRNA splicing, via spliceosome	BP	GO:0000398	49	1.03386e-34	6.34868e-33	lcl|TRINITY_DN20212_c0_g1_i1|lcl|TRINITY_DN6335_c0_g1_i1|lcl|TRINITY_DN23088_c0_g1_i1|lcl|TRINITY_DN21894_c0_g1_i1|lcl|TRINITY_DN24054_c0_g1_i1|lcl|TRINITY_DN4571_c0_g2_i1|lcl|TRINITY_DN6003_c0_g1_i1|lcl|TRINITY_DN10535_c0_g1_i1|lcl|TRINITY_DN22565_c0_g1_i1|lcl|TRINITY_DN53687_c0_g1_i1|lcl|TRINITY_DN19909_c0_g1_i1|lcl|TRINITY_DN1070_c0_g1_i1|lcl|TRINITY_DN14018_c0_g1_i1|lcl|TRINITY_DN17654_c0_g1_…	Gene Ontology
Adult female-vs-EggI.down	RNA splicing, via transesterification reactions	BP	GO:0000375	49	1.81417e-34	1.10333e-32	lcl|TRINITY_DN20212_c0_g1_i1|lcl|TRINITY_DN6335_c0_g1_i1|lcl|TRINITY_DN23088_c0_g1_i1|lcl|TRINITY_DN21894_c0_g1_i1|lcl|TRINITY_DN24054_c0_g1_i1|lcl|TRINITY_DN4571_c0_g2_i1|lcl|TRINITY_DN6003_c0_g1_i1|lcl|TRINITY_DN10535_c0_g1_i1|lcl|TRINITY_DN22565_c0_g1_i1|lcl|TRINITY_DN53687_c0_g1_i1|lcl|TRINITY_DN19909_c0_g1_i1|lcl|TRINITY_DN1070_c0_g1_i1|lcl|TRINITY_DN14018_c0_g1_i1|lcl|TRINITY_DN17654_c0_g1_…	Gene Ontology
Adult female-vs-EggI.down	non-membrane-bounded organelle	CC	GO:0043228	155	2.70215e-34	1.61237e-32	lcl|TRINITY_DN22221_c0_g1_i1|lcl|TRINITY_DN20431_c0_g1_i1|lcl|TRINITY_DN10311_c0_g1_i1|lcl|TRINITY_DN23088_c0_g1_i1|lcl|TRINITY_DN18752_c0_g1_i1|lcl|TRINITY_DN10480_c0_g1_i1|lcl|TRINITY_DN22762_c0_g1_i1|lcl|TRINITY_DN1070_c0_g1_i1|lcl|TRINITY_DN9260_c0_g2_i1|lcl|TRINITY_DN25646_c3_g1_i1|lcl|TRINITY_DN24439_c0_g1_i1|lcl|TRINITY_DN17794_c0_g1_i1|lcl|TRINITY_DN2383_c0_g1_i1|lcl|TRINITY_DN21872_c0_g1…	Gene Ontology
Adult female-vs-EggI.down	intracellular non-membrane-bounded organelle	CC	GO:0043232	155	2.70215e-34	1.61237e-32	lcl|TRINITY_DN22221_c0_g1_i1|lcl|TRINITY_DN20431_c0_g1_i1|lcl|TRINITY_DN10311_c0_g1_i1|lcl|TRINITY_DN23088_c0_g1_i1|lcl|TRINITY_DN18752_c0_g1_i1|lcl|TRINITY_DN10480_c0_g1_i1|lcl|TRINITY_DN22762_c0_g1_i1|lcl|TRINITY_DN1070_c0_g1_i1|lcl|TRINITY_DN9260_c0_g2_i1|lcl|TRINITY_DN25646_c3_g1_i1|lcl|TRINITY_DN24439_c0_g1_i1|lcl|TRINITY_DN17794_c0_g1_i1|lcl|TRINITY_DN2383_c0_g1_i1|lcl|TRINITY_DN21872_c0_g1…	Gene Ontology
Adult female-vs-EggI.down	positive regulation of macromolecule metabolic process	BP	GO:0010604	130	3.20718e-34	1.89583e-32	lcl|TRINITY_DN25483_c0_g1_i1|lcl|TRINITY_DN25774_c0_g1_i1|lcl|TRINITY_DN23088_c0_g1_i1|lcl|TRINITY_DN20431_c0_g1_i1|lcl|TRINITY_DN18752_c0_g1_i1|lcl|TRINITY_DN11379_c1_g1_i1|lcl|TRINITY_DN1394_c0_g2_i1|lcl|TRINITY_DN16753_c0_g1_i1|lcl|TRINITY_DN19706_c0_g1_i1|lcl|TRINITY_DN16125_c0_g1_i1|lcl|TRINITY_DN21024_c0_g1_i1|lcl|TRINITY_DN61956_c0_g1_i1|lcl|TRINITY_DN16480_c0_g1_i1|lcl|TRINITY_DN24681_c0_…	Gene Ontology
Adult female-vs-EggI.down	cellular developmental process	BP	GO:0048869	155	4.95246e-34	2.9004e-32	lcl|TRINITY_DN25483_c0_g1_i1|lcl|TRINITY_DN25774_c0_g1_i1|lcl|TRINITY_DN10311_c0_g1_i1|lcl|TRINITY_DN23088_c0_g1_i1|lcl|TRINITY_DN22730_c0_g1_i1|lcl|TRINITY_DN18752_c0_g1_i1|lcl|TRINITY_DN4023_c0_g1_i1|lcl|TRINITY_DN9130_c0_g1_i1|lcl|TRINITY_DN21921_c0_g1_i1|lcl|TRINITY_DN23473_c0_g2_i1|lcl|TRINITY_DN17794_c0_g1_i1|lcl|TRINITY_DN19706_c0_g1_i1|lcl|TRINITY_DN20667_c0_g1_i1|lcl|TRINITY_DN21872_c0_g…	Gene Ontology
Adult female-vs-EggI.down	mRNA metabolic process	BP	GO:0016071	65	6.74196e-34	3.91219e-32	lcl|TRINITY_DN20212_c0_g1_i1|lcl|TRINITY_DN6335_c0_g1_i1|lcl|TRINITY_DN23088_c0_g1_i1|lcl|TRINITY_DN21894_c0_g1_i1|lcl|TRINITY_DN24054_c0_g1_i1|lcl|TRINITY_DN4571_c0_g2_i1|lcl|TRINITY_DN6003_c0_g1_i1|lcl|TRINITY_DN10535_c0_g1_i1|lcl|TRINITY_DN22565_c0_g1_i1|lcl|TRINITY_DN53687_c0_g1_i1|lcl|TRINITY_DN19909_c0_g1_i1|lcl|TRINITY_DN5628_c0_g2_i1|lcl|TRINITY_DN23119_c0_g1_i1|lcl|TRINITY_DN1070_c0_g1_i…	Gene Ontology
Adult female-vs-EggI.down	organelle organization	CC	GO:0006996	149	1.22079e-33	7.01952e-32	lcl|TRINITY_DN22221_c0_g1_i1|lcl|TRINITY_DN22730_c0_g1_i1|lcl|TRINITY_DN25774_c0_g1_i1|lcl|TRINITY_DN23425_c0_g1_i1|lcl|TRINITY_DN20431_c0_g1_i1|lcl|TRINITY_DN18752_c0_g1_i1|lcl|TRINITY_DN22762_c0_g1_i1|lcl|TRINITY_DN14536_c0_g1_i1|lcl|TRINITY_DN16753_c0_g1_i1|lcl|TRINITY_DN25646_c3_g1_i1|lcl|TRINITY_DN25678_c0_g1_i1|lcl|TRINITY_DN17794_c0_g1_i1|lcl|TRINITY_DN19706_c0_g1_i1|lcl|TRINITY_DN16125_c0…	Gene Ontology
Adult female-vs-EggI.down	macromolecule modification	BP	GO:0043412	155	1.30796e-33	7.45303e-32	lcl|TRINITY_DN22221_c0_g1_i1|lcl|TRINITY_DN25483_c0_g1_i1|lcl|TRINITY_DN22119_c0_g1_i1|lcl|TRINITY_DN10311_c0_g1_i1|lcl|TRINITY_DN14924_c0_g5_i1|lcl|TRINITY_DN18752_c0_g1_i1|lcl|TRINITY_DN25774_c0_g1_i1|lcl|TRINITY_DN9130_c0_g1_i1|lcl|TRINITY_DN21921_c0_g1_i1|lcl|TRINITY_DN9260_c0_g2_i1|lcl|TRINITY_DN16753_c0_g1_i1|lcl|TRINITY_DN52993_c0_g1_i1|lcl|TRINITY_DN16041_c0_g3_i1|lcl|TRINITY_DN25678_c0_g…	Gene Ontology
Adult female-vs-EggI.down	protein modification process	BP	GO:0036211	151	1.91329e-33	1.07093e-31	lcl|TRINITY_DN22221_c0_g1_i1|lcl|TRINITY_DN25483_c0_g1_i1|lcl|TRINITY_DN22119_c0_g1_i1|lcl|TRINITY_DN10311_c0_g1_i1|lcl|TRINITY_DN14924_c0_g5_i1|lcl|TRINITY_DN18752_c0_g1_i1|lcl|TRINITY_DN25774_c0_g1_i1|lcl|TRINITY_DN9130_c0_g1_i1|lcl|TRINITY_DN21921_c0_g1_i1|lcl|TRINITY_DN9260_c0_g2_i1|lcl|TRINITY_DN16753_c0_g1_i1|lcl|TRINITY_DN52993_c0_g1_i1|lcl|TRINITY_DN16041_c0_g3_i1|lcl|TRINITY_DN25678_c0_g…	Gene Ontology
Adult female-vs-EggI.down	cellular protein modification process	BP	GO:0006464	151	1.91329e-33	1.07093e-31	lcl|TRINITY_DN22221_c0_g1_i1|lcl|TRINITY_DN25483_c0_g1_i1|lcl|TRINITY_DN22119_c0_g1_i1|lcl|TRINITY_DN10311_c0_g1_i1|lcl|TRINITY_DN14924_c0_g5_i1|lcl|TRINITY_DN18752_c0_g1_i1|lcl|TRINITY_DN25774_c0_g1_i1|lcl|TRINITY_DN9130_c0_g1_i1|lcl|TRINITY_DN21921_c0_g1_i1|lcl|TRINITY_DN9260_c0_g2_i1|lcl|TRINITY_DN16753_c0_g1_i1|lcl|TRINITY_DN52993_c0_g1_i1|lcl|TRINITY_DN16041_c0_g3_i1|lcl|TRINITY_DN25678_c0_g…	Gene Ontology
Adult female-vs-EggI.down	RNA splicing	BP	GO:0008380	53	3.00435e-33	1.66688e-31	lcl|TRINITY_DN20212_c0_g1_i1|lcl|TRINITY_DN6335_c0_g1_i1|lcl|TRINITY_DN23088_c0_g1_i1|lcl|TRINITY_DN21894_c0_g1_i1|lcl|TRINITY_DN24054_c0_g1_i1|lcl|TRINITY_DN4571_c0_g2_i1|lcl|TRINITY_DN6003_c0_g1_i1|lcl|TRINITY_DN10535_c0_g1_i1|lcl|TRINITY_DN22565_c0_g1_i1|lcl|TRINITY_DN53687_c0_g1_i1|lcl|TRINITY_DN19909_c0_g1_i1|lcl|TRINITY_DN5628_c0_g2_i1|lcl|TRINITY_DN7271_c0_g1_i1|lcl|TRINITY_DN1070_c0_g1_i1…	Gene Ontology
Adult female-vs-EggI.down	small molecule binding	MF	GO:0036094	121	4.64515e-33	2.55483e-31	lcl|TRINITY_DN25483_c0_g1_i1|lcl|TRINITY_DN22119_c0_g1_i1|lcl|TRINITY_DN23088_c0_g1_i1|lcl|TRINITY_DN20431_c0_g1_i1|lcl|TRINITY_DN18752_c0_g1_i1|lcl|TRINITY_DN11673_c0_g1_i1|lcl|TRINITY_DN53687_c0_g1_i1|lcl|TRINITY_DN19909_c0_g1_i1|lcl|TRINITY_DN1070_c0_g1_i1|lcl|TRINITY_DN24439_c0_g1_i1|lcl|TRINITY_DN17794_c0_g1_i1|lcl|TRINITY_DN8629_c0_g1_i1|lcl|TRINITY_DN20707_c0_g1_i1|lcl|TRINITY_DN44118_c0_g…	Gene Ontology
Adult female-vs-EggI.down	cell differentiation	BP	GO:0030154	146	4.70399e-33	2.56489e-31	lcl|TRINITY_DN25483_c0_g1_i1|lcl|TRINITY_DN25774_c0_g1_i1|lcl|TRINITY_DN23088_c0_g1_i1|lcl|TRINITY_DN22730_c0_g1_i1|lcl|TRINITY_DN18752_c0_g1_i1|lcl|TRINITY_DN4023_c0_g1_i1|lcl|TRINITY_DN9130_c0_g1_i1|lcl|TRINITY_DN21921_c0_g1_i1|lcl|TRINITY_DN23473_c0_g2_i1|lcl|TRINITY_DN17794_c0_g1_i1|lcl|TRINITY_DN19706_c0_g1_i1|lcl|TRINITY_DN20667_c0_g1_i1|lcl|TRINITY_DN21872_c0_g1_i1|lcl|TRINITY_DN21024_c0_g…	Gene Ontology
Adult female-vs-EggI.down	system development	BP	GO:0048731	161	7.52018e-33	4.0654e-31	lcl|TRINITY_DN25483_c0_g1_i1|lcl|TRINITY_DN25774_c0_g1_i1|lcl|TRINITY_DN23088_c0_g1_i1|lcl|TRINITY_DN22730_c0_g1_i1|lcl|TRINITY_DN18752_c0_g1_i1|lcl|TRINITY_DN4023_c0_g1_i1|lcl|TRINITY_DN21921_c0_g1_i1|lcl|TRINITY_DN23473_c0_g2_i1|lcl|TRINITY_DN17794_c0_g1_i1|lcl|TRINITY_DN19706_c0_g1_i1|lcl|TRINITY_DN20667_c0_g1_i1|lcl|TRINITY_DN21872_c0_g1_i1|lcl|TRINITY_DN21024_c0_g1_i1|lcl|TRINITY_DN12128_c0_…	Gene Ontology
Adult female-vs-EggI.down	DNA metabolic process	BP	GO:0006259	75	8.79454e-33	4.71402e-31	lcl|TRINITY_DN70820_c0_g1_i1|lcl|TRINITY_DN18956_c0_g1_i1|lcl|TRINITY_DN11419_c0_g1_i1|lcl|TRINITY_DN5470_c0_g1_i1|lcl|TRINITY_DN9998_c0_g1_i1|lcl|TRINITY_DN7915_c0_g2_i1|lcl|TRINITY_DN7394_c0_g2_i1|lcl|TRINITY_DN18752_c0_g1_i1|lcl|TRINITY_DN19955_c0_g1_i1|lcl|TRINITY_DN23861_c0_g1_i1|lcl|TRINITY_DN26002_c0_g2_i1|lcl|TRINITY_DN70820_c0_g2_i1|lcl|TRINITY_DN22329_c0_g1_i1|lcl|TRINITY_DN17096_c0_g1_…	Gene Ontology
Adult female-vs-EggI.down	positive regulation of macromolecule biosynthetic process	BP	GO:0010557	94	1.69555e-32	9.01207e-31	lcl|TRINITY_DN25774_c0_g1_i1|lcl|TRINITY_DN23088_c0_g1_i1|lcl|TRINITY_DN18752_c0_g1_i1|lcl|TRINITY_DN11379_c1_g1_i1|lcl|TRINITY_DN1394_c0_g2_i1|lcl|TRINITY_DN16753_c0_g1_i1|lcl|TRINITY_DN19706_c0_g1_i1|lcl|TRINITY_DN16125_c0_g1_i1|lcl|TRINITY_DN21024_c0_g1_i1|lcl|TRINITY_DN24681_c0_g2_i1|lcl|TRINITY_DN17177_c0_g1_i1|lcl|TRINITY_DN3571_c0_g1_i1|lcl|TRINITY_DN25859_c0_g1_i1|lcl|TRINITY_DN21780_c0_g…	Gene Ontology
Adult female-vs-EggI.down	chromosome	CC	GO:0005694	72	4.37839e-32	2.30778e-30	lcl|TRINITY_DN70820_c0_g1_i1|lcl|TRINITY_DN16323_c0_g1_i1|lcl|TRINITY_DN19924_c1_g3_i1|lcl|TRINITY_DN21522_c0_g1_i1|lcl|TRINITY_DN25423_c0_g1_i1|lcl|TRINITY_DN18599_c0_g1_i1|lcl|TRINITY_DN18752_c0_g1_i1|lcl|TRINITY_DN10311_c0_g1_i1|lcl|TRINITY_DN23861_c0_g1_i1|lcl|TRINITY_DN4779_c0_g1_i1|lcl|TRINITY_DN26002_c0_g2_i1|lcl|TRINITY_DN70820_c0_g2_i1|lcl|TRINITY_DN22329_c0_g1_i1|lcl|TRINITY_DN17096_c0_…	Gene Ontology
Adult female-vs-EggI.down	nucleoplasm part	CC	GO:0044451	66	4.96811e-32	2.59697e-30	lcl|TRINITY_DN70820_c0_g1_i1|lcl|TRINITY_DN20212_c0_g1_i1|lcl|TRINITY_DN15250_c0_g1_i1|lcl|TRINITY_DN5470_c0_g1_i1|lcl|TRINITY_DN6335_c0_g1_i1|lcl|TRINITY_DN24054_c0_g1_i1|lcl|TRINITY_DN3571_c0_g1_i1|lcl|TRINITY_DN10535_c0_g1_i1|lcl|TRINITY_DN21894_c0_g1_i1|lcl|TRINITY_DN35703_c0_g1_i1|lcl|TRINITY_DN19909_c0_g1_i1|lcl|TRINITY_DN5628_c0_g2_i1|lcl|TRINITY_DN20885_c1_g1_i1|lcl|TRINITY_DN16753_c0_g1_…	Gene Ontology
Adult female-vs-EggI.down	negative regulation of gene expression	BP	GO:0010629	90	1.61639e-31	8.38003e-30	lcl|TRINITY_DN22221_c0_g1_i1|lcl|TRINITY_DN23088_c0_g1_i1|lcl|TRINITY_DN18752_c0_g1_i1|lcl|TRINITY_DN11379_c1_g1_i1|lcl|TRINITY_DN53687_c0_g1_i1|lcl|TRINITY_DN9260_c0_g2_i1|lcl|TRINITY_DN25678_c0_g1_i1|lcl|TRINITY_DN19706_c0_g1_i1|lcl|TRINITY_DN21024_c0_g1_i1|lcl|TRINITY_DN12128_c0_g1_i1|lcl|TRINITY_DN16480_c0_g1_i1|lcl|TRINITY_DN25766_c0_g2_i1|lcl|TRINITY_DN17368_c0_g1_i1|lcl|TRINITY_DN15384_c0_…	Gene Ontology
Adult female-vs-EggI.down	nucleotide binding	MF	GO:0000166	114	1.65382e-31	8.50439e-30	lcl|TRINITY_DN25483_c0_g1_i1|lcl|TRINITY_DN22119_c0_g1_i1|lcl|TRINITY_DN23088_c0_g1_i1|lcl|TRINITY_DN20431_c0_g1_i1|lcl|TRINITY_DN18752_c0_g1_i1|lcl|TRINITY_DN11673_c0_g1_i1|lcl|TRINITY_DN53687_c0_g1_i1|lcl|TRINITY_DN19909_c0_g1_i1|lcl|TRINITY_DN1070_c0_g1_i1|lcl|TRINITY_DN24439_c0_g1_i1|lcl|TRINITY_DN17794_c0_g1_i1|lcl|TRINITY_DN20707_c0_g1_i1|lcl|TRINITY_DN44118_c0_g1_i1|lcl|TRINITY_DN16480_c0_…	Gene Ontology
Adult female-vs-EggI.down	nucleoside phosphate binding	MF	GO:1901265	114	1.71548e-31	8.75034e-30	lcl|TRINITY_DN25483_c0_g1_i1|lcl|TRINITY_DN22119_c0_g1_i1|lcl|TRINITY_DN23088_c0_g1_i1|lcl|TRINITY_DN20431_c0_g1_i1|lcl|TRINITY_DN18752_c0_g1_i1|lcl|TRINITY_DN11673_c0_g1_i1|lcl|TRINITY_DN53687_c0_g1_i1|lcl|TRINITY_DN19909_c0_g1_i1|lcl|TRINITY_DN1070_c0_g1_i1|lcl|TRINITY_DN24439_c0_g1_i1|lcl|TRINITY_DN17794_c0_g1_i1|lcl|TRINITY_DN20707_c0_g1_i1|lcl|TRINITY_DN44118_c0_g1_i1|lcl|TRINITY_DN16480_c0_…	Gene Ontology
Adult female-vs-EggI.down	positive regulation of gene expression	BP	GO:0010628	95	1.81099e-31	9.16363e-30	lcl|TRINITY_DN25774_c0_g1_i1|lcl|TRINITY_DN23088_c0_g1_i1|lcl|TRINITY_DN18752_c0_g1_i1|lcl|TRINITY_DN11379_c1_g1_i1|lcl|TRINITY_DN1394_c0_g2_i1|lcl|TRINITY_DN16753_c0_g1_i1|lcl|TRINITY_DN19706_c0_g1_i1|lcl|TRINITY_DN16125_c0_g1_i1|lcl|TRINITY_DN21024_c0_g1_i1|lcl|TRINITY_DN24681_c0_g2_i1|lcl|TRINITY_DN17177_c0_g1_i1|lcl|TRINITY_DN3571_c0_g1_i1|lcl|TRINITY_DN25859_c0_g1_i1|lcl|TRINITY_DN21780_c0_g…	Gene Ontology
Adult female-vs-EggI.down	positive regulation of nitrogen compound metabolic process	BP	GO:0051173	97	2.44507e-31	1.22739e-29	lcl|TRINITY_DN25774_c0_g1_i1|lcl|TRINITY_DN23088_c0_g1_i1|lcl|TRINITY_DN18752_c0_g1_i1|lcl|TRINITY_DN11379_c1_g1_i1|lcl|TRINITY_DN1394_c0_g2_i1|lcl|TRINITY_DN16753_c0_g1_i1|lcl|TRINITY_DN19706_c0_g1_i1|lcl|TRINITY_DN16125_c0_g1_i1|lcl|TRINITY_DN21024_c0_g1_i1|lcl|TRINITY_DN24681_c0_g2_i1|lcl|TRINITY_DN17177_c0_g1_i1|lcl|TRINITY_DN3571_c0_g1_i1|lcl|TRINITY_DN25859_c0_g1_i1|lcl|TRINITY_DN21780_c0_g…	Gene Ontology
Adult female-vs-EggI.down	chromosome organization	CC	GO:0051276	79	6.89702e-31	3.43493e-29	lcl|TRINITY_DN70820_c0_g1_i1|lcl|TRINITY_DN17715_c0_g1_i1|lcl|TRINITY_DN15250_c0_g1_i1|lcl|TRINITY_DN12128_c0_g1_i1|lcl|TRINITY_DN9998_c0_g1_i1|lcl|TRINITY_DN18956_c0_g1_i1|lcl|TRINITY_DN25423_c0_g1_i1|lcl|TRINITY_DN19168_c0_g1_i1|lcl|TRINITY_DN18752_c0_g1_i1|lcl|TRINITY_DN25918_c6_g1_i1|lcl|TRINITY_DN26002_c0_g2_i1|lcl|TRINITY_DN23861_c0_g1_i1|lcl|TRINITY_DN4779_c0_g1_i1|lcl|TRINITY_DN3201_c0_g2…	Gene Ontology
Adult female-vs-EggI.down	response to stress	BP	GO:0006950	145	9.51158e-31	4.70006e-29	lcl|TRINITY_DN22221_c0_g1_i1|lcl|TRINITY_DN25483_c0_g1_i1|lcl|TRINITY_DN22119_c0_g1_i1|lcl|TRINITY_DN23088_c0_g1_i1|lcl|TRINITY_DN14924_c0_g5_i1|lcl|TRINITY_DN18752_c0_g1_i1|lcl|TRINITY_DN25774_c0_g1_i1|lcl|TRINITY_DN1070_c0_g1_i1|lcl|TRINITY_DN25678_c0_g1_i1|lcl|TRINITY_DN17794_c0_g1_i1|lcl|TRINITY_DN8629_c0_g1_i1|lcl|TRINITY_DN10469_c0_g1_i1|lcl|TRINITY_DN21024_c0_g1_i1|lcl|TRINITY_DN24701_c0_g…	Gene Ontology
Adult female-vs-EggI.down	cell cycle	BP	GO:0007049	94	5.34797e-30	2.62216e-28	lcl|TRINITY_DN22221_c0_g1_i1|lcl|TRINITY_DN18956_c0_g1_i1|lcl|TRINITY_DN22119_c0_g1_i1|lcl|TRINITY_DN23425_c0_g1_i1|lcl|TRINITY_DN3571_c0_g1_i1|lcl|TRINITY_DN23473_c0_g2_i1|lcl|TRINITY_DN16753_c0_g1_i1|lcl|TRINITY_DN25646_c3_g1_i1|lcl|TRINITY_DN25678_c0_g1_i1|lcl|TRINITY_DN17794_c0_g1_i1|lcl|TRINITY_DN19706_c0_g1_i1|lcl|TRINITY_DN8629_c0_g1_i1|lcl|TRINITY_DN20707_c0_g1_i1|lcl|TRINITY_DN23911_c0_g…	Gene Ontology
Adult female-vs-EggI.down	positive regulation of biosynthetic process	BP	GO:0009891	95	6.56161e-30	3.19248e-28	lcl|TRINITY_DN25774_c0_g1_i1|lcl|TRINITY_DN23088_c0_g1_i1|lcl|TRINITY_DN18752_c0_g1_i1|lcl|TRINITY_DN11379_c1_g1_i1|lcl|TRINITY_DN1394_c0_g2_i1|lcl|TRINITY_DN16753_c0_g1_i1|lcl|TRINITY_DN19706_c0_g1_i1|lcl|TRINITY_DN16125_c0_g1_i1|lcl|TRINITY_DN21024_c0_g1_i1|lcl|TRINITY_DN24681_c0_g2_i1|lcl|TRINITY_DN17177_c0_g1_i1|lcl|TRINITY_DN3571_c0_g1_i1|lcl|TRINITY_DN25859_c0_g1_i1|lcl|TRINITY_DN21780_c0_g…	Gene Ontology
Adult female-vs-EggI.down	positive regulation of cellular biosynthetic process	BP	GO:0031328	94	7.54469e-30	3.64276e-28	lcl|TRINITY_DN25774_c0_g1_i1|lcl|TRINITY_DN23088_c0_g1_i1|lcl|TRINITY_DN18752_c0_g1_i1|lcl|TRINITY_DN11379_c1_g1_i1|lcl|TRINITY_DN1394_c0_g2_i1|lcl|TRINITY_DN16753_c0_g1_i1|lcl|TRINITY_DN19706_c0_g1_i1|lcl|TRINITY_DN16125_c0_g1_i1|lcl|TRINITY_DN21024_c0_g1_i1|lcl|TRINITY_DN24681_c0_g2_i1|lcl|TRINITY_DN17177_c0_g1_i1|lcl|TRINITY_DN3571_c0_g1_i1|lcl|TRINITY_DN25859_c0_g1_i1|lcl|TRINITY_DN21780_c0_g…	Gene Ontology
Adult female-vs-EggI.down	macromolecular complex subunit organization	BP	GO:0043933	112	9.05462e-30	4.33867e-28	lcl|TRINITY_DN20431_c0_g1_i1|lcl|TRINITY_DN19168_c0_g1_i1|lcl|TRINITY_DN18752_c0_g1_i1|lcl|TRINITY_DN22762_c0_g1_i1|lcl|TRINITY_DN14536_c0_g1_i1|lcl|TRINITY_DN16753_c0_g1_i1|lcl|TRINITY_DN24439_c0_g1_i1|lcl|TRINITY_DN17794_c0_g1_i1|lcl|TRINITY_DN16125_c0_g1_i1|lcl|TRINITY_DN10469_c0_g1_i1|lcl|TRINITY_DN21024_c0_g1_i1|lcl|TRINITY_DN12128_c0_g1_i1|lcl|TRINITY_DN20707_c0_g1_i1|lcl|TRINITY_DN20860_c0…	Gene Ontology
Adult female-vs-EggI.down	RNA binding	MF	GO:0003723	91	1.94482e-29	9.24885e-28	lcl|TRINITY_DN10311_c0_g1_i1|lcl|TRINITY_DN23088_c0_g1_i1|lcl|TRINITY_DN23171_c0_g1_i1|lcl|TRINITY_DN19168_c0_g1_i1|lcl|TRINITY_DN18752_c0_g1_i1|lcl|TRINITY_DN4023_c0_g1_i1|lcl|TRINITY_DN53687_c0_g1_i1|lcl|TRINITY_DN19909_c0_g1_i1|lcl|TRINITY_DN22762_c0_g1_i1|lcl|TRINITY_DN23119_c0_g1_i1|lcl|TRINITY_DN1070_c0_g1_i1|lcl|TRINITY_DN35156_c0_g1_i1|lcl|TRINITY_DN12128_c0_g1_i1|lcl|TRINITY_DN61956_c0_g…	Gene Ontology
Adult female-vs-EggI.down	positive regulation of nucleobase-containing compound metabolic process	BP	GO:0045935	91	2.42029e-29	1.14241e-27	lcl|TRINITY_DN25774_c0_g1_i1|lcl|TRINITY_DN23088_c0_g1_i1|lcl|TRINITY_DN18752_c0_g1_i1|lcl|TRINITY_DN16753_c0_g1_i1|lcl|TRINITY_DN19706_c0_g1_i1|lcl|TRINITY_DN16125_c0_g1_i1|lcl|TRINITY_DN21024_c0_g1_i1|lcl|TRINITY_DN24681_c0_g2_i1|lcl|TRINITY_DN17177_c0_g1_i1|lcl|TRINITY_DN3571_c0_g1_i1|lcl|TRINITY_DN25859_c0_g1_i1|lcl|TRINITY_DN21780_c0_g1_i1|lcl|TRINITY_DN17368_c0_g1_i1|lcl|TRINITY_DN24839_c0_…	Gene Ontology
Adult female-vs-EggI.down	positive regulation of RNA metabolic process	BP	GO:0051254	84	2.57421e-29	1.20607e-27	lcl|TRINITY_DN70820_c0_g1_i1|lcl|TRINITY_DN17715_c0_g1_i1|lcl|TRINITY_DN15250_c0_g1_i1|lcl|TRINITY_DN10311_c0_g1_i1|lcl|TRINITY_DN15109_c0_g1_i1|lcl|TRINITY_DN23088_c0_g1_i1|lcl|TRINITY_DN18599_c0_g1_i1|lcl|TRINITY_DN18752_c0_g1_i1|lcl|TRINITY_DN21005_c0_g1_i1|lcl|TRINITY_DN44125_c0_g1_i1|lcl|TRINITY_DN19924_c0_g2_i1|lcl|TRINITY_DN16753_c0_g1_i1|lcl|TRINITY_DN26114_c0_g1_i1|lcl|TRINITY_DN44019_c0…	Gene Ontology
Adult female-vs-EggI.down	cell cycle process	BP	GO:0022402	82	3.37223e-29	1.56833e-27	lcl|TRINITY_DN22221_c0_g1_i1|lcl|TRINITY_DN7097_c0_g2_i1|lcl|TRINITY_DN53387_c0_g1_i1|lcl|TRINITY_DN23425_c0_g1_i1|lcl|TRINITY_DN9998_c0_g1_i1|lcl|TRINITY_DN18956_c0_g1_i1|lcl|TRINITY_DN25423_c0_g1_i1|lcl|TRINITY_DN18599_c0_g1_i1|lcl|TRINITY_DN3571_c0_g1_i1|lcl|TRINITY_DN25918_c6_g1_i1|lcl|TRINITY_DN44125_c0_g1_i1|lcl|TRINITY_DN23861_c0_g1_i1|lcl|TRINITY_DN4779_c0_g1_i1|lcl|TRINITY_DN26002_c0_g2_…	Gene Ontology
Adult female-vs-EggI.down	positive regulation of RNA biosynthetic process	BP	GO:1902680	82	8.12388e-29	3.75062e-27	lcl|TRINITY_DN70820_c0_g1_i1|lcl|TRINITY_DN17715_c0_g1_i1|lcl|TRINITY_DN15250_c0_g1_i1|lcl|TRINITY_DN10311_c0_g1_i1|lcl|TRINITY_DN15109_c0_g1_i1|lcl|TRINITY_DN23088_c0_g1_i1|lcl|TRINITY_DN18599_c0_g1_i1|lcl|TRINITY_DN18752_c0_g1_i1|lcl|TRINITY_DN21005_c0_g1_i1|lcl|TRINITY_DN44125_c0_g1_i1|lcl|TRINITY_DN19924_c0_g2_i1|lcl|TRINITY_DN16753_c0_g1_i1|lcl|TRINITY_DN26114_c0_g1_i1|lcl|TRINITY_DN44019_c0…	Gene Ontology
