# Supplementary material for: De novo characterization of Phenacoccus solenopsis transcriptome and analysis of gene expression profiling during development and hormone biosynthesis
Source: Sci Rep. 2018 May 15;8:7573. doi: 10.1038/s41598-018-25845-3 (PMC5954142; doi:10.1038/s41598-018-25845-3)
Supplement: Supplementary file 4 — Supplementary excel file 4 [file 41598_2018_25845_MOESM4_ESM.xlsx]

## Sheet: Sheet1
Table. KEGG enrichment analysis in comparisons of different stages.
Stage	Pathway ID	Pathway Title	Pvalue	Q-Value (Corercted)	GeneIDs	n
EggI-vs-Second Instar.up	api03010	Ribosome	5.20688e-37	4.9986e-35	lcl|TRINITY_DN43906_c0_g2_i1|lcl|TRINITY_DN74976_c0_g1_i1|lcl|TRINITY_DN78050_c0_g1_i1|lcl|TRINITY_DN55006_c0_g1_i1|lcl|TRINITY_DN73246_c0_g1_i1|lcl|TRINITY_DN57473_c0_g1_i1|lcl|TRINITY_DN45261_c0_g1_i1|lcl|TRINITY_DN75883_c0_g1_i1|lcl|TRINITY_DN57147_c0_g1_i1|lcl|TRINITY_DN71072_c0_g1_i1|lcl|TRINITY_DN33978_c0_g1_i1|lcl|TRINITY_DN54950_c0_g1_i1|lcl|TRINITY_DN44539_c0_g1_i1|lcl|TRINITY_DN64011_c0…	89
EggI-vs-Second Instar.up	api00910	Nitrogen metabolism	1.54855e-06	7.43304e-05	lcl|TRINITY_DN19546_c0_g1_i1|lcl|TRINITY_DN7120_c0_g1_i1|lcl|TRINITY_DN15066_c0_g1_i1|lcl|TRINITY_DN24348_c0_g1_i1|lcl|TRINITY_DN17695_c0_g2_i1|lcl|TRINITY_DN71569_c0_g1_i1|lcl|TRINITY_DN15066_c0_g2_i1|lcl|TRINITY_DN21507_c0_g1_i1|lcl|TRINITY_DN22628_c0_g1_i1|lcl|TRINITY_DN20673_c1_g1_i1|lcl|TRINITY_DN25642_c2_g2_i1	11
EggI-vs-Second Instar.up	api04933	AGE-RAGE signaling pathway in diabetic complications	6.33742e-06	0.000195564	lcl|TRINITY_DN8986_c0_g1_i1|lcl|TRINITY_DN29516_c0_g1_i1|lcl|TRINITY_DN60197_c0_g1_i1|lcl|TRINITY_DN23390_c0_g1_i1|lcl|TRINITY_DN23390_c0_g2_i1|lcl|TRINITY_DN23390_c0_g3_i1|lcl|TRINITY_DN23849_c0_g2_i1|lcl|TRINITY_DN14076_c0_g1_i1|lcl|TRINITY_DN5184_c0_g2_i1|lcl|TRINITY_DN10371_c0_g1_i1|lcl|TRINITY_DN16170_c0_g2_i1|lcl|TRINITY_DN6018_c0_g1_i1|lcl|TRINITY_DN20871_c0_g1_i1|lcl|TRINITY_DN35096_c0_g1…	16
EggI-vs-Second Instar.up	api00561	Glycerolipid metabolism	8.14852e-06	0.000195564	lcl|TRINITY_DN9138_c0_g2_i1|lcl|TRINITY_DN16837_c0_g1_i1|lcl|TRINITY_DN19284_c0_g3_i1|lcl|TRINITY_DN13249_c0_g1_i1|lcl|TRINITY_DN9593_c0_g1_i1|lcl|TRINITY_DN9593_c0_g2_i1|lcl|TRINITY_DN12032_c0_g1_i1|lcl|TRINITY_DN19040_c0_g1_i1|lcl|TRINITY_DN19284_c0_g2_i1|lcl|TRINITY_DN19284_c0_g1_i1|lcl|TRINITY_DN14073_c0_g1_i1|lcl|TRINITY_DN7394_c0_g1_i1|lcl|TRINITY_DN19284_c0_g4_i1|lcl|TRINITY_DN4505_c0_g1_i…	16
EggI-vs-Second Instar.up	api04145	Phagosome	1.21996e-05	0.000234233	lcl|TRINITY_DN63548_c0_g1_i1|lcl|TRINITY_DN1663_c0_g1_i1|lcl|TRINITY_DN44777_c0_g1_i1|lcl|TRINITY_DN17532_c0_g1_i1|lcl|TRINITY_DN16542_c0_g1_i1|lcl|TRINITY_DN53034_c0_g1_i1|lcl|TRINITY_DN7538_c0_g1_i1|lcl|TRINITY_DN60382_c0_g1_i1|lcl|TRINITY_DN17444_c0_g1_i1|lcl|TRINITY_DN4609_c0_g2_i1|lcl|TRINITY_DN15867_c0_g1_i1|lcl|TRINITY_DN15867_c0_g2_i1|lcl|TRINITY_DN15867_c0_g3_i1|lcl|TRINITY_DN29036_c0_g1…	21
EggI-vs-Second Instar.up	api00051	Fructose and mannose metabolism	4.01913e-05	0.00064306	lcl|TRINITY_DN26145_c0_g4_i1|lcl|TRINITY_DN53100_c0_g1_i1|lcl|TRINITY_DN9138_c0_g2_i1|lcl|TRINITY_DN26145_c0_g1_i1|lcl|TRINITY_DN22777_c0_g1_i1|lcl|TRINITY_DN4751_c0_g2_i1|lcl|TRINITY_DN12032_c0_g1_i1|lcl|TRINITY_DN57081_c0_g1_i1|lcl|TRINITY_DN22708_c0_g1_i1|lcl|TRINITY_DN26145_c0_g7_i1|lcl|TRINITY_DN26145_c0_g9_i1|lcl|TRINITY_DN26145_c0_g8_i1	12
EggI-vs-Second Instar.up	api04745	Phototransduction - fly	0.0005991	0.00821623	lcl|TRINITY_DN7362_c0_g1_i1|lcl|TRINITY_DN50130_c0_g1_i1|lcl|TRINITY_DN1663_c0_g1_i1|lcl|TRINITY_DN13735_c0_g1_i1|lcl|TRINITY_DN15867_c0_g1_i1|lcl|TRINITY_DN15867_c0_g2_i1|lcl|TRINITY_DN15867_c0_g3_i1|lcl|TRINITY_DN6018_c0_g1_i1|lcl|TRINITY_DN15867_c0_g4_i1	9
EggI-vs-Second Instar.up	api04068	FoxO signaling pathway	0.00161101	0.0193321	lcl|TRINITY_DN67695_c0_g1_i1|lcl|TRINITY_DN74231_c0_g1_i1|lcl|TRINITY_DN23390_c0_g1_i1|lcl|TRINITY_DN23390_c0_g2_i1|lcl|TRINITY_DN23390_c0_g3_i1|lcl|TRINITY_DN3227_c0_g2_i1|lcl|TRINITY_DN20805_c1_g1_i1|lcl|TRINITY_DN23849_c0_g2_i1|lcl|TRINITY_DN53013_c0_g1_i1|lcl|TRINITY_DN10371_c0_g1_i1|lcl|TRINITY_DN25578_c1_g1_i1|lcl|TRINITY_DN17079_c0_g1_i1|lcl|TRINITY_DN35096_c0_g1_i1|lcl|TRINITY_DN23390_c0_…	15
EggI-vs-Second Instar.up	api04391	Hippo signaling pathway - fly	0.00304593	0.0324899	lcl|TRINITY_DN20431_c0_g1_i1|lcl|TRINITY_DN1663_c0_g1_i1|lcl|TRINITY_DN1347_c0_g1_i1|lcl|TRINITY_DN13735_c0_g1_i1|lcl|TRINITY_DN16608_c0_g1_i1|lcl|TRINITY_DN15867_c0_g1_i1|lcl|TRINITY_DN15867_c0_g2_i1|lcl|TRINITY_DN15867_c0_g3_i1|lcl|TRINITY_DN16608_c0_g2_i1|lcl|TRINITY_DN4897_c0_g1_i1|lcl|TRINITY_DN15867_c0_g4_i1|lcl|TRINITY_DN50130_c0_g1_i1|lcl|TRINITY_DN21333_c0_g1_i1|lcl|TRINITY_DN22218_c0_g1…	14
EggI-vs-Second Instar.up	api00061	Fatty acid biosynthesis	0.00388474	0.0372935	lcl|TRINITY_DN55645_c0_g1_i1|lcl|TRINITY_DN25950_c0_g4_i1|lcl|TRINITY_DN51779_c0_g1_i1|lcl|TRINITY_DN38510_c0_g1_i1|lcl|TRINITY_DN25325_c0_g1_i1|lcl|TRINITY_DN22197_c0_g1_i1|lcl|TRINITY_DN19946_c0_g1_i1	7
EggI-vs-Second Instar.up	api00010	Glycolysis / Gluconeogenesis	0.00505589	0.0404471	lcl|TRINITY_DN26145_c0_g4_i1|lcl|TRINITY_DN73022_c0_g1_i1|lcl|TRINITY_DN26145_c0_g1_i1|lcl|TRINITY_DN22777_c0_g1_i1|lcl|TRINITY_DN64947_c0_g1_i1|lcl|TRINITY_DN26614_c0_g1_i1|lcl|TRINITY_DN53100_c0_g1_i1|lcl|TRINITY_DN57081_c0_g1_i1|lcl|TRINITY_DN36044_c0_g1_i1|lcl|TRINITY_DN26145_c0_g7_i1|lcl|TRINITY_DN26145_c0_g9_i1|lcl|TRINITY_DN26145_c0_g8_i1	12
EggI-vs-Second Instar.up	api04213	Longevity regulating pathway - multiple species	0.00505589	0.0404471	lcl|TRINITY_DN19735_c0_g1_i1|lcl|TRINITY_DN7097_c0_g2_i1|lcl|TRINITY_DN7052_c1_g1_i1|lcl|TRINITY_DN74231_c0_g1_i1|lcl|TRINITY_DN26853_c0_g1_i1|lcl|TRINITY_DN26222_c1_g1_i1|lcl|TRINITY_DN3227_c0_g2_i1|lcl|TRINITY_DN20510_c1_g1_i1|lcl|TRINITY_DN6890_c0_g1_i1|lcl|TRINITY_DN37467_c0_g1_i1|lcl|TRINITY_DN49005_c0_g1_i1|lcl|TRINITY_DN38191_c0_g1_i1	12
EggI-vs-Second Instar.down	api03010	Ribosome	4.06161e-24	4.7927e-22	lcl|TRINITY_DN11066_c0_g1_i1|lcl|TRINITY_DN48976_c0_g1_i1|lcl|TRINITY_DN14704_c0_g1_i1|lcl|TRINITY_DN44030_c0_g1_i1|lcl|TRINITY_DN14805_c0_g1_i1|lcl|TRINITY_DN61930_c0_g2_i1|lcl|TRINITY_DN15655_c2_g1_i1|lcl|TRINITY_DN70680_c0_g1_i1|lcl|TRINITY_DN2945_c0_g2_i1|lcl|TRINITY_DN4757_c0_g1_i1|lcl|TRINITY_DN36501_c0_g1_i1|lcl|TRINITY_DN62171_c0_g1_i1|lcl|TRINITY_DN35793_c0_g1_i1|lcl|TRINITY_DN4834_c0_g1…	107
EggI-vs-Second Instar.down	api04141	Protein processing in endoplasmic reticulum	2.96505e-15	1.74938e-13	lcl|TRINITY_DN16415_c0_g1_i1|lcl|TRINITY_DN44026_c0_g1_i1|lcl|TRINITY_DN11830_c0_g1_i1|lcl|TRINITY_DN9490_c0_g2_i1|lcl|TRINITY_DN14865_c0_g1_i1|lcl|TRINITY_DN53432_c0_g1_i1|lcl|TRINITY_DN4760_c0_g1_i1|lcl|TRINITY_DN10335_c0_g1_i1|lcl|TRINITY_DN15221_c0_g1_i1|lcl|TRINITY_DN12106_c0_g1_i1|lcl|TRINITY_DN23161_c0_g1_i1|lcl|TRINITY_DN26095_c0_g1_i1|lcl|TRINITY_DN9490_c0_g1_i1|lcl|TRINITY_DN22283_c0_g1…	79
EggI-vs-Second Instar.down	api03040	Spliceosome	1.04476e-14	4.10938e-13	lcl|TRINITY_DN23790_c0_g1_i1|lcl|TRINITY_DN10311_c0_g1_i1|lcl|TRINITY_DN12984_c0_g1_i1|lcl|TRINITY_DN10001_c0_g1_i1|lcl|TRINITY_DN11928_c0_g1_i1|lcl|TRINITY_DN3571_c0_g1_i1|lcl|TRINITY_DN17846_c0_g3_i1|lcl|TRINITY_DN19909_c0_g1_i1|lcl|TRINITY_DN71006_c0_g1_i1|lcl|TRINITY_DN8585_c0_g1_i1|lcl|TRINITY_DN20155_c0_g1_i1|lcl|TRINITY_DN7277_c0_g1_i1|lcl|TRINITY_DN14133_c0_g1_i1|lcl|TRINITY_DN442_c0_g2_i…	82
EggI-vs-Second Instar.down	api04144	Endocytosis	2.13138e-08	6.28756e-07	lcl|TRINITY_DN624_c0_g2_i1|lcl|TRINITY_DN2442_c0_g1_i1|lcl|TRINITY_DN6247_c0_g1_i1|lcl|TRINITY_DN20661_c1_g1_i1|lcl|TRINITY_DN22522_c1_g1_i1|lcl|TRINITY_DN22460_c0_g1_i1|lcl|TRINITY_DN13804_c0_g2_i1|lcl|TRINITY_DN14156_c0_g2_i1|lcl|TRINITY_DN18700_c0_g1_i1|lcl|TRINITY_DN14148_c0_g1_i1|lcl|TRINITY_DN9521_c0_g1_i1|lcl|TRINITY_DN62416_c0_g2_i1|lcl|TRINITY_DN22658_c0_g1_i1|lcl|TRINITY_DN24793_c1_g1_i…	62
EggI-vs-Second Instar.down	api01100	Metabolic pathways	3.54222e-08	8.35965e-07	lcl|TRINITY_DN25104_c0_g1_i1|lcl|TRINITY_DN22439_c1_g1_i1|lcl|TRINITY_DN18666_c0_g1_i1|lcl|TRINITY_DN24831_c0_g1_i1|lcl|TRINITY_DN24780_c0_g1_i1|lcl|TRINITY_DN7369_c0_g1_i1|lcl|TRINITY_DN22893_c1_g1_i1|lcl|TRINITY_DN19841_c0_g1_i1|lcl|TRINITY_DN24623_c0_g1_i1|lcl|TRINITY_DN21813_c0_g1_i1|lcl|TRINITY_DN16444_c0_g1_i1|lcl|TRINITY_DN22079_c1_g1_i1|lcl|TRINITY_DN25315_c0_g1_i1|lcl|TRINITY_DN23312_c0_…	278
EggI-vs-Second Instar.down	api03013	RNA transport	1.6077e-07	3.1618e-06	lcl|TRINITY_DN22221_c0_g1_i1|lcl|TRINITY_DN17118_c0_g1_i1|lcl|TRINITY_DN22379_c0_g1_i1|lcl|TRINITY_DN9203_c0_g1_i1|lcl|TRINITY_DN11171_c0_g2_i1|lcl|TRINITY_DN11561_c3_g1_i1|lcl|TRINITY_DN20854_c0_g2_i1|lcl|TRINITY_DN20018_c2_g1_i1|lcl|TRINITY_DN70774_c0_g1_i1|lcl|TRINITY_DN16069_c0_g2_i1|lcl|TRINITY_DN22011_c0_g1_i1|lcl|TRINITY_DN21950_c0_g17_i1|lcl|TRINITY_DN14559_c0_g1_i1|lcl|TRINITY_DN14929_c1…	75
EggI-vs-Second Instar.down	api03050	Proteasome	3.58974e-07	6.05128e-06	lcl|TRINITY_DN52994_c0_g1_i1|lcl|TRINITY_DN14770_c0_g1_i1|lcl|TRINITY_DN14760_c0_g1_i1|lcl|TRINITY_DN4754_c0_g1_i1|lcl|TRINITY_DN13537_c0_g1_i1|lcl|TRINITY_DN26158_c0_g1_i1|lcl|TRINITY_DN14651_c0_g1_i1|lcl|TRINITY_DN10644_c0_g1_i1|lcl|TRINITY_DN53245_c0_g1_i1|lcl|TRINITY_DN798_c0_g1_i1|lcl|TRINITY_DN23803_c0_g1_i1|lcl|TRINITY_DN4905_c0_g3_i1|lcl|TRINITY_DN16805_c0_g1_i1|lcl|TRINITY_DN15415_c0_g1_…	31
EggI-vs-Second Instar.down	api03022	Basal transcription factors	6.60912e-07	9.74845e-06	lcl|TRINITY_DN53275_c0_g1_i1|lcl|TRINITY_DN17842_c0_g1_i1|lcl|TRINITY_DN18627_c0_g1_i1|lcl|TRINITY_DN35210_c0_g1_i1|lcl|TRINITY_DN14868_c0_g1_i1|lcl|TRINITY_DN71258_c0_g1_i1|lcl|TRINITY_DN14006_c0_g1_i1|lcl|TRINITY_DN12639_c0_g1_i1|lcl|TRINITY_DN20053_c0_g1_i1|lcl|TRINITY_DN7812_c0_g1_i1|lcl|TRINITY_DN18971_c0_g1_i1|lcl|TRINITY_DN23493_c0_g1_i1|lcl|TRINITY_DN53275_c0_g3_i1|lcl|TRINITY_DN18716_c0_…	30
EggI-vs-Second Instar.down	api03018	RNA degradation	2.00635e-06	2.63055e-05	lcl|TRINITY_DN70656_c0_g1_i1|lcl|TRINITY_DN21688_c0_g1_i1|lcl|TRINITY_DN5180_c0_g2_i1|lcl|TRINITY_DN20916_c0_g1_i1|lcl|TRINITY_DN14920_c0_g1_i1|lcl|TRINITY_DN48432_c0_g1_i1|lcl|TRINITY_DN13474_c0_g1_i1|lcl|TRINITY_DN23599_c0_g1_i1|lcl|TRINITY_DN11026_c0_g1_i1|lcl|TRINITY_DN14831_c0_g1_i1|lcl|TRINITY_DN2548_c0_g2_i1|lcl|TRINITY_DN24931_c0_g10_i1|lcl|TRINITY_DN25145_c0_g1_i1|lcl|TRINITY_DN22680_c0_…	36
EggI-vs-Second Instar.down	api03060	Protein export	3.51555e-06	4.14835e-05	lcl|TRINITY_DN23243_c1_g1_i1|lcl|TRINITY_DN11830_c0_g1_i1|lcl|TRINITY_DN7417_c0_g1_i1|lcl|TRINITY_DN17796_c0_g1_i1|lcl|TRINITY_DN21353_c0_g1_i1|lcl|TRINITY_DN54255_c0_g1_i1|lcl|TRINITY_DN12922_c0_g1_i1|lcl|TRINITY_DN53133_c1_g1_i1|lcl|TRINITY_DN19777_c0_g1_i1|lcl|TRINITY_DN26095_c0_g1_i1|lcl|TRINITY_DN2591_c0_g2_i1|lcl|TRINITY_DN10810_c0_g1_i1|lcl|TRINITY_DN53133_c0_g1_i1|lcl|TRINITY_DN4587_c0_g1…	21
EggI-vs-Second Instar.down	api03015	mRNA surveillance pathway	4.61585e-06	4.95155e-05	lcl|TRINITY_DN20212_c0_g1_i1|lcl|TRINITY_DN22379_c0_g1_i1|lcl|TRINITY_DN11171_c0_g2_i1|lcl|TRINITY_DN3571_c0_g1_i1|lcl|TRINITY_DN10535_c0_g1_i1|lcl|TRINITY_DN20956_c0_g1_i1|lcl|TRINITY_DN7163_c0_g1_i1|lcl|TRINITY_DN442_c0_g2_i1|lcl|TRINITY_DN19929_c0_g1_i1|lcl|TRINITY_DN17654_c0_g1_i1|lcl|TRINITY_DN17526_c0_g2_i1|lcl|TRINITY_DN23840_c0_g1_i1|lcl|TRINITY_DN10166_c0_g1_i1|lcl|TRINITY_DN17910_c0_g1_…	41
EggI-vs-Second Instar.down	api04145	Phagosome	7.24381e-06	7.12308e-05	lcl|TRINITY_DN53187_c0_g1_i1|lcl|TRINITY_DN24785_c0_g1_i1|lcl|TRINITY_DN16847_c0_g1_i1|lcl|TRINITY_DN342_c0_g1_i1|lcl|TRINITY_DN9490_c0_g1_i1|lcl|TRINITY_DN9490_c0_g2_i1|lcl|TRINITY_DN47181_c0_g1_i1|lcl|TRINITY_DN4609_c0_g1_i1|lcl|TRINITY_DN15178_c0_g1_i1|lcl|TRINITY_DN56498_c0_g1_i1|lcl|TRINITY_DN25017_c0_g1_i1|lcl|TRINITY_DN15867_c0_g5_i1|lcl|TRINITY_DN15205_c0_g1_i1|lcl|TRINITY_DN62121_c0_g1_i…	35
EggI-vs-Second Instar.down	api03030	DNA replication	1.00456e-05	9.11832e-05	lcl|TRINITY_DN17171_c0_g1_i1|lcl|TRINITY_DN19998_c1_g1_i1|lcl|TRINITY_DN21430_c0_g1_i1|lcl|TRINITY_DN53684_c0_g1_i1|lcl|TRINITY_DN11323_c0_g1_i1|lcl|TRINITY_DN26606_c0_g1_i1|lcl|TRINITY_DN35703_c0_g1_i1|lcl|TRINITY_DN24340_c0_g1_i1|lcl|TRINITY_DN19799_c0_g1_i1|lcl|TRINITY_DN22329_c0_g1_i1|lcl|TRINITY_DN26002_c0_g2_i1|lcl|TRINITY_DN18916_c0_g1_i1|lcl|TRINITY_DN9998_c0_g1_i1|lcl|TRINITY_DN24190_c0_…	27
EggI-vs-Second Instar.down	api03420	Nucleotide excision repair	5.53173e-05	0.000466246	lcl|TRINITY_DN53684_c0_g1_i1|lcl|TRINITY_DN35703_c0_g1_i1|lcl|TRINITY_DN21338_c0_g1_i1|lcl|TRINITY_DN26002_c0_g2_i1|lcl|TRINITY_DN9998_c0_g1_i1|lcl|TRINITY_DN14868_c0_g1_i1|lcl|TRINITY_DN24190_c0_g1_i1|lcl|TRINITY_DN23493_c0_g1_i1|lcl|TRINITY_DN53720_c0_g1_i1|lcl|TRINITY_DN18716_c0_g1_i1|lcl|TRINITY_DN14535_c0_g1_i1|lcl|TRINITY_DN22171_c0_g1_i1|lcl|TRINITY_DN71740_c0_g1_i1|lcl|TRINITY_DN35456_c0_…	25
EggI-vs-Second Instar.down	api03430	Mismatch repair	0.000138584	0.00109019	lcl|TRINITY_DN24190_c0_g1_i1|lcl|TRINITY_DN53684_c0_g1_i1|lcl|TRINITY_DN17871_c0_g1_i1|lcl|TRINITY_DN26459_c0_g1_i1|lcl|TRINITY_DN13995_c0_g1_i1|lcl|TRINITY_DN26606_c0_g1_i1|lcl|TRINITY_DN9159_c0_g1_i1|lcl|TRINITY_DN2381_c0_g2_i1|lcl|TRINITY_DN21338_c0_g1_i1|lcl|TRINITY_DN23911_c0_g1_i1|lcl|TRINITY_DN17096_c0_g1_i1|lcl|TRINITY_DN17313_c0_g1_i1|lcl|TRINITY_DN26002_c0_g2_i1|lcl|TRINITY_DN4779_c0_g1…	17
EggI-vs-Second Instar.down	api00240	Pyrimidine metabolism	0.00048304	0.00356242	lcl|TRINITY_DN17171_c0_g1_i1|lcl|TRINITY_DN53684_c0_g1_i1|lcl|TRINITY_DN6885_c0_g1_i1|lcl|TRINITY_DN25041_c1_g1_i1|lcl|TRINITY_DN20249_c0_g1_i1|lcl|TRINITY_DN20785_c0_g1_i1|lcl|TRINITY_DN28155_c0_g1_i1|lcl|TRINITY_DN20458_c0_g1_i1|lcl|TRINITY_DN19805_c0_g1_i1|lcl|TRINITY_DN24190_c0_g1_i1|lcl|TRINITY_DN14952_c0_g1_i1|lcl|TRINITY_DN24862_c1_g1_i1|lcl|TRINITY_DN2704_c0_g2_i1|lcl|TRINITY_DN10200_c0_g…	38
EggI-vs-Second Instar.down	api00510	N-Glycan biosynthesis	0.00110056	0.0076392	lcl|TRINITY_DN16002_c0_g1_i1|lcl|TRINITY_DN25876_c0_g1_i1|lcl|TRINITY_DN17563_c0_g2_i1|lcl|TRINITY_DN14865_c0_g1_i1|lcl|TRINITY_DN6992_c0_g2_i1|lcl|TRINITY_DN2603_c0_g2_i1|lcl|TRINITY_DN61928_c0_g1_i1|lcl|TRINITY_DN44236_c1_g1_i1|lcl|TRINITY_DN14297_c0_g1_i1|lcl|TRINITY_DN23371_c0_g1_i1|lcl|TRINITY_DN13727_c0_g1_i1|lcl|TRINITY_DN22066_c0_g1_i1|lcl|TRINITY_DN21657_c0_g1_i1|lcl|TRINITY_DN23448_c0_g…	20
EggI-vs-Second Instar.down	api00561	Glycerolipid metabolism	0.00149899	0.0094887	lcl|TRINITY_DN19689_c0_g1_i1|lcl|TRINITY_DN25459_c0_g1_i1|lcl|TRINITY_DN63659_c0_g1_i1|lcl|TRINITY_DN14583_c0_g1_i1|lcl|TRINITY_DN13249_c0_g2_i1|lcl|TRINITY_DN17508_c0_g1_i1|lcl|TRINITY_DN20490_c0_g1_i1|lcl|TRINITY_DN22079_c1_g1_i1|lcl|TRINITY_DN36979_c0_g1_i1|lcl|TRINITY_DN20804_c0_g1_i1|lcl|TRINITY_DN16444_c0_g1_i1|lcl|TRINITY_DN19050_c0_g1_i1|lcl|TRINITY_DN21043_c0_g1_i1|lcl|TRINITY_DN20910_c0…	19
EggI-vs-Second Instar.down	api00970	Aminoacyl-tRNA biosynthesis	0.00152784	0.0094887	lcl|TRINITY_DN18620_c0_g1_i1|lcl|TRINITY_DN20607_c0_g1_i1|lcl|TRINITY_DN53582_c0_g1_i1|lcl|TRINITY_DN23558_c0_g1_i1|lcl|TRINITY_DN21248_c0_g1_i1|lcl|TRINITY_DN22189_c0_g1_i1|lcl|TRINITY_DN18206_c0_g1_i1|lcl|TRINITY_DN4599_c0_g1_i1|lcl|TRINITY_DN18155_c0_g1_i1|lcl|TRINITY_DN13839_c0_g2_i1|lcl|TRINITY_DN13839_c0_g1_i1|lcl|TRINITY_DN19357_c1_g1_i1|lcl|TRINITY_DN18451_c0_g1_i1|lcl|TRINITY_DN18120_c1_…	21
EggI-vs-Second Instar.down	api04120	Ubiquitin mediated proteolysis	0.00165924	0.0097895	lcl|TRINITY_DN17097_c0_g1_i1|lcl|TRINITY_DN25540_c0_g1_i1|lcl|TRINITY_DN11561_c3_g1_i1|lcl|TRINITY_DN19866_c0_g1_i1|lcl|TRINITY_DN15240_c0_g1_i1|lcl|TRINITY_DN36263_c0_g1_i1|lcl|TRINITY_DN13390_c0_g2_i1|lcl|TRINITY_DN15672_c0_g1_i1|lcl|TRINITY_DN25338_c0_g1_i1|lcl|TRINITY_DN14725_c0_g1_i1|lcl|TRINITY_DN10609_c0_g1_i1|lcl|TRINITY_DN20557_c0_g2_i1|lcl|TRINITY_DN61849_c0_g1_i1|lcl|TRINITY_DN21865_c0…	41
EggI-vs-Second Instar.down	api00230	Purine metabolism	0.00178886	0.0100517	lcl|TRINITY_DN17171_c0_g1_i1|lcl|TRINITY_DN18643_c0_g1_i1|lcl|TRINITY_DN53684_c0_g1_i1|lcl|TRINITY_DN18666_c0_g1_i1|lcl|TRINITY_DN24275_c0_g1_i1|lcl|TRINITY_DN62973_c0_g1_i1|lcl|TRINITY_DN3013_c0_g1_i1|lcl|TRINITY_DN25041_c1_g1_i1|lcl|TRINITY_DN8893_c0_g2_i1|lcl|TRINITY_DN20785_c0_g1_i1|lcl|TRINITY_DN28155_c0_g1_i1|lcl|TRINITY_DN22956_c0_g1_i1|lcl|TRINITY_DN24862_c1_g1_i1|lcl|TRINITY_DN19805_c0_g…	45
Second-vs-Third Instar.up	api03010	Ribosome	7.04869e-114	5.00457e-112	lcl|TRINITY_DN6695_c0_g1_i1|lcl|TRINITY_DN34015_c0_g1_i1|lcl|TRINITY_DN7193_c0_g1_i1|lcl|TRINITY_DN36257_c0_g1_i1|lcl|TRINITY_DN13124_c0_g1_i1|lcl|TRINITY_DN57497_c0_g1_i1|lcl|TRINITY_DN63554_c0_g1_i1|lcl|TRINITY_DN60398_c0_g1_i1|lcl|TRINITY_DN72417_c0_g1_i1|lcl|TRINITY_DN59244_c0_g1_i1|lcl|TRINITY_DN70482_c0_g1_i1|lcl|TRINITY_DN24354_c1_g1_i1|lcl|TRINITY_DN71271_c0_g1_i1|lcl|TRINITY_DN70021_c0_g…	123
Second-vs-Third Instar.up	api00190	Oxidative phosphorylation	1.72687e-10	6.13038e-09	lcl|TRINITY_DN65957_c0_g1_i1|lcl|TRINITY_DN51839_c0_g1_i1|lcl|TRINITY_DN10670_c0_g2_i1|lcl|TRINITY_DN26813_c0_g1_i1|lcl|TRINITY_DN10670_c0_g1_i1|lcl|TRINITY_DN72113_c0_g1_i1|lcl|TRINITY_DN54358_c0_g1_i1|lcl|TRINITY_DN18678_c0_g5_i1|lcl|TRINITY_DN63048_c0_g1_i1|lcl|TRINITY_DN62080_c0_g1_i1|lcl|TRINITY_DN55528_c0_g1_i1|lcl|TRINITY_DN76514_c0_g1_i1|lcl|TRINITY_DN28189_c0_g1_i1|lcl|TRINITY_DN17704_c0…	23
Second-vs-Third Instar.up	api01100	Metabolic pathways	3.1856e-06	7.53925e-05	lcl|TRINITY_DN1522_c0_g1_i1|lcl|TRINITY_DN65182_c0_g1_i1|lcl|TRINITY_DN25950_c0_g2_i1|lcl|TRINITY_DN6188_c0_g1_i1|lcl|TRINITY_DN54480_c0_g1_i1|lcl|TRINITY_DN78709_c0_g1_i1|lcl|TRINITY_DN51839_c0_g1_i1|lcl|TRINITY_DN10670_c0_g2_i1|lcl|TRINITY_DN74452_c0_g1_i1|lcl|TRINITY_DN6612_c0_g2_i1|lcl|TRINITY_DN29367_c0_g1_i1|lcl|TRINITY_DN75936_c0_g1_i1|lcl|TRINITY_DN6612_c0_g1_i1|lcl|TRINITY_DN68718_c0_g1_…	62
Second-vs-Third Instar.up	api00061	Fatty acid biosynthesis	1.01656e-05	0.000154829	lcl|TRINITY_DN65182_c0_g1_i1|lcl|TRINITY_DN74452_c0_g1_i1|lcl|TRINITY_DN40753_c0_g2_i1|lcl|TRINITY_DN75161_c0_g1_i1|lcl|TRINITY_DN25950_c0_g2_i1|lcl|TRINITY_DN50811_c0_g1_i1|lcl|TRINITY_DN26602_c0_g1_i1	7
Second-vs-Third Instar.up	api00100	Steroid biosynthesis	1.09034e-05	0.000154829	lcl|TRINITY_DN53608_c0_g1_i1|lcl|TRINITY_DN6188_c0_g1_i1|lcl|TRINITY_DN6612_c0_g2_i1|lcl|TRINITY_DN6612_c0_g1_i1|lcl|TRINITY_DN14627_c0_g3_i1	5
Second-vs-Third Instar.up	api00910	Nitrogen metabolism	0.000223478	0.00264449	lcl|TRINITY_DN15066_c0_g2_i1|lcl|TRINITY_DN68718_c0_g1_i1|lcl|TRINITY_DN17695_c0_g1_i1|lcl|TRINITY_DN7372_c0_g1_i1|lcl|TRINITY_DN57646_c0_g1_i1	5
Second-vs-Third Instar.up	api00561	Glycerolipid metabolism	0.00308725	0.0283243	lcl|TRINITY_DN9593_c0_g3_i1|lcl|TRINITY_DN6612_c0_g1_i1|lcl|TRINITY_DN8066_c0_g1_i1|lcl|TRINITY_DN6188_c0_g1_i1|lcl|TRINITY_DN6612_c0_g2_i1|lcl|TRINITY_DN53608_c0_g1_i1	6
Second-vs-Third Instar.up	api01212	Fatty acid metabolism	0.00319148	0.0283243	lcl|TRINITY_DN65182_c0_g1_i1|lcl|TRINITY_DN74452_c0_g1_i1|lcl|TRINITY_DN40753_c0_g2_i1|lcl|TRINITY_DN75161_c0_g1_i1|lcl|TRINITY_DN25950_c0_g2_i1|lcl|TRINITY_DN50811_c0_g1_i1|lcl|TRINITY_DN26602_c0_g1_i1	7
Second-vs-Third Instar.up	api04145	Phagosome	0.0102761	0.0810669	lcl|TRINITY_DN15867_c0_g5_i1|lcl|TRINITY_DN13754_c0_g13_i1|lcl|TRINITY_DN26683_c0_g1_i1|lcl|TRINITY_DN54399_c0_g1_i1|lcl|TRINITY_DN9087_c0_g1_i1|lcl|TRINITY_DN26636_c0_g2_i1|lcl|TRINITY_DN71252_c0_g1_i1	7
Second-vs-Third Instar.down	api01100	Metabolic pathways	1.28095e-24	9.99143e-23	lcl|TRINITY_DN26145_c0_g4_i1|lcl|TRINITY_DN21227_c0_g1_i1|lcl|TRINITY_DN21171_c0_g1_i1|lcl|TRINITY_DN14123_c0_g1_i1|lcl|TRINITY_DN22439_c1_g1_i1|lcl|TRINITY_DN9631_c0_g1_i1|lcl|TRINITY_DN24780_c0_g1_i1|lcl|TRINITY_DN20087_c0_g1_i1|lcl|TRINITY_DN24349_c0_g1_i1|lcl|TRINITY_DN21813_c0_g1_i1|lcl|TRINITY_DN10297_c0_g1_i1|lcl|TRINITY_DN26145_c0_g1_i1|lcl|TRINITY_DN3490_c0_g1_i1|lcl|TRINITY_DN6885_c0_g1…	1003
Second-vs-Third Instar.down	api04146	Peroxisome	0.00153202	0.054507	lcl|TRINITY_DN24906_c1_g1_i1|lcl|TRINITY_DN24224_c0_g1_i1|lcl|TRINITY_DN21667_c0_g1_i1|lcl|TRINITY_DN15363_c0_g1_i1|lcl|TRINITY_DN23114_c1_g1_i1|lcl|TRINITY_DN18030_c0_g1_i1|lcl|TRINITY_DN44037_c0_g1_i1|lcl|TRINITY_DN24665_c5_g10_i1|lcl|TRINITY_DN19232_c0_g1_i1|lcl|TRINITY_DN20316_c1_g1_i1|lcl|TRINITY_DN5096_c0_g1_i1|lcl|TRINITY_DN16172_c0_g1_i1|lcl|TRINITY_DN25149_c0_g1_i1|lcl|TRINITY_DN20817_c0…	87
Second-vs-Third Instar.down	api00500	Starch and sucrose metabolism	0.00317291	0.054507	lcl|TRINITY_DN23034_c0_g1_i1|lcl|TRINITY_DN25946_c0_g2_i1|lcl|TRINITY_DN3631_c0_g1_i1|lcl|TRINITY_DN24455_c0_g1_i1|lcl|TRINITY_DN17193_c0_g1_i1|lcl|TRINITY_DN11970_c0_g1_i1|lcl|TRINITY_DN23999_c0_g1_i1|lcl|TRINITY_DN22777_c0_g1_i1|lcl|TRINITY_DN22244_c0_g1_i1|lcl|TRINITY_DN10604_c0_g1_i1|lcl|TRINITY_DN25992_c0_g1_i1|lcl|TRINITY_DN24362_c0_g1_i1|lcl|TRINITY_DN24581_c0_g1_i1|lcl|TRINITY_DN716_c0_g1…	95
Second-vs-Third Instar.down	api03015	mRNA surveillance pathway	0.00323776	0.054507	lcl|TRINITY_DN20212_c0_g1_i1|lcl|TRINITY_DN3568_c0_g1_i1|lcl|TRINITY_DN22379_c0_g1_i1|lcl|TRINITY_DN23502_c0_g1_i1|lcl|TRINITY_DN17526_c0_g1_i1|lcl|TRINITY_DN11171_c0_g2_i1|lcl|TRINITY_DN24769_c0_g2_i1|lcl|TRINITY_DN3571_c0_g1_i1|lcl|TRINITY_DN10535_c0_g1_i1|lcl|TRINITY_DN20956_c0_g1_i1|lcl|TRINITY_DN3792_c0_g2_i1|lcl|TRINITY_DN11592_c0_g1_i1|lcl|TRINITY_DN22833_c1_g1_i1|lcl|TRINITY_DN7163_c0_g1_…	85
Second-vs-Third Instar.down	api01230	Biosynthesis of amino acids	0.00349404	0.054507	lcl|TRINITY_DN26145_c0_g4_i1|lcl|TRINITY_DN5809_c0_g1_i1|lcl|TRINITY_DN26145_c0_g1_i1|lcl|TRINITY_DN10472_c0_g1_i1|lcl|TRINITY_DN52938_c0_g1_i1|lcl|TRINITY_DN1590_c0_g1_i1|lcl|TRINITY_DN52983_c0_g1_i1|lcl|TRINITY_DN15826_c0_g1_i1|lcl|TRINITY_DN20087_c0_g1_i1|lcl|TRINITY_DN50766_c0_g1_i1|lcl|TRINITY_DN24373_c4_g1_i1|lcl|TRINITY_DN24367_c0_g1_i1|lcl|TRINITY_DN14629_c0_g1_i1|lcl|TRINITY_DN14713_c0_g…	77
Second-vs-Third Instar.down	api04142	Lysosome	0.00553829	0.0719978	lcl|TRINITY_DN16046_c0_g1_i1|lcl|TRINITY_DN7369_c0_g1_i1|lcl|TRINITY_DN50700_c0_g1_i1|lcl|TRINITY_DN20672_c0_g1_i1|lcl|TRINITY_DN24663_c1_g1_i1|lcl|TRINITY_DN14746_c0_g1_i1|lcl|TRINITY_DN17193_c0_g1_i1|lcl|TRINITY_DN25811_c1_g1_i1|lcl|TRINITY_DN20492_c0_g1_i1|lcl|TRINITY_DN18110_c0_g13_i1|lcl|TRINITY_DN36189_c0_g1_i1|lcl|TRINITY_DN23596_c1_g3_i1|lcl|TRINITY_DN70902_c0_g1_i1|lcl|TRINITY_DN24831_c0…	112
Third-vs-Adult female.up	api03010	Ribosome	2.7126e-60	1.92595e-58	lcl|TRINITY_DN1025_c1_g1_i1|lcl|TRINITY_DN55006_c0_g1_i1|lcl|TRINITY_DN73246_c0_g1_i1|lcl|TRINITY_DN60398_c0_g1_i1|lcl|TRINITY_DN44310_c0_g1_i1|lcl|TRINITY_DN79521_c0_g1_i1|lcl|TRINITY_DN40133_c0_g1_i1|lcl|TRINITY_DN75883_c0_g1_i1|lcl|TRINITY_DN1325_c0_g1_i1|lcl|TRINITY_DN33978_c0_g1_i1|lcl|TRINITY_DN64011_c0_g1_i1|lcl|TRINITY_DN56253_c0_g1_i1|lcl|TRINITY_DN12885_c0_g1_i1|lcl|TRINITY_DN66195_c0_g…	92
Third-vs-Adult female.up	api04145	Phagosome	3.20709e-05	0.00113852	lcl|TRINITY_DN13754_c0_g12_i1|lcl|TRINITY_DN33003_c0_g1_i1|lcl|TRINITY_DN17444_c0_g1_i1|lcl|TRINITY_DN66870_c0_g1_i1|lcl|TRINITY_DN54399_c0_g1_i1|lcl|TRINITY_DN26636_c0_g1_i1|lcl|TRINITY_DN49728_c0_g1_i1|lcl|TRINITY_DN29752_c0_g1_i1|lcl|TRINITY_DN48602_c0_g1_i1|lcl|TRINITY_DN76501_c0_g1_i1|lcl|TRINITY_DN14546_c0_g1_i1|lcl|TRINITY_DN1832_c0_g2_i1|lcl|TRINITY_DN27780_c0_g1_i1|lcl|TRINITY_DN33839_c0…	14
Third-vs-Adult female.up	api00561	Glycerolipid metabolism	9.47092e-05	0.00224145	lcl|TRINITY_DN3312_c0_g2_i1|lcl|TRINITY_DN18823_c0_g2_i1|lcl|TRINITY_DN47158_c0_g1_i1|lcl|TRINITY_DN19040_c0_g1_i1|lcl|TRINITY_DN469_c0_g1_i1|lcl|TRINITY_DN469_c0_g2_i1|lcl|TRINITY_DN14073_c0_g1_i1|lcl|TRINITY_DN15270_c0_g5_i1|lcl|TRINITY_DN19284_c0_g2_i1|lcl|TRINITY_DN61415_c0_g1_i1	10
Third-vs-Adult female.up	api01230	Biosynthesis of amino acids	0.0028248	0.0501402	lcl|TRINITY_DN53100_c0_g1_i1|lcl|TRINITY_DN1590_c0_g2_i1|lcl|TRINITY_DN44667_c0_g1_i1|lcl|TRINITY_DN29017_c0_g1_i1|lcl|TRINITY_DN12317_c0_g1_i1|lcl|TRINITY_DN36044_c0_g1_i1|lcl|TRINITY_DN55315_c0_g1_i1|lcl|TRINITY_DN58495_c0_g1_i1|lcl|TRINITY_DN78654_c0_g1_i1|lcl|TRINITY_DN64500_c0_g1_i1|lcl|TRINITY_DN11782_c0_g2_i1	11
Third-vs-Adult female.up	api00061	Fatty acid biosynthesis	0.00421836	0.0599008	lcl|TRINITY_DN5360_c0_g1_i1|lcl|TRINITY_DN6624_c0_g1_i1|lcl|TRINITY_DN25325_c0_g1_i1|lcl|TRINITY_DN52391_c0_g1_i1|lcl|TRINITY_DN13554_c0_g1_i1	5
Third-vs-Adult female.up	api00100	Steroid biosynthesis	0.00666346	0.0724991	lcl|TRINITY_DN18823_c0_g2_i1|lcl|TRINITY_DN15270_c0_g5_i1|lcl|TRINITY_DN14073_c0_g1_i1	3
Third-vs-Adult female.up	api04745	Phototransduction - fly	0.0071478	0.0724991	lcl|TRINITY_DN59981_c0_g1_i1|lcl|TRINITY_DN20334_c0_g1_i1|lcl|TRINITY_DN15237_c0_g1_i1|lcl|TRINITY_DN20334_c0_g2_i1|lcl|TRINITY_DN22982_c0_g1_i1	5
Third-vs-Adult female.up	api01210	2-Oxocarboxylic acid metabolism	0.00974654	0.0865005	lcl|TRINITY_DN1590_c0_g2_i1|lcl|TRINITY_DN78654_c0_g1_i1|lcl|TRINITY_DN55315_c0_g1_i1|lcl|TRINITY_DN12317_c0_g1_i1|lcl|TRINITY_DN11782_c0_g2_i1	5
Third-vs-Adult female.down	api03015	mRNA surveillance pathway	0.0010214	0.0478514	lcl|TRINITY_DN3568_c0_g1_i1|lcl|TRINITY_DN24769_c0_g2_i1|lcl|TRINITY_DN3571_c0_g1_i1|lcl|TRINITY_DN22833_c1_g1_i1|lcl|TRINITY_DN23920_c0_g1_i1|lcl|TRINITY_DN17910_c0_g1_i1|lcl|TRINITY_DN22563_c0_g2_i1|lcl|TRINITY_DN442_c0_g1_i1|lcl|TRINITY_DN24805_c0_g1_i1|lcl|TRINITY_DN19958_c0_g1_i1|lcl|TRINITY_DN26199_c0_g2_i1|lcl|TRINITY_DN43076_c0_g1_i1|lcl|TRINITY_DN61890_c0_g1_i1|lcl|TRINITY_DN1347_c0_g1_i…	89
Third-vs-Adult female.down	api04142	Lysosome	0.00166633	0.0478514	lcl|TRINITY_DN16046_c0_g1_i1|lcl|TRINITY_DN7369_c0_g1_i1|lcl|TRINITY_DN50700_c0_g1_i1|lcl|TRINITY_DN20672_c0_g1_i1|lcl|TRINITY_DN24663_c1_g1_i1|lcl|TRINITY_DN14746_c0_g1_i1|lcl|TRINITY_DN17193_c0_g1_i1|lcl|TRINITY_DN76154_c0_g1_i1|lcl|TRINITY_DN25811_c1_g1_i1|lcl|TRINITY_DN20492_c0_g1_i1|lcl|TRINITY_DN18110_c0_g13_i1|lcl|TRINITY_DN36189_c0_g1_i1|lcl|TRINITY_DN23596_c1_g3_i1|lcl|TRINITY_DN70902_c0…	117
Third-vs-Adult female.down	api01230	Biosynthesis of amino acids	0.00188887	0.0478514	lcl|TRINITY_DN1522_c0_g1_i1|lcl|TRINITY_DN5809_c0_g1_i1|lcl|TRINITY_DN26145_c0_g1_i1|lcl|TRINITY_DN10472_c0_g1_i1|lcl|TRINITY_DN52938_c0_g1_i1|lcl|TRINITY_DN1590_c0_g1_i1|lcl|TRINITY_DN52983_c0_g1_i1|lcl|TRINITY_DN15826_c0_g1_i1|lcl|TRINITY_DN20087_c0_g1_i1|lcl|TRINITY_DN50766_c0_g1_i1|lcl|TRINITY_DN24373_c4_g1_i1|lcl|TRINITY_DN24367_c0_g1_i1|lcl|TRINITY_DN14629_c0_g1_i1|lcl|TRINITY_DN14713_c0_g1…	79
Third-vs-Adult female.down	api04146	Peroxisome	0.00324971	0.0543855	lcl|TRINITY_DN24906_c1_g1_i1|lcl|TRINITY_DN22265_c0_g1_i1|lcl|TRINITY_DN22615_c0_g1_i1|lcl|TRINITY_DN14044_c0_g1_i1|lcl|TRINITY_DN24224_c0_g1_i1|lcl|TRINITY_DN25821_c7_g3_i1|lcl|TRINITY_DN16750_c0_g1_i1|lcl|TRINITY_DN52983_c0_g1_i1|lcl|TRINITY_DN21667_c0_g1_i1|lcl|TRINITY_DN13375_c0_g1_i1|lcl|TRINITY_DN24035_c1_g1_i1|lcl|TRINITY_DN23220_c0_g1_i1|lcl|TRINITY_DN24410_c1_g1_i1|lcl|TRINITY_DN10735_c0…	84
Third-vs-Adult female.down	api04150	mTOR signaling pathway	0.00357799	0.0543855	lcl|TRINITY_DN5787_c0_g2_i1|lcl|TRINITY_DN25161_c1_g1_i1|lcl|TRINITY_DN4625_c0_g1_i1|lcl|TRINITY_DN14559_c0_g1_i1|lcl|TRINITY_DN63554_c0_g1_i1|lcl|TRINITY_DN43885_c0_g1_i1|lcl|TRINITY_DN21801_c0_g1_i1|lcl|TRINITY_DN25723_c0_g1_i1|lcl|TRINITY_DN20050_c0_g2_i1|lcl|TRINITY_DN14026_c0_g1_i1|lcl|TRINITY_DN22983_c0_g1_i1|lcl|TRINITY_DN9175_c0_g1_i1|lcl|TRINITY_DN70902_c0_g1_i1|lcl|TRINITY_DN75374_c0_g1…	92
Third-vs-Adult female.down	api00500	Starch and sucrose metabolism	0.00617136	0.0781706	lcl|TRINITY_DN23034_c0_g1_i1|lcl|TRINITY_DN25946_c0_g2_i1|lcl|TRINITY_DN25315_c0_g1_i1|lcl|TRINITY_DN24455_c0_g1_i1|lcl|TRINITY_DN17193_c0_g1_i1|lcl|TRINITY_DN11970_c0_g1_i1|lcl|TRINITY_DN23999_c0_g1_i1|lcl|TRINITY_DN22777_c0_g1_i1|lcl|TRINITY_DN22244_c0_g1_i1|lcl|TRINITY_DN10604_c0_g1_i1|lcl|TRINITY_DN25992_c0_g1_i1|lcl|TRINITY_DN24362_c0_g1_i1|lcl|TRINITY_DN24581_c0_g1_i1|lcl|TRINITY_DN716_c0_g…	92
EggI-vs-Adult female.up	api00561	Glycerolipid metabolism	1.70035e-10	1.61534e-08	lcl|TRINITY_DN16837_c0_g1_i1|lcl|TRINITY_DN469_c0_g1_i1|lcl|TRINITY_DN18823_c0_g2_i1|lcl|TRINITY_DN9593_c0_g3_i1|lcl|TRINITY_DN63659_c0_g1_i1|lcl|TRINITY_DN9593_c0_g2_i1|lcl|TRINITY_DN19040_c0_g1_i1|lcl|TRINITY_DN36979_c0_g1_i1|lcl|TRINITY_DN19284_c0_g4_i1|lcl|TRINITY_DN3312_c0_g1_i1|lcl|TRINITY_DN9138_c0_g2_i1|lcl|TRINITY_DN19284_c0_g3_i1|lcl|TRINITY_DN9593_c0_g1_i1|lcl|TRINITY_DN38162_c0_g1_i1|…	26
EggI-vs-Adult female.up	api00190	Oxidative phosphorylation	4.99494e-07	2.3726e-05	lcl|TRINITY_DN65957_c0_g1_i1|lcl|TRINITY_DN60039_c0_g1_i1|lcl|TRINITY_DN72203_c0_g1_i1|lcl|TRINITY_DN33003_c0_g1_i1|lcl|TRINITY_DN58542_c0_g1_i1|lcl|TRINITY_DN67873_c0_g1_i1|lcl|TRINITY_DN54327_c0_g1_i1|lcl|TRINITY_DN72616_c0_g1_i1|lcl|TRINITY_DN26813_c0_g1_i1|lcl|TRINITY_DN30_c0_g4_i1|lcl|TRINITY_DN54358_c0_g1_i1|lcl|TRINITY_DN69186_c0_g1_i1|lcl|TRINITY_DN74468_c0_g1_i1|lcl|TRINITY_DN50977_c0_g1…	37
EggI-vs-Adult female.up	api04145	Phagosome	1.00777e-06	3.19127e-05	lcl|TRINITY_DN63548_c0_g1_i1|lcl|TRINITY_DN1663_c0_g1_i1|lcl|TRINITY_DN17444_c0_g1_i1|lcl|TRINITY_DN53034_c0_g1_i1|lcl|TRINITY_DN15867_c0_g1_i1|lcl|TRINITY_DN1832_c0_g2_i1|lcl|TRINITY_DN76501_c0_g1_i1|lcl|TRINITY_DN44777_c0_g1_i1|lcl|TRINITY_DN7538_c0_g1_i1|lcl|TRINITY_DN15867_c0_g5_i1|lcl|TRINITY_DN16542_c0_g1_i1|lcl|TRINITY_DN26636_c0_g1_i1|lcl|TRINITY_DN15867_c0_g2_i1|lcl|TRINITY_DN26879_c0_g1…	26
EggI-vs-Adult female.up	api04391	Hippo signaling pathway - fly	3.49745e-06	8.30645e-05	lcl|TRINITY_DN1663_c0_g1_i1|lcl|TRINITY_DN24072_c0_g1_i1|lcl|TRINITY_DN18986_c0_g1_i1|lcl|TRINITY_DN16608_c0_g1_i1|lcl|TRINITY_DN57102_c0_g1_i1|lcl|TRINITY_DN15867_c0_g1_i1|lcl|TRINITY_DN26016_c0_g2_i1|lcl|TRINITY_DN15867_c0_g5_i1|lcl|TRINITY_DN15867_c0_g2_i1|lcl|TRINITY_DN26879_c0_g1_i1|lcl|TRINITY_DN26014_c0_g1_i1|lcl|TRINITY_DN15867_c0_g4_i1|lcl|TRINITY_DN20746_c0_g1_i1|lcl|TRINITY_DN4897_c0_g…	23
EggI-vs-Adult female.up	api04745	Phototransduction - fly	0.000590894	0.00914878	lcl|TRINITY_DN1663_c0_g1_i1|lcl|TRINITY_DN57102_c0_g1_i1|lcl|TRINITY_DN59981_c0_g1_i1|lcl|TRINITY_DN13735_c0_g1_i1|lcl|TRINITY_DN15867_c0_g5_i1|lcl|TRINITY_DN15867_c0_g1_i1|lcl|TRINITY_DN15867_c0_g2_i1|lcl|TRINITY_DN15867_c0_g3_i1|lcl|TRINITY_DN26879_c0_g1_i1|lcl|TRINITY_DN15867_c0_g4_i1	10
EggI-vs-Adult female.up	api03030	DNA replication	0.000632484	0.00914878	lcl|TRINITY_DN17171_c0_g1_i1|lcl|TRINITY_DN62287_c0_g1_i1|lcl|TRINITY_DN35541_c0_g1_i1|lcl|TRINITY_DN54190_c0_g1_i1|lcl|TRINITY_DN11323_c0_g1_i1|lcl|TRINITY_DN26459_c0_g1_i1|lcl|TRINITY_DN40860_c0_g1_i1|lcl|TRINITY_DN24340_c0_g1_i1|lcl|TRINITY_DN19799_c0_g1_i1|lcl|TRINITY_DN21430_c0_g1_i1|lcl|TRINITY_DN22626_c0_g1_i1|lcl|TRINITY_DN26268_c0_g1_i1|lcl|TRINITY_DN8870_c0_g2_i1|lcl|TRINITY_DN26631_c0_…	15
EggI-vs-Adult female.up	api00910	Nitrogen metabolism	0.00067412	0.00914878	lcl|TRINITY_DN19546_c0_g1_i1|lcl|TRINITY_DN7120_c0_g1_i1|lcl|TRINITY_DN24348_c0_g1_i1|lcl|TRINITY_DN17695_c0_g2_i1|lcl|TRINITY_DN21507_c0_g1_i1|lcl|TRINITY_DN22628_c0_g1_i1|lcl|TRINITY_DN20673_c1_g1_i1|lcl|TRINITY_DN25642_c2_g2_i1	8
EggI-vs-Adult female.up	api04141	Protein processing in endoplasmic reticulum	0.000903978	0.0107347	lcl|TRINITY_DN810_c0_g1_i1|lcl|TRINITY_DN26853_c0_g1_i1|lcl|TRINITY_DN26222_c1_g1_i1|lcl|TRINITY_DN10335_c0_g1_i1|lcl|TRINITY_DN26095_c0_g1_i1|lcl|TRINITY_DN37467_c0_g1_i1|lcl|TRINITY_DN58549_c0_g1_i1|lcl|TRINITY_DN10810_c0_g1_i1|lcl|TRINITY_DN59525_c0_g1_i1|lcl|TRINITY_DN42430_c0_g1_i1|lcl|TRINITY_DN17012_c0_g1_i1|lcl|TRINITY_DN5685_c0_g1_i1|lcl|TRINITY_DN19735_c0_g1_i1|lcl|TRINITY_DN27527_c0_g1…	28
EggI-vs-Adult female.up	api04933	AGE-RAGE signaling pathway in diabetic complications	0.00124384	0.0131295	lcl|TRINITY_DN8986_c0_g1_i1|lcl|TRINITY_DN29516_c0_g1_i1|lcl|TRINITY_DN60197_c0_g1_i1|lcl|TRINITY_DN23390_c0_g2_i1|lcl|TRINITY_DN23390_c0_g3_i1|lcl|TRINITY_DN23849_c0_g2_i1|lcl|TRINITY_DN26216_c0_g1_i1|lcl|TRINITY_DN20296_c0_g1_i1|lcl|TRINITY_DN14076_c0_g1_i1|lcl|TRINITY_DN19116_c0_g1_i1|lcl|TRINITY_DN20871_c0_g1_i1|lcl|TRINITY_DN16170_c0_g2_i1|lcl|TRINITY_DN47930_c0_g1_i1	13
EggI-vs-Adult female.up	api04213	Longevity regulating pathway - multiple species	0.00148605	0.0141175	lcl|TRINITY_DN19735_c0_g1_i1|lcl|TRINITY_DN15538_c0_g1_i1|lcl|TRINITY_DN7052_c1_g1_i1|lcl|TRINITY_DN39136_c0_g1_i1|lcl|TRINITY_DN26853_c0_g1_i1|lcl|TRINITY_DN26222_c1_g1_i1|lcl|TRINITY_DN10335_c0_g1_i1|lcl|TRINITY_DN6890_c0_g1_i1|lcl|TRINITY_DN37467_c0_g1_i1|lcl|TRINITY_DN42430_c0_g1_i1|lcl|TRINITY_DN3227_c0_g2_i1|lcl|TRINITY_DN11667_c0_g1_i1|lcl|TRINITY_DN75943_c0_g1_i1|lcl|TRINITY_DN38191_c0_g1…	15
EggI-vs-Adult female.up	api01100	Metabolic pathways	0.00203189	0.0175482	lcl|TRINITY_DN16536_c0_g1_i1|lcl|TRINITY_DN29017_c0_g1_i1|lcl|TRINITY_DN78709_c0_g1_i1|lcl|TRINITY_DN72616_c0_g1_i1|lcl|TRINITY_DN3631_c0_g1_i1|lcl|TRINITY_DN25557_c0_g1_i1|lcl|TRINITY_DN9593_c0_g3_i1|lcl|TRINITY_DN21257_c0_g2_i1|lcl|TRINITY_DN22777_c0_g1_i1|lcl|TRINITY_DN10604_c0_g1_i1|lcl|TRINITY_DN54358_c0_g1_i1|lcl|TRINITY_DN14552_c0_g2_i1|lcl|TRINITY_DN74468_c0_g1_i1|lcl|TRINITY_DN50977_c0_g…	143
EggI-vs-Adult female.down	api00500	Starch and sucrose metabolism	0.00107688	0.0353133	lcl|TRINITY_DN23034_c0_g1_i1|lcl|TRINITY_DN25946_c0_g2_i1|lcl|TRINITY_DN59912_c0_g1_i1|lcl|TRINITY_DN25315_c0_g1_i1|lcl|TRINITY_DN24455_c0_g1_i1|lcl|TRINITY_DN17193_c0_g1_i1|lcl|TRINITY_DN11970_c0_g1_i1|lcl|TRINITY_DN23999_c0_g1_i1|lcl|TRINITY_DN22244_c0_g1_i1|lcl|TRINITY_DN25992_c0_g1_i1|lcl|TRINITY_DN23892_c1_g1_i1|lcl|TRINITY_DN24581_c0_g1_i1|lcl|TRINITY_DN716_c0_g1_i1|lcl|TRINITY_DN25659_c1_g…	95
EggI-vs-Adult female.down	api04142	Lysosome	0.00108656	0.0353133	lcl|TRINITY_DN16046_c0_g1_i1|lcl|TRINITY_DN7369_c0_g1_i1|lcl|TRINITY_DN17733_c0_g1_i1|lcl|TRINITY_DN50700_c0_g1_i1|lcl|TRINITY_DN20672_c0_g1_i1|lcl|TRINITY_DN14746_c0_g1_i1|lcl|TRINITY_DN17193_c0_g1_i1|lcl|TRINITY_DN2118_c0_g1_i1|lcl|TRINITY_DN25811_c1_g1_i1|lcl|TRINITY_DN20492_c0_g1_i1|lcl|TRINITY_DN18110_c0_g13_i1|lcl|TRINITY_DN23596_c1_g3_i1|lcl|TRINITY_DN70902_c0_g1_i1|lcl|TRINITY_DN24831_c0_…	114
EggI-vs-Adult female.down	api00860	Porphyrin and chlorophyll metabolism	0.00196348	0.042542	lcl|TRINITY_DN7160_c0_g1_i1|lcl|TRINITY_DN23034_c0_g1_i1|lcl|TRINITY_DN14575_c0_g1_i1|lcl|TRINITY_DN25659_c0_g1_i1|lcl|TRINITY_DN25533_c0_g1_i1|lcl|TRINITY_DN22518_c0_g1_i1|lcl|TRINITY_DN25946_c0_g2_i1|lcl|TRINITY_DN37112_c0_g1_i1|lcl|TRINITY_DN23118_c0_g3_i1|lcl|TRINITY_DN12995_c0_g1_i1|lcl|TRINITY_DN14160_c0_g1_i1|lcl|TRINITY_DN15564_c0_g1_i1|lcl|TRINITY_DN18727_c0_g2_i1|lcl|TRINITY_DN23759_c0_…	78
EggI-vs-Adult female.down	api03015	mRNA surveillance pathway	0.00469696	0.0596662	lcl|TRINITY_DN20212_c0_g1_i1|lcl|TRINITY_DN3568_c0_g1_i1|lcl|TRINITY_DN22379_c0_g1_i1|lcl|TRINITY_DN23502_c0_g1_i1|lcl|TRINITY_DN17526_c0_g1_i1|lcl|TRINITY_DN11171_c0_g2_i1|lcl|TRINITY_DN24769_c0_g2_i1|lcl|TRINITY_DN3571_c0_g1_i1|lcl|TRINITY_DN10535_c0_g1_i1|lcl|TRINITY_DN20956_c0_g1_i1|lcl|TRINITY_DN17182_c0_g2_i1|lcl|TRINITY_DN22833_c1_g1_i1|lcl|TRINITY_DN18098_c0_g1_i1|lcl|TRINITY_DN21156_c0_g…	80
EggI-vs-Adult female.down	api04150	mTOR signaling pathway	0.0049812	0.0596662	lcl|TRINITY_DN5787_c0_g2_i1|lcl|TRINITY_DN4625_c0_g1_i1|lcl|TRINITY_DN14559_c0_g1_i1|lcl|TRINITY_DN43885_c0_g1_i1|lcl|TRINITY_DN21801_c0_g1_i1|lcl|TRINITY_DN25723_c0_g1_i1|lcl|TRINITY_DN20050_c0_g2_i1|lcl|TRINITY_DN22983_c0_g1_i1|lcl|TRINITY_DN9175_c0_g1_i1|lcl|TRINITY_DN70902_c0_g1_i1|lcl|TRINITY_DN44024_c0_g1_i1|lcl|TRINITY_DN19579_c0_g1_i1|lcl|TRINITY_DN25849_c0_g1_i1|lcl|TRINITY_DN9175_c0_g2_…	87
EggI-vs-Adult female.down	api04070	Phosphatidylinositol signaling system	0.00630835	0.0596662	lcl|TRINITY_DN23525_c0_g1_i1|lcl|TRINITY_DN62294_c0_g1_i1|lcl|TRINITY_DN14914_c0_g1_i1|lcl|TRINITY_DN7282_c0_g1_i1|lcl|TRINITY_DN16418_c0_g1_i1|lcl|TRINITY_DN20836_c0_g1_i1|lcl|TRINITY_DN16561_c0_g1_i1|lcl|TRINITY_DN25579_c2_g1_i1|lcl|TRINITY_DN22927_c0_g2_i1|lcl|TRINITY_DN25167_c1_g1_i1|lcl|TRINITY_DN12401_c0_g2_i1|lcl|TRINITY_DN24220_c0_g1_i1|lcl|TRINITY_DN24290_c0_g1_i1|lcl|TRINITY_DN21479_c0_…	50
EggI-vs-Adult female.down	api00310	Lysine degradation	0.00642559	0.0596662	lcl|TRINITY_DN25901_c2_g1_i1|lcl|TRINITY_DN22075_c0_g1_i1|lcl|TRINITY_DN47000_c0_g1_i1|lcl|TRINITY_DN42416_c0_g1_i1|lcl|TRINITY_DN74556_c0_g1_i1|lcl|TRINITY_DN6444_c0_g1_i1|lcl|TRINITY_DN25591_c0_g1_i1|lcl|TRINITY_DN3698_c0_g1_i1|lcl|TRINITY_DN22893_c1_g1_i1|lcl|TRINITY_DN20087_c0_g1_i1|lcl|TRINITY_DN24664_c0_g1_i1|lcl|TRINITY_DN18540_c0_g1_i1|lcl|TRINITY_DN24978_c0_g2_i1|lcl|TRINITY_DN65345_c0_g…	59
EggI-vs-Adult female.down	api04391	Hippo signaling pathway - fly	0.0114191	0.0851608	lcl|TRINITY_DN20431_c0_g1_i1|lcl|TRINITY_DN29442_c0_g1_i1|lcl|TRINITY_DN25556_c0_g1_i1|lcl|TRINITY_DN20961_c0_g1_i1|lcl|TRINITY_DN59410_c0_g1_i1|lcl|TRINITY_DN4212_c0_g1_i1|lcl|TRINITY_DN17182_c0_g2_i1|lcl|TRINITY_DN20353_c0_g1_i1|lcl|TRINITY_DN18959_c0_g1_i1|lcl|TRINITY_DN24028_c0_g1_i1|lcl|TRINITY_DN6494_c0_g2_i1|lcl|TRINITY_DN17936_c0_g1_i1|lcl|TRINITY_DN11428_c0_g1_i1|lcl|TRINITY_DN15755_c0_g…	57
EggI-vs-Adult female.down	api04080	Neuroactive ligand-receptor interaction	0.0117915	0.0851608	lcl|TRINITY_DN52984_c0_g1_i1|lcl|TRINITY_DN25149_c2_g1_i1|lcl|TRINITY_DN21009_c0_g1_i1|lcl|TRINITY_DN18111_c0_g1_i1|lcl|TRINITY_DN20278_c0_g1_i1|lcl|TRINITY_DN25796_c0_g1_i1|lcl|TRINITY_DN21010_c0_g1_i1|lcl|TRINITY_DN19760_c0_g1_i1|lcl|TRINITY_DN24597_c0_g1_i1|lcl|TRINITY_DN14576_c0_g2_i1|lcl|TRINITY_DN25677_c0_g1_i1|lcl|TRINITY_DN24876_c1_g1_i1|lcl|TRINITY_DN21735_c0_g1_i1|lcl|TRINITY_DN52984_c0…	48
